# Supplementary material for: Thy-1+ Cancer-associated Fibroblasts Adversely Impact Lung Cancer Prognosis
Source: Sci Rep. 2017 Jul 25;7:6478. doi: 10.1038/s41598-017-06922-5 (PMC5527099; doi:10.1038/s41598-017-06922-5)
Supplement: Supplementary file 1 — Supplementary Dataset 1 [file 41598_2017_6922_MOESM1_ESM.xlsx]

## Sheet: Key
Sheet	Description
Mouse Only	Analysis of mouse specific peptides only
Column
A	IPI
B	Gene symbol
C	Gene description
D	Chromosome
E	Length of gene
F	Molecular weight
G	Number of MS2 events in CAF's
H	Number of MS2 events in NAF's
I	Number of normalized MS2 events in CAF's
J	Number of normalized MS2 events in NAF's
K	Ratio of normalized MS2 events
L	Logf2 ratio of normalized MS2 events
M	G-test, statistical significance for comparison of MS2
A=Case
B=Ctrl
sumA=26373
sumB=33792
G>=3.85 like P<0.05
G>=1.65 like P<0.02
totIPI=2902
norm=0.78

## Sheet: Mouse Only Peptides
IPI	Gene	Desc	Chr	Length	MW	Peptides in CAF matrix	Peptides in NAF matrix	Normalized CAF	Normalized NAF	CAF_normalized/ NAF_normalized	Log2 Ratio CAF_normalized/ NAF_normalized	G-Test
IPI00831059	2011-09-02	27 kda protein.	Chr. 1	234	26657	10	0	14.0705	1.25	11.2564	3.49267	12.5785
IPI00114945	2011-09-02	septin-2.	Chr. 1	361	41526	0	17	1.25	18.25	0.0684932	-3.8679	17.7465
IPI00114945	2012-09-02	septin-2.	Chr. 1	361	41526	10	17	14.0705	18.25	0.770987	-0.375222	0.541982		IPI00831059;
IPI00331497	2011-09-08	isoform 2 of septin-8.	Chr. 11	430	49974	0	6	1.25	7.25	0.172414	-2.53605	4.68476
IPI00457611	2011-09-09	isoform 1 of septin-9.	Chr. 11	583	65575	55	24	71.7628	25.25	2.84209	1.50695	23.2448
IPI00420385	2011-09-11	isoform 3 of septin-11.	Chr. 5	425	48965	0	2	1.25	3.25	0.384615	-1.37851	0.920744
IPI00112641	2011-09-15	15 kda selenoprotein.	Chr. 3	162	17760	3	0	5.09615	1.25	4.07692	2.02748	2.50006
IPI00130391	.	protease, serine, 1.	Chr. 6	246	26135	211	445	271.763	446.25	0.608992	-0.715504	42.8304
IPI00122174	.	scaffold attachment factor b.	Chr. 17	975	109076	56	32	73.0449	33.25	2.19684	1.13543	15.2676
IPI00850434	.	similar to glyceraldehyde-3-phosphate dehydrogenase (gapdh) isoform 1.	.	333	35887	32	0	42.2756	1.25	33.8205	5.07983	49.0001
IPI00229377	.	phd finger protein 8.	Chr. 17	908	102140	31	28	40.9936	29.25	1.40149	0.486962	1.97259
IPI00752289	.	similar to glyceraldehyde-3-phosphate dehydrogenase (gapdh) isoform 1.	Chr. 5	333	35989	26	0	34.5833	1.25	27.6667	4.79008	38.8303
IPI00474144	.	42 kda protein.	Chr. 14	388	42179	15	17	20.4808	18.25	1.12223	0.166373	0.128556
IPI00469327	.	similar to endothelial monocyte-activating polypeptide.	.	224	24243	11	25	15.3526	26.25	0.58486	-0.773838	2.88806
IPI00123176	.	37 kda protein.	Chr. 12	339	36542	11	0	15.3526	1.25	12.2821	3.61848	14.1466
IPI00626366	.	similar to acidic ribosomal phosphoprotein p0.	.	317	34216	10	0	14.0705	1.25	11.2564	3.49267	12.5785
IPI00118271	.	obscurin, cytoskeletal calmodulin and titin-interacting rhogef.	Chr. 11	7554	821428	8	6	11.5064	7.25	1.58709	0.666385	0.974377
IPI00757696	.	similar to raph1 protein.	Chr. 1	1133	123090	7	9	10.2244	10.25	0.997498	-0.00361351	3.21115e-05				A=Case
IPI00762730	.	similar to znf91l isoform 1.	.	685	78742	7	7	10.2244	8.25	1.23932	0.309544	0.211404				B=Ctrl
IPI00850623	.	similar to pol polyprotein.	.	265	28952	6	0	8.94231	1.25	7.15385	2.83872	6.5433				sumA=26373
IPI00282810	.	hypothetical protein loc69885.	Chr. 4	340	37684	5	0	7.66026	1.25	6.12821	2.61546	5.12628				sumB=33792
IPI00475138	.	similar to pr22 isoform 1.	.	149	17275	4	24	6.37821	25.25	0.252602	-1.98506	12.0471				G>=3.85 like P<0.05
IPI00355960	.	similar to melanoma antigen, family b, 1.	.	379	42274	4	0	6.37821	1.25	5.10256	2.35122	3.7702				G>=1.65 like P<0.02
IPI00848600	.	similar to riken cdna 2610528k11 gene.	.	727	78542	4	0	6.37821	1.25	5.10256	2.35122	3.7702				totIPI=2902
IPI00849015	.	similar to ubiquitin a-52 residue ribosomal protein fusion product 1.	.	144	16445	4	0	6.37821	1.25	5.10256	2.35122	3.7702				norm=0.78
IPI00849280	.	similar to snx5 protein.	.	384	44538	4	0	6.37821	1.25	5.10256	2.35122	3.7702
IPI00460453	.	cgnl1 protein.	.	1298	148167	3	25	5.09615	26.25	0.194139	-2.36484	15.6248
IPI00134097	.	hypothetical protein.	Chr. 14	207	24008	3	9	5.09615	10.25	0.497186	-1.00814	1.76497
IPI00133584	.	protein prey, mitochondrial.	Chr. 6	112	12506	3	6	5.09615	7.25	0.702918	-0.508572	0.377678
IPI00113617	.	23 kda protein.	Chr. 18	205	22976	3	0	5.09615	1.25	4.07692	2.02748	2.50006
IPI00461407	.	hypothetical protein.	Chr. 12	213	23332	3	0	5.09615	1.25	4.07692	2.02748	2.50006
IPI00461409	.	involucrin (fragment).	.	540	63549	3	0	5.09615	1.25	4.07692	2.02748	2.50006
IPI00758283	.	hypothetical protein.	Chr. 10	911	104760	3	0	5.09615	1.25	4.07692	2.02748	2.50006
IPI00848475	.	similar to coup-tfi.	.	904	97665	3	0	5.09615	1.25	4.07692	2.02748	2.50006
IPI00849019	.	similar to ttf-2 protein.	.	417	42154	3	0	5.09615	1.25	4.07692	2.02748	2.50006
IPI00461641	.	similar to ribosomal protein l27a.	Chr. 13	148	16659	2	6	3.8141	7.25	0.526083	-0.926637	1.08485
IPI00462605	.	similar to glyceraldehyde-3-phosphate dehydrogenase.	.	371	39712	2	1	3.8141	2.25	1.69516	0.761419	0.408023
IPI00853914	.	similar to heterogeneous nuclear ribonucleoprotein a2/b1.	.	814	87621	2	1	3.8141	2.25	1.69516	0.761419	0.408023
IPI00116718	.	similar to loc446231 protein.	Chr. 10	154	17931	2	0	3.8141	1.25	3.05128	1.60942	1.36037
IPI00469351	.	similar to heterogeneous nuclear ribonucleoprotein k.	.	196	22120	2	0	3.8141	1.25	3.05128	1.60942	1.36037
IPI00753980	.	similar to dead (asp-glu-ala-asp) box polypeptide 43.	Chr. 9	646	72271	2	0	3.8141	1.25	3.05128	1.60942	1.36037
IPI00762122	.	462 kda protein.	Chr. 1	4020	461577	2	0	3.8141	1.25	3.05128	1.60942	1.36037
IPI00850415	.	hypothetical protein loc73530.	.	214	22516	2	0	3.8141	1.25	3.05128	1.60942	1.36037
IPI00853715	.	similar to mrps23 protein.	.	72	8519	2	0	3.8141	1.25	3.05128	1.60942	1.36037
IPI00855162	.	similar to hcg1785223.	.	1234	138592	2	0	3.8141	1.25	3.05128	1.60942	1.36037
IPI00890002	.	30 kda protein.	Chr. 1	266	29951	2	0	3.8141	1.25	3.05128	1.60942	1.36037
IPI00134378	.	25 kda protein.	Chr. 18	224	25273	1	3	2.53205	4.25	0.595777	-0.747156	0.439948
IPI00464378	.	ig kappa chain v-ii region 26-10.	Chr. 6	113	12273	1	2	2.53205	3.25	0.779093	-0.360133	0.0893771
IPI00341295	.	hypothetical protein.	Chr. 13	553	63644	1	0	2.53205	1.25	2.02564	1.01838	0.443325
IPI00346818	.	similar to ifi203 protein.	.	130	15235	1	0	2.53205	1.25	2.02564	1.01838	0.443325
IPI00379482	.	similar to acidic ribosomal phosphoprotein p1.	Chr. 5	103	10443	1	0	2.53205	1.25	2.02564	1.01838	0.443325
IPI00653408	.	activated spleen cdna, riken full-length enriched library,clone:f830027k12 product:hypothetical protein, full insert sequence.	Chr. 5	113	12546	1	0	2.53205	1.25	2.02564	1.01838	0.443325
IPI00659963	.	similar to tlk2 protein.	.	280	29318	1	0	2.53205	1.25	2.02564	1.01838	0.443325
IPI00678360	.	similar to heterogeneous nuclear ribonucleoprotein a3, isoform 2.	.	306	33215	1	0	2.53205	1.25	2.02564	1.01838	0.443325
IPI00761360	.	similar to high-mobility group box 1.	.	215	24965	1	0	2.53205	1.25	2.02564	1.01838	0.443325
IPI00761808	.	scfv b8e5 protein (fragment).	.	255	27445	1	0	2.53205	1.25	2.02564	1.01838	0.443325
IPI00808041	.	hypothetical protein loc77892.	.	157	17436	1	0	2.53205	1.25	2.02564	1.01838	0.443325
IPI00854929	.	similar to loc152217 protein.	.	95	10829	1	0	2.53205	1.25	2.02564	1.01838	0.443325
IPI00848801	.	similar to glyceraldehyde-3-phosphate dehydrogenase (gapdh) isoform 1.	Chr. 3	333	35838	0	119	1.25	120.25	0.010395	-6.58796	154.506
IPI00605345	.	similar to s100 calcium-binding protein a11.	.	150	17221	0	25	1.25	26.25	0.047619	-4.39232	27.9532
IPI00626504	.	similar to acidic ribosomal phosphoprotein p0.	.	313	34218	0	11	1.25	12.25	0.102041	-3.29278	10.3856
IPI00652043	.	10 days neonate cerebellum cdna, riken full-length enriched library,clone:b930070f20 product:hypothetical serine-rich region profilecontaining protein, full insert sequence.	.	304	32204	0	4	1.25	5.25	0.238095	-2.07039	2.64674
IPI00666857	.	similar to chain , calmodulin.	.	225	25456	0	4	1.25	5.25	0.238095	-2.07039	2.64674
IPI00753102	.	similar to glyceraldehyde-3-phosphate dehydrogenase.	.	335	36193	0	4	1.25	5.25	0.238095	-2.07039	2.64674
IPI00808490	.	hypothetical protein loc73133.	.	144	14001	0	4	1.25	5.25	0.238095	-2.07039	2.64674
IPI00896602	.	ppfia1 protein.	.	1266	142676	0	4	1.25	5.25	0.238095	-2.07039	2.64674
IPI00118775	.	similar to ribosomal protein l30.	Chr. 13	115	12882	0	3	1.25	4.25	0.294118	-1.76553	1.72906
IPI00377392	.	similar to hmgb1 protein.	.	188	21308	0	3	1.25	4.25	0.294118	-1.76553	1.72906
IPI00626573	.	8 kda protein.	Chr. 12	67	7676	0	3	1.25	4.25	0.294118	-1.76553	1.72906
IPI00658339	.	similar to transmembrane protein 1.	.	1539	172671	0	3	1.25	4.25	0.294118	-1.76553	1.72906
IPI00663736	.	similar to syngap-a.	Chr. 17	1281	141915	0	3	1.25	4.25	0.294118	-1.76553	1.72906
IPI00755363	.	similar to likely ortholog of h. sapiens myosin xvb.	.	1302	140752	0	3	1.25	4.25	0.294118	-1.76553	1.72906
IPI00848887	.	similar to deleted in malignant brain tumors 1.	.	1246	134705	0	3	1.25	4.25	0.294118	-1.76553	1.72906
IPI00875082	.	5, 10-methenyltetrahydrofolate synthetase-like.	Chr. 9	203	23184	0	3	1.25	4.25	0.294118	-1.76553	1.72906
IPI00108830	.	ig heavy chain v region hpcm6.	.	123	13896	0	2	1.25	3.25	0.384615	-1.37851	0.920744
IPI00223314	.	hypothetical protein.	.	393	42287	0	2	1.25	3.25	0.384615	-1.37851	0.920744
IPI00458241	.	filaggrin.	.	254	26852	0	2	1.25	3.25	0.384615	-1.37851	0.920744
IPI00462232	.	similar to myl6 protein.	Chr. 1	146	16124	0	2	1.25	3.25	0.384615	-1.37851	0.920744
IPI00649873	.	hypothetical protein loc68512.	Chr. 4	51	6037	0	2	1.25	3.25	0.384615	-1.37851	0.920744
IPI00654263	.	12 days embryo female mullerian duct includes surrounding region cdna,riken full-length enriched library, clone:6820445g08product:hypothetical glycine-rich region profile containing protein,full insert sequence (fragment).	.	244	24835	0	2	1.25	3.25	0.384615	-1.37851	0.920744
IPI00751092	.	similar to rps13 protein.	.	126	14218	0	2	1.25	3.25	0.384615	-1.37851	0.920744
IPI00761533	.	22 kda protein.	Chr. 2	199	21644	0	2	1.25	3.25	0.384615	-1.37851	0.920744
IPI00342160	.	similar to secreted gel-forming mucin.	Chr. 7	1444	159593	0	2	1.25	3.25	0.384615	-1.37851	0.920744
IPI00343021	.	hypothetical protein.	Chr. 18	145	16428	0	1	1.25	2.25	0.555556	-0.847997	0.289734
IPI00348027	.	round spermatid basic protein 1-like.	Chr. 5	821	91746	0	1	1.25	2.25	0.555556	-0.847997	0.289734
IPI00461249	.	similar to heat shock protein 1.	.	573	61055	0	1	1.25	2.25	0.555556	-0.847997	0.289734
IPI00474631	.	145 kda protein.	Chr. 5	1284	145295	0	1	1.25	2.25	0.555556	-0.847997	0.289734
IPI00653871	.	putative uncharacterized protein.	.	88	10206	0	1	1.25	2.25	0.555556	-0.847997	0.289734
IPI00670434	.	similar to regulator of g-protein signalling 22.	Chr. 15	1326	153226	0	1	1.25	2.25	0.555556	-0.847997	0.289734
IPI00671040	.	similar to reversion-inducing-cysteine-rich protein with kazal motifs.	.	687	75228	0	1	1.25	2.25	0.555556	-0.847997	0.289734
IPI00678989	.	similar to chromobox homolog 3.	.	183	20853	0	1	1.25	2.25	0.555556	-0.847997	0.289734
IPI00808297	.	hypothetical protein loc66360.	.	67	7592	0	1	1.25	2.25	0.555556	-0.847997	0.289734
IPI00850433	.	similar to thoc7 protein.	.	335	38127	0	1	1.25	2.25	0.555556	-0.847997	0.289734
IPI00850670	.	similar to t cell signal transduction molecule1 sap.	.	324	35456	0	1	1.25	2.25	0.555556	-0.847997	0.289734
IPI00858146	.	similar to uncharacterized protein kiaa0819.	Chr. 6	1122	125382	0	1	1.25	2.25	0.555556	-0.847997	0.289734
IPI00890023	.	28 kda protein.	Chr. 1	259	28035	0	1	1.25	2.25	0.555556	-0.847997	0.289734
IPI00753303	0610010D20Rik	dihydrodipicolinate synthase-like, mitochondrial.	Chr. 19	321	34644	0	2	1.25	3.25	0.384615	-1.37851	0.920744
IPI00654317	0610010E21Rik	lyr motif-containing protein ensp00000368165 homolog.	Chr. 7	118	13142	1	0	2.53205	1.25	2.02564	1.01838	0.443325
IPI00408937	0610010K14Rik	isoform 3 of uncharacterized potential dna-binding protein c17orf49homolog.	Chr. 11	137	14054	4	1	6.37821	2.25	2.83476	1.50323	2.05841
IPI00265101	0610010K14Rik	isoform 1 of uncharacterized potential dna-binding protein c17orf49homolog.	Chr. 11	171	17996	0	2	1.25	3.25	0.384615	-1.37851	0.920744
IPI00265101	0610010K14Rik	isoform 1 of uncharacterized potential dna-binding protein c17orf49homolog.	Chr. 11	171	17996	4	3	6.37821	4.25	1.50075	0.585688	0.429049		IPI00408937;
IPI00121271	0610011F06Rik	upf0585 protein c16orf13 homolog.	Chr. 17	204	22687	0	9	1.25	10.25	0.121951	-3.03562	8.03546
IPI00471091	0610012D14Rik	putative l-aspartate dehydrogenase.	Chr. 7	287	30270	0	8	1.25	9.25	0.135135	-2.88753	6.8906
IPI00120871	0610038D11Rik	trm112-like protein.	Chr. 19	125	14141	1	4	2.53205	5.25	0.482295	-1.05201	0.969574
IPI00112032	0710008K08Rik	isoform 1 of uncharacterized protein flj10769 homolog.	Chr. 8	343	36717	3	2	5.09615	3.25	1.56805	0.648969	0.411763
IPI00828867	1110001D15Rik	collagen alpha-4(vi) chain.	Chr. 9	2309	250798	3	0	5.09615	1.25	4.07692	2.02748	2.50006
IPI00404845	1110002N22Rik	upf0629 protein c17orf42 homolog.	Chr. 11	364	41874	3	4	5.09615	5.25	0.970696	-0.0429086	0.00228776
IPI00133801	1110005A23Rik	nuclear protein hcc-1.	Chr. 10Chr. 19	210	23533	7	21	10.2244	22.25	0.459522	-1.12179	4.56105
IPI00624581	1110012J17Rik	isoform 1 of uncharacterized protein kiaa0802.	Chr. 17	1945	213862	4	0	6.37821	1.25	5.10256	2.35122	3.7702
IPI00406086	1110012J17Rik	isoform 2 of uncharacterized protein kiaa0802.	Chr. 17	1431	158849	0	3	1.25	4.25	0.294118	-1.76553	1.72906
IPI00406086	1110012J17Rik	isoform 2 of uncharacterized protein kiaa0802.	Chr. 17	1431	158849	4	3	6.37821	4.25	1.50075	0.585688	0.429049		IPI00624581;
IPI00341612	1110054O05Rik	isoform 1 of uncharacterized protein c9orf80 homolog.	Chr. 4	104	11411	0	1	1.25	2.25	0.555556	-0.847997	0.289734
IPI00315560	1110058L19Rik	upf0369 protein c6orf57 homolog.	Chr. 1	104	11889	14	7	19.1987	8.25	2.32712	1.21854	4.49109
IPI00320990	1110059G10Rik	uncharacterized protein kiaa1143 homolog.	Chr. 9	155	17479	7	0	10.2244	1.25	8.17949	3.03201	8.00582
IPI00677618	1190003J15Rik	5-hydroxyisourate hydrolase.	Chr. 7	118	13559	0	1	1.25	2.25	0.555556	-0.847997	0.289734
IPI00112043	1190005P17Rik	isoform 1 of upf0446 protein c12orf31 homolog.	Chr. 10	130	15391	10	7	14.0705	8.25	1.70552	0.770209	1.5355
IPI00172219	1200011I18Rik	uncharacterized protein kiaa1704.	Chr. 14	346	38955	0	1	1.25	2.25	0.555556	-0.847997	0.289734
IPI00655152	1200014J11Rik	4 cells embryo 4 cells cdna, riken full-length enriched library,clone:i0c0028h04 product:elg protein homolog homolog (fragment).	Chr. 11	556	63420	2	4	3.8141	5.25	0.726496	-0.460974	0.22843
IPI00678532	1200015F23Rik	regulator of microtubule dynamics protein 3.	Chr. 2	470	52029	1	0	2.53205	1.25	2.02564	1.01838	0.443325
IPI00187395	1200016B10Rik	isoform 1 of uncharacterized protein c1orf26 homolog.	Chr. 1	907	103181	2	0	3.8141	1.25	3.05128	1.60942	1.36037
IPI00229207	1300007F04Rik	abhydrolase domain-containing protein unq6510/pro21435 homolog.	Chr. 11	459	51152	0	3	1.25	4.25	0.294118	-1.76553	1.72906
IPI00165730	1300012G16Rik	isoform 1 of putative phospholipase b-like 2.	Chr. 5	594	66289	6	11	8.94231	12.25	0.729984	-0.454063	0.518381
IPI00229680	1500003O03Rik	calcium-binding protein p22.	Chr. 2	195	22432	0	3	1.25	4.25	0.294118	-1.76553	1.72906
IPI00128285	1500032D16Rik	riken cdna 1500032d16 gene.	Chr. 17	469	50525	49	29	64.0705	30.25	2.11803	1.08273	12.4013
IPI00403381	1500032D16Rik	nadh dehydrogenase [ubiquinone] flavoprotein 3, mitochondrial.	Chr. 17	104	11813	2	3	3.8141	4.25	0.897436	-0.156119	0.0235735
IPI00128285	1500032D16Rik	riken cdna 1500032d16 gene.	Chr. 17	469	50525	51	32	66.6346	33.25	2.00405	1.00292	11.3758		IPI00403381;
IPI00761622	1600016N20Rik	uncharacterized protein c11orf35 homolog.	Chr. 7	664	73784	0	4	1.25	5.25	0.238095	-2.07039	2.64674
IPI00119018	1600027N09Rik	isoform 1 of mrg-binding protein.	Chr. 2	218	23888	2	0	3.8141	1.25	3.05128	1.60942	1.36037
IPI00132478	1700021F05Rik	uncharacterized protein c6orf203 homolog.	Chr. 10	240	27847	1	4	2.53205	5.25	0.482295	-1.05201	0.969574
IPI00108220	1700041C02Rik	novel protein.	Chr. 4	239	26693	0	4	1.25	5.25	0.238095	-2.07039	2.64674
IPI00461194	1700065D16Rik	adult male testis cdna, riken full-length enriched library,clone:1700065d16 product:1700065d16rik protein homolog (fragment).	.	156	16268	0	6	1.25	7.25	0.172414	-2.53605	4.68476
IPI00222091	1700065O13Rik	riken cdna 1700065o13 gene.	Chr. 17	588	68745	1	0	2.53205	1.25	2.02564	1.01838	0.443325
IPI00751642	1700110I01Rik	hypothetical protein.	Chr. 14Chr. 14Chr. 14Chr. 14Chr. 14Chr. 14	133	15233	0	2	1.25	3.25	0.384615	-1.37851	0.920744
IPI00112004	1810009A15Rik	10 day old male pancreas cdna, riken full-length enriched library,clone:1810009a15 product:similar to unknown.	Chr. 19	123	14099	10	10	14.0705	11.25	1.25071	0.32275	0.314837
IPI00131673	1810009J06Rik	riken cdna 1810009j06.	Chr. 6	247	26503	48	60	62.7885	61.25	1.02512	0.0357896	0.0190822
IPI00111946	1810009N02Rik	10 day old male pancreas cdna, riken full-length enriched library,clone:1810009n02 product:hypothetical maf-like protein containingprotein, full insert sequence.	.	233	25066	0	2	1.25	3.25	0.384615	-1.37851	0.920744
IPI00654058	1810014F10Rik	isoform 5 of protein fucu homolog.	Chr. 7	124	13720	0	3	1.25	4.25	0.294118	-1.76553	1.72906
IPI00881840	1810019J16Rik	novel protein.	Chr. 4	375	41189	2	0	3.8141	1.25	3.05128	1.60942	1.36037
IPI00266836	1810026J23Rik	uncharacterized protein c19orf52 homolog.	Chr. 9	266	29415	2	0	3.8141	1.25	3.05128	1.60942	1.36037
IPI00132883	1810029B16Rik	isoform 1 of upf0534 protein c4orf43 homolog.	Chr. 8	221	25782	3	4	5.09615	5.25	0.970696	-0.0429086	0.00228776
IPI00112138	1810034K20Rik	magnesium-dependent phosphatase 1.	Chr. 14	164	18582	4	7	6.37821	8.25	0.773116	-0.371244	0.240169
IPI00318935	1810035L17Rik	isoform 1 of sra stem-loop-interacting rna-binding protein,mitochondrial.	Chr. 12	112	12605	6	8	8.94231	9.25	0.966736	-0.0488062	0.00520435
IPI00221580	1810063B05Rik	putative uncharacterized protein.	Chr. 8	79	9298	0	2	1.25	3.25	0.384615	-1.37851	0.920744
IPI00317684	1810074P20Rik	isoform 1 of upf0555 protein kiaa0776.	Chr. 4	793	89520	0	3	1.25	4.25	0.294118	-1.76553	1.72906
IPI00752988	2010001K21Rik	similar to coronin, actin binding protein 1c.	.	537	59751	3	0	5.09615	1.25	4.07692	2.02748	2.50006
IPI00133588	2010012O05Rik	uncharacterized protein c10orf32 homolog.	Chr. 19	105	11546	2	2	3.8141	3.25	1.17357	0.230904	0.0450943
IPI00113143	2010107E04Rik	6.8 kda mitochondrial proteolipid.	Chr. 12	58	6698	2	4	3.8141	5.25	0.726496	-0.460974	0.22843
IPI00454053	2010300C02Rik	2010300c02rik protein.	Chr. 1	1175	125910	0	8	1.25	9.25	0.135135	-2.88753	6.8906
IPI00110815	2010301N04Rik	isoform 1 of aprataxin and pnk-like factor.	Chr. 6	499	54968	6	0	8.94231	1.25	7.15385	2.83872	6.5433
IPI00121834	2010305A19Rik	hcp beta-lactamase-like protein c1orf163 homolog.	Chr. 4	231	25617	1	0	2.53205	1.25	2.02564	1.01838	0.443325
IPI00133411	2010309E21Rik	protein fam136a.	Chr. 6	138	15674	106	98	137.147	99.25	1.38184	0.466589	6.10172
IPI00110641	2200002D01Rik	hai-2 related small protein.	Chr. 7	114	12123	47	28	61.5064	29.25	2.10278	1.0723	11.719
IPI00131674	2210010C04Rik	trypsinogen 7.	Chr. 6	247	26422	0	5	1.25	6.25	0.2	-2.32193	3.63879
IPI00381097	2210011C24Rik	similar to hcg27535.	Chr. 8	206	23177	2	5	3.8141	6.25	0.610256	-0.712513	0.595476
IPI00169584	2210016L21Rik	uncharacterized protein c12orf43 homolog.	Chr. 5	256	27631	9	2	12.7885	3.25	3.93491	1.97633	6.06605
IPI00462481	2210404J11Rik	hypothetical protein loc381062 isoform 2.	Chr. 17	174	19701	0	1	1.25	2.25	0.555556	-0.847997	0.289734
IPI00330952	2300002D11Rik	uncharacterized protein loc388610 homolog.	Chr. 4	223	23086	2	2	3.8141	3.25	1.17357	0.230904	0.0450943
IPI00229261	2310002B06Rik	coiled-coil domain-containing protein 75.	Chr. 17	266	31084	1	0	2.53205	1.25	2.02564	1.01838	0.443325
IPI00110487	2310003C23Rik	protein c20orf11 homolog.	Chr. 2	228	26779	0	2	1.25	3.25	0.384615	-1.37851	0.920744
IPI00110460	2310003L22Rik	isoform 1 of probable methyltransferase c20orf7 homolog.	Chr. 2	343	38405	0	1	1.25	2.25	0.555556	-0.847997	0.289734
IPI00110388	2310005N01Rik	isoform 2 of uncharacterized protein c1orf149 homolog.	Chr. 4	192	21723	1	1	2.53205	2.25	1.12536	0.170382	0.0166454
IPI00110385	2310005N03Rik	protein fam36a.	Chr. 1	117	13163	0	1	1.25	2.25	0.555556	-0.847997	0.289734
IPI00110208	2310011J03Rik	upf0449 protein c19orf25 homolog.	Chr. 10	109	12112	4	3	6.37821	4.25	1.50075	0.585688	0.429049
IPI00226521	2310014G06Rik	isoform 2 of upf0105 protein c14orf124 homolog.	Chr. 14	293	31458	0	4	1.25	5.25	0.238095	-2.07039	2.64674
IPI00336929	2310014H01Rik	isoform 2 of phostensin.	Chr. 17	609	67139	14	11	19.1987	12.25	1.56724	0.648228	1.54809
IPI00381255	2310015A05Rik	adult male tongue cdna, riken full-length enriched library,clone:2310015a05 product:hypothetical protein, full insert sequence(fragment).	Chr. 16	146	16209	1	0	2.53205	1.25	2.02564	1.01838	0.443325
IPI00816865	2310016E02Rik	dolichyl-diphosphooligosaccharide--protein glycosyltransferase subunit4.	Chr. 5	37	4193	2	0	3.8141	1.25	3.05128	1.60942	1.36037
IPI00133958	2310036O22Rik	uncharacterized protein c19orf43 homolog.	Chr. 8	173	18377	2	3	3.8141	4.25	0.897436	-0.156119	0.0235735
IPI00109502	2310039H08Rik	hypothetical protein loc67101.	Chr. 17	114	12013	1	1	2.53205	2.25	1.12536	0.170382	0.0166454
IPI00461272	2310047M10Rik	nod-derived cd11c +ve dendritic cells cdna, riken full-length enrichedlibrary, clone:f630002e15 product:hypothetical proline-rich regionprofile containing protein, full insert sequence.	Chr. 11	360	38011	3	0	5.09615	1.25	4.07692	2.02748	2.50006
IPI00109611	2310056P07Rik	upf0389 protein fam162a.	Chr. 16	155	17725	3	13	5.09615	14.25	0.357625	-1.48348	4.50935
IPI00553257	2310061F22Rik	upf0432 protein c16orf84 homolog.	Chr. 8	514	56105	1	1	2.53205	2.25	1.12536	0.170382	0.0166454
IPI00850925	2310061F22Rik	similar to hcg1980844.	.	2547	273794	0	2	1.25	3.25	0.384615	-1.37851	0.920744
IPI00553257	2310061F22Rik	upf0432 protein c16orf84 homolog.	Chr. 8	514	56105	1	3	2.53205	4.25	0.595777	-0.747156	0.439948		IPI00850925;
IPI00331260	2310065K24Rik	nefa-interacting nuclear protein nip30.	Chr. 8	254	28702	4	0	6.37821	1.25	5.10256	2.35122	3.7702
IPI00109369	2310068J16Rik	adult male tongue cdna, riken full-length enriched library,clone:2310068j16 product:hypothetical protein, full insert sequence.	.	125	12931	2	0	3.8141	1.25	3.05128	1.60942	1.36037
IPI00132339	2310079N02Rik	probable upf0334 kinase-like protein c1orf57 homolog.	Chr. 8	190	20667	0	1	1.25	2.25	0.555556	-0.847997	0.289734
IPI00109389	2400003C14Rik	uncharacterized protein kiaa0174.	Chr. 8	362	39468	0	1	1.25	2.25	0.555556	-0.847997	0.289734
IPI00169460	2410001C21Rik	upf0549 protein c20orf43 homolog.	Chr. 2	307	33935	0	1	1.25	2.25	0.555556	-0.847997	0.289734
IPI00134018	2410004B18Rik	uncharacterized protein c1orf52 homolog.	Chr. 3	180	20101	0	1	1.25	2.25	0.555556	-0.847997	0.289734
IPI00387249	2410005O16Rik	regulator of microtubule dynamics protein 1.	Chr. 4	305	35000	0	1	1.25	2.25	0.555556	-0.847997	0.289734
IPI00312018	2410014A08Rik	uncharacterized protein kiaa0152.	Chr. 5	292	32399	4	7	6.37821	8.25	0.773116	-0.371244	0.240169
IPI00153792	2410015M20Rik	protein qil1.	Chr. 17	119	13373	2	7	3.8141	8.25	0.462315	-1.11305	1.66995
IPI00135700	2410015N17Rik	xtp3-transactivated gene a protein homolog.	Chr. 7	170	18795	3	3	5.09615	4.25	1.1991	0.261946	0.0767115
IPI00885509	2410018C20Rik	translation initiation factor eif-2b subunit alpha/beta/delta-likeprotein.	Chr. 8	369	39411	4	5	6.37821	6.25	1.02051	0.0292943	0.0013016
IPI00407413	2410018M08Rik	hypothetical protein loc71970.	Chr. 5	756	84267	0	22	1.25	23.25	0.0537634	-4.21723	24.0903
IPI00131836	2410022L05Rik	uncharacterized protein c17orf79 homolog.	Chr. 8	173	18666	2	0	3.8141	1.25	3.05128	1.60942	1.36037
IPI00876329	2410025L10Rik	64 kda protein.	Chr. 5	601	64146	3	0	5.09615	1.25	4.07692	2.02748	2.50006
IPI00660087	2410089E03Rik	2410089e03rik protein.	Chr. 15	3214	358550	0	3	1.25	4.25	0.294118	-1.76553	1.72906
IPI00402998	2410127E18Rik	isoform 2 of kelch repeat domain-containing protein kiaa0265.	Chr. 6	410	45380	2	0	3.8141	1.25	3.05128	1.60942	1.36037
IPI00109033	2410166I05Rik	isoform 1 of protein fam54b.	Chr. 4	289	31726	5	7	7.66026	8.25	0.928516	-0.107001	0.021865
IPI00132699	2610003J06Rik	jmjc domain-containing protein pp14397 homolog.	Chr. 17	316	35539	3	0	5.09615	1.25	4.07692	2.02748	2.50006
IPI00121814	2610024G14Rik	uncharacterized protein c4orf14 homolog.	Chr. 5	693	77379	0	3	1.25	4.25	0.294118	-1.76553	1.72906
IPI00461011	2610034B18Rik	upf0552 protein c15orf38 homolog.	Chr. 7	226	25193	0	1	1.25	2.25	0.555556	-0.847997	0.289734
IPI00123624	2610301G19Rik	protein kiaa1967 homolog.	Chr. 14	922	103002	3	3	5.09615	4.25	1.1991	0.261946	0.0767115
IPI00229286	2700029M09Rik	upf0609 protein c4orf27 homolog.	Chr. 8	346	39291	0	1	1.25	2.25	0.555556	-0.847997	0.289734
IPI00134121	2700046A07Rik	adult male spinal cord cdna, riken full-length enriched library,clone:a330042i05 product:hypothetical protein, full insert sequence.	Chr. 18	133	13845	3	0	5.09615	1.25	4.07692	2.02748	2.50006
IPI00132456	2700060E02Rik	upf0568 protein c14orf166 homolog.	Chr. 14	244	28152	0	2	1.25	3.25	0.384615	-1.37851	0.920744
IPI00407993	2700094K13Rik	selenoprotein h.	Chr. 2	116	12927	0	1	1.25	2.25	0.555556	-0.847997	0.289734
IPI00458418	2810003C17Rik	ionized calcium-binding adapter molecule 2.	Chr. 2	150	17024	0	1	1.25	2.25	0.555556	-0.847997	0.289734
IPI00277811	2810022L02Rik	isoform 1 of spats2-like protein.	Chr. 1	558	61669	0	2	1.25	3.25	0.384615	-1.37851	0.920744
IPI00112125	2810403A07Rik	isoform 1 of upf0469 protein kiaa0907.	Chr. 3	612	64563	0	3	1.25	4.25	0.294118	-1.76553	1.72906
IPI00121491	2810408M09Rik	hypothetical protein loc381406.	Chr. 2	244	27436	2	0	3.8141	1.25	3.05128	1.60942	1.36037
IPI00354163	2810474O19Rik	isoform 1 of uncharacterized protein c12orf35 homolog.	Chr. 6	1521	169044	0	2	1.25	3.25	0.384615	-1.37851	0.920744
IPI00133350	2900010M23Rik	uncharacterized protein c6orf125 homolog.	Chr. 17	136	16321	2	4	3.8141	5.25	0.726496	-0.460974	0.22843
IPI00224491	2900026A02Rik	uncharacterized protein kiaa1671.	Chr. 5	308	34668	5	0	7.66026	1.25	6.12821	2.61546	5.12628
IPI00109044	2900073G15Rik	myosin light chain, regulatory b-like.	Chr. 17	172	19895	9	17	12.7885	18.25	0.700738	-0.513054	0.966036
IPI00116202	2900092E17Rik	paxip1-associated protein 1.	Chr. 7	253	27723	3	0	5.09615	1.25	4.07692	2.02748	2.50006
IPI00133338	3110001A13Rik	protein fam107b.	Chr. 2	131	15572	22	18	29.4551	19.25	1.53014	0.61366	2.1542
IPI00553429	3110001I20Rik	hypothetical protein loc70354.	Chr. 2	1089	119749	0	2	1.25	3.25	0.384615	-1.37851	0.920744
IPI00874469	3110001K24Rik	100 kda protein.	Chr. 14	897	99710	0	4	1.25	5.25	0.238095	-2.07039	2.64674
IPI00856307	3110003A17Rik	hypothetical protein loc73112.	Chr. 10	81	9058	5	7	7.66026	8.25	0.928516	-0.107001	0.021865
IPI00133585	3110040N11Rik	upf0235 protein c15orf40 homolog.	Chr. 7	126	13189	3	1	5.09615	2.25	2.26496	1.17948	1.13209
IPI00222393	3110050N22Rik	isoform 1 of upf0418 protein fam164a.	Chr. 3	324	35152	4	0	6.37821	1.25	5.10256	2.35122	3.7702
IPI00110456	3110082I17Rik	isoform 1 of uncharacterized protein c7orf50 homolog.	Chr. 5	195	22267	9	10	12.7885	11.25	1.13675	0.184918	0.0985289
IPI00111821	3930401K13Rik	nuclear protein np60.	Chr. 16	546	59716	0	1	1.25	2.25	0.555556	-0.847997	0.289734
IPI00110256	4121402D02Rik	isoform 1 of male-specific lethal 1-like 1.	Chr. 11	616	67320	1	0	2.53205	1.25	2.02564	1.01838	0.443325
IPI00316088	4432412L15Rik	paralemmin-3.	Chr. 8	734	78788	0	6	1.25	7.25	0.172414	-2.53605	4.68476
IPI00223902	4632411B12Rik	isoform 2 of uncharacterized protein kiaa1310.	Chr. 1	877	93279	0	1	1.25	2.25	0.555556	-0.847997	0.289734
IPI00652867	4632412N22Rik	isoform 1 of uncharacterized protein flj43249 homolog.	Chr. 17	1002	108975	0	3	1.25	4.25	0.294118	-1.76553	1.72906
IPI00122144	4732429D16Rik	cmrf35-like molecule 5.	Chr. 11	221	24954	0	2	1.25	3.25	0.384615	-1.37851	0.920744
IPI00674877	4833403I15Rik	similar to laeverin.	Chr. 18	991	113302	3	0	5.09615	1.25	4.07692	2.02748	2.50006
IPI00119921	4833439L19Rik	isoform 1 of upf0498 protein kiaa1191.	Chr. 13	303	32715	2	0	3.8141	1.25	3.05128	1.60942	1.36037
IPI00664640	4921511H13Rik	similar to hcg401196.	Chr. 16	2371	264456	3	0	5.09615	1.25	4.07692	2.02748	2.50006
IPI00123452	4921539E11Rik	isoform 1 of uncharacterized protein c1orf141 homolog.	Chr. 4	446	51672	0	3	1.25	4.25	0.294118	-1.76553	1.72906
IPI00652751	4922505G16Rik	hypothetical protein loc629499.	Chr. 2	1049	119511	0	3	1.25	4.25	0.294118	-1.76553	1.72906
IPI00458005	4930422G04Rik	prematurely terminated mrna decay factor-like isoform 2.	Chr. 3	1863	205737	0	2	1.25	3.25	0.384615	-1.37851	0.920744
IPI00890936	4930427A07Rik	uncharacterized protein c14orf80 homolog.	Chr. 12	420	46730	3	0	5.09615	1.25	4.07692	2.02748	2.50006
IPI00228918	4930433I11Rik	adult male testis cdna, riken full-length enriched library,clone:4930433i11 product:hypothetical protein, full insert sequence.	Chr. 7	632	69813	0	3	1.25	4.25	0.294118	-1.76553	1.72906
IPI00138311	4930481F22Rik	isoform 2 of meiosis-related protein.	Chr. 8	242	25660	3	0	5.09615	1.25	4.07692	2.02748	2.50006
IPI00404349	4930488E11Rik	hypothetical protein loc399591.	.	80	9225	9	1	12.7885	2.25	5.68376	2.50685	8.15398
IPI00169960	4930506M07Rik	isoform 1 of shootin-1.	Chr. 19	631	71343	4	5	6.37821	6.25	1.02051	0.0292943	0.0013016
IPI00123087	4930528G09Rik	mkiaa1505 protein.	Chr. 5	977	115121	9	0	12.7885	1.25	10.2308	3.35484	11.0296
IPI00137180	4930577N17Rik	adult male testis cdna, riken full-length enriched library,clone:4930577n17 product:inferred: riken cdna 4930577n17 (fragment).	.	384	41209	2	0	3.8141	1.25	3.05128	1.60942	1.36037
IPI00126172	4931406C07Rik	ester hydrolase c11orf54 homolog.	Chr. 9	315	34996	4	7	6.37821	8.25	0.773116	-0.371244	0.240169
IPI00281164	4932414N04Rik	adult male testis cdna, riken full-length enriched library,clone:4932414n04 product:hypothetical protein, full insert sequence.	Chr. 2	752	87255	2	0	3.8141	1.25	3.05128	1.60942	1.36037
IPI00222019	4933402J07Rik	adult male testis cdna, riken full-length enriched library,clone:4933402j07 product:weakly similar to hypothetical 30.8 kdaprotein.	Chr. 8	270	31243	0	2	1.25	3.25	0.384615	-1.37851	0.920744
IPI00228791	4933421E11Rik	isoform 1 of uncharacterized protein c1orf103 homolog.	Chr. 3	755	82998	1	0	2.53205	1.25	2.02564	1.01838	0.443325
IPI00136449	4933421I07Rik	putative uncharacterized protein.	Chr. 7	214	25179	2	0	3.8141	1.25	3.05128	1.60942	1.36037
IPI00464302	5031439G07Rik	novel protein.	Chr. 15	447	50236	0	2	1.25	3.25	0.384615	-1.37851	0.920744
IPI00136293	5033414D02Rik	transmembrane protein c9orf46 homolog.	Chr. 19	147	17261	7	1	10.2244	2.25	4.54416	2.18401	5.51848
IPI00153108	5430407P10Rik	uncharacterized protein c10orf47 homolog.	Chr. 2	471	50433	0	6	1.25	7.25	0.172414	-2.53605	4.68476
IPI00165711	5430437P03Rik	uncharacterized protein c19orf62 homolog.	Chr. 8	333	36793	0	1	1.25	2.25	0.555556	-0.847997	0.289734
IPI00187272	5730469M10Rik	uncharacterized protein c10orf58 homolog.	Chr. 14	218	24395	14	13	19.1987	14.25	1.34728	0.430048	0.734855
IPI00461173	5730470L24Rik	suppressor of ikk-epsilon protein a.	Chr. 3	207	23522	0	2	1.25	3.25	0.384615	-1.37851	0.920744
IPI00458393	5730596K20Rik	isoform 1 of atlastin-3.	Chr. 19	541	60575	0	1	1.25	2.25	0.555556	-0.847997	0.289734
IPI00228768	5830418K08Rik	isoform 2 of leucine-rich repeat-containing protein kiaa1731.	Chr. 9	2388	269899	0	2	1.25	3.25	0.384615	-1.37851	0.920744
IPI00165832	5830433M19Rik	uncharacterized protein c9orf82 homolog.	Chr. 4	356	37823	0	2	1.25	3.25	0.384615	-1.37851	0.920744
IPI00380415	5830434P21Rik	isoform 1 of uncharacterized protein kiaa0515.	Chr. 2	1486	160913	6	5	8.94231	6.25	1.43077	0.516791	0.479647
IPI00751691	5830434P21Rik	novel protein.	Chr. 2	232	24713	1	0	2.53205	1.25	2.02564	1.01838	0.443325
IPI00380415	5830434P21Rik	isoform 1 of uncharacterized protein kiaa0515.	Chr. 2	1486	160913	7	5	10.2244	6.25	1.6359	0.710082	0.968318		IPI00751691;
IPI00753251	6030422M02Rik	hypothetical protein loc240697.	Chr. 1	681	76015	2	0	3.8141	1.25	3.05128	1.60942	1.36037
IPI00458153	6330577E15Rik	uncharacterized protein c10orf78 homolog.	Chr. 19	319	35183	4	0	6.37821	1.25	5.10256	2.35122	3.7702
IPI00117109	6330578E17Rik	uncharacterized protein c2orf64 homolog.	Chr. 1	74	8359	3	0	5.09615	1.25	4.07692	2.02748	2.50006
IPI00469941	6430527G18Rik	enhanced at puberty protein 1.	Chr. 12	775	80565	6	7	8.94231	8.25	1.08392	0.116253	0.0278857
IPI00221814	6530401N04Rik	isoform 1 of probable d-tyrosyl-trna(tyr) deacylase 2.	Chr. 12	168	18236	1	5	2.53205	6.25	0.405128	-1.30355	1.62478
IPI00223024	6620401K05Rik	atr-interacting protein.	Chr. 9	785	85591	3	6	5.09615	7.25	0.702918	-0.508572	0.377678
IPI00466384	8030462N17Rik	riken cdna 8030462n17 gene.	Chr. 18	399	42781	0	1	1.25	2.25	0.555556	-0.847997	0.289734
IPI00453784	8430427H17Rik	cdna, riken full-length enriched library, clone:m5c1061f21product:weakly similar to nolp protein.	Chr. 2	679	74219	0	2	1.25	3.25	0.384615	-1.37851	0.920744
IPI00134383	9130017N09Rik	uncharacterized protein c19orf21 homolog.	Chr. 10	648	72281	13	16	17.9167	17.25	1.03865	0.0547059	0.012639
IPI00129924	9430020K01Rik	uncharacterized protein kiaa1462.	Chr. 18	1320	144798	3	4	5.09615	5.25	0.970696	-0.0429086	0.00228776
IPI00227451	9630033F20Rik	uncharacterized protein c12orf5 homolog.	Chr. 6	269	29191	0	1	1.25	2.25	0.555556	-0.847997	0.289734
IPI00464307	9830001H06Rik	hypothetical protein loc320706.	Chr. 2	1779	196220	3	2	5.09615	3.25	1.56805	0.648969	0.411763
IPI00753321	A230054D04Rik	hypothetical protein loc665775.	Chr. 5	3032	327453	13	8	17.9167	9.25	1.93694	0.953777	2.81374
IPI00221736	A330021E22Rik	isoform 1 of uncharacterized protein flj21062 homolog.	Chr. 5	942	106233	4	0	6.37821	1.25	5.10256	2.35122	3.7702
IPI00330626	A430005L14Rik	uncharacterized protein c1orf174 homolog.	Chr. 4	230	24774	3	8	5.09615	9.25	0.550936	-0.860045	1.22012
IPI00121717	A830059I20Rik	isoform 1 of uncharacterized protein mgc33846 homolog.	.	417	42437	3	0	5.09615	1.25	4.07692	2.02748	2.50006
IPI00652691	A830092H15Rik	adult male hypothalamus cdna, riken full-length enriched library,clone:a230080i02 product:hypothetical protein, full insert sequence.	Chr. 3	106	11510	6	0	8.94231	1.25	7.15385	2.83872	6.5433
IPI00227516	AA409316	protein fam83h.	Chr. 15	1209	131115	3	3	5.09615	4.25	1.1991	0.261946	0.0767115
IPI00856567	AA673488	12 days embryo eyeball cdna, riken full-length enriched library,clone:d230026c23 product:hypothetical protein, full insert sequence.	Chr. 7	773	86005	2	0	3.8141	1.25	3.05128	1.60942	1.36037
IPI00881116	AA673488	hypothetical protein loc101471.	Chr. 7	1682	184081	0	3	1.25	4.25	0.294118	-1.76553	1.72906
IPI00856567	AA673488	12 days embryo eyeball cdna, riken full-length enriched library,clone:d230026c23 product:hypothetical protein, full insert sequence.	Chr. 7	773	86005	2	3	3.8141	4.25	0.897436	-0.156119	0.0235735		IPI00881116;
IPI00308334	AA986860	isoform 1 of specifically androgen-regulated gene protein.	Chr. 1	606	65092	58	38	75.609	39.25	1.92634	0.945865	11.7099
IPI00874995	Aak1	uncharacterized protein flj45252 homolog.	Chr. 6	354	37705	21	16	28.1731	17.25	1.63322	0.707721	2.65264
IPI00458612	Aak1	isoform 1 of ap2-associated protein kinase 1.	Chr. 6	959	103346	3	0	5.09615	1.25	4.07692	2.02748	2.50006
IPI00458612	Aak1	isoform 1 of ap2-associated protein kinase 1.	Chr. 6	959	103346	24	16	32.0192	17.25	1.85619	0.892342	4.49612		IPI00874995;
IPI00321308	Aars	alanyl-trna synthetase, cytoplasmic.	Chr. 8	968	106909	0	2	1.25	3.25	0.384615	-1.37851	0.920744
IPI00123565	Aatf	isoform 1 of protein aatf.	Chr. 11	526	59482	1	8	2.53205	9.25	0.273735	-1.86915	4.07095
IPI00410934	Abca15	atp-binding cassette transporter sub-family a member 15.	Chr. 7	1668	190541	0	2	1.25	3.25	0.384615	-1.37851	0.920744
IPI00381282	Abca17	atp-binding cassette, sub-family a (abc1), member 17.	Chr. 17	1733	196020	3	0	5.09615	1.25	4.07692	2.02748	2.50006
IPI00125970	Abca7	abca7 protein.	Chr. 10	2167	237705	0	5	1.25	6.25	0.2	-2.32193	3.63879
IPI00622875	Abcb11	bile salt export pump.	Chr. 2	1321	146677	3	0	5.09615	1.25	4.07692	2.02748	2.50006
IPI00459383	Abcb8	atp-binding cassette, sub-family b (mdr/tap), member 8.	Chr. 5	717	78000	6	0	8.94231	1.25	7.15385	2.83872	6.5433
IPI00396671	Abcf1	atp-binding cassette sub-family f member 1.	Chr. 17	837	94945	4	0	6.37821	1.25	5.10256	2.35122	3.7702
IPI00226414	Abhd10	isoform 1 of abhydrolase domain-containing protein 10, mitochondrial.	Chr. 16	297	33040	2	0	3.8141	1.25	3.05128	1.60942	1.36037
IPI00165731	Abhd12	abhydrolase domain-containing protein 12.	Chr. 2	398	45270	1	0	2.53205	1.25	2.02564	1.01838	0.443325
IPI00111876	Abhd14b	abhydrolase domain-containing protein 14b.	Chr. 9	210	22451	0	2	1.25	3.25	0.384615	-1.37851	0.920744
IPI00169851	Ablim1	adult male kidney cdna, riken full-length enriched library,clone:f520009n11 product:actin-binding lim protein 1, full insertsequence.	Chr. 19	668	75292	3	4	5.09615	5.25	0.970696	-0.0429086	0.00228776
IPI00121833	Acaa1b	3-ketoacyl-coa thiolase a, peroxisomal.	Chr. 9Chr. 9	424	43953	16	30	21.7628	31.25	0.69641	-0.521991	1.70701
IPI00222793	Acaa1b	putative uncharacterized protein.	Chr. 9Chr. 9	294	30763	0	1	1.25	2.25	0.555556	-0.847997	0.289734
IPI00121833	Acaa1b	3-ketoacyl-coa thiolase a, peroxisomal.	Chr. 9Chr. 9	424	43953	16	31	21.7628	32.25	0.674816	-0.567434	2.04919		IPI00222793;
IPI00226430	Acaa2	3-ketoacyl-coa thiolase, mitochondrial.	Chr. 18	397	41858	35	95	46.1218	96.25	0.479187	-1.06134	18.0339
IPI00170013	Acad10	acyl-coa dehydrogenase family member 10.	Chr. 5	1069	118979	8	3	11.5064	4.25	2.70739	1.4369	3.47131
IPI00894588	Acadl	acyl-coenzyme a dehydrogenase, long-chain.	Chr. 1	430	47897	15	0	20.4808	1.25	16.3846	4.03427	20.5596
IPI00119114	Acadl	long-chain specific acyl-coa dehydrogenase, mitochondrial.	Chr. 1	430	47908	0	11	1.25	12.25	0.102041	-3.29278	10.3856
IPI00119114	Acadl	long-chain specific acyl-coa dehydrogenase, mitochondrial.	Chr. 1	430	47908	15	11	20.4808	12.25	1.6719	0.741488	2.09217		IPI00894588;
IPI00134961	Acadm	medium-chain specific acyl-coa dehydrogenase, mitochondrial.	Chr. 3	421	46481	6	7	8.94231	8.25	1.08392	0.116253	0.0278857
IPI00331251	Acads	putative uncharacterized protein.	Chr. 5	412	44890	8	0	11.5064	1.25	9.20513	3.20244	9.50361
IPI00116591	Acads	short-chain specific acyl-coa dehydrogenase, mitochondrial.	Chr. 5	412	44947	0	7	1.25	8.25	0.151515	-2.72247	5.77163
IPI00116591	Acads	short-chain specific acyl-coa dehydrogenase, mitochondrial.	Chr. 5	412	44947	8	7	11.5064	8.25	1.39472	0.479972	0.539205		IPI00331251;
IPI00154054	Acat1	acetyl-coa acetyltransferase, mitochondrial.	Chr. 9	424	44816	31	46	40.9936	47.25	0.867589	-0.204916	0.443948
IPI00330685	Acat3	acetyl coa transferase-like protein.	Chr. 17	397	41465	0	3	1.25	4.25	0.294118	-1.76553	1.72906
IPI00129907	Acbd3	golgi resident protein gcp60.	Chr. 1	525	60181	3	0	5.09615	1.25	4.07692	2.02748	2.50006
IPI00121136	Acin1	isoform 1 of apoptotic chromatin condensation inducer in the nucleus.	Chr. 14	1338	150691	50	34	65.3526	35.25	1.85397	0.890621	9.14684
IPI00762047	Acly	atp-citrate synthase.	Chr. 11	1091	119728	0	1	1.25	2.25	0.555556	-0.847997	0.289734
IPI00116074	Aco2	aconitate hydratase, mitochondrial.	Chr. 15	780	85464	12	7	16.6346	8.25	2.01632	1.01172	2.88115
IPI00128588	Acot11	acyl-coenzyme a thioesterase 11.	Chr. 4	594	67355	0	1	1.25	2.25	0.555556	-0.847997	0.289734
IPI00136683	Acot2	acyl-coenzyme a thioesterase 2, mitochondrial.	Chr. 12	453	49652	11	14	15.3526	15.25	1.00673	0.00967038	0.000343743
IPI00309365	Acot8	acyl-coenzyme a thioesterase 8.	Chr. 2	320	35827	0	2	1.25	3.25	0.384615	-1.37851	0.920744
IPI00314069	Acot9	acyl-coenzyme a thioesterase 9, mitochondrial.	Chr. X	439	50560	9	6	12.7885	7.25	1.76393	0.81879	1.5509
IPI00409360	Acox1	0 day neonate thymus cdna, riken full-length enriched library,clone:a430106n22 product:acyl-coenzyme a oxidase 1, palmitoyl, fullinsert sequence.	Chr. 11	661	74718	3	0	5.09615	1.25	4.07692	2.02748	2.50006
IPI00134135	Acp1	isoform 1 of low molecular weight phosphotyrosine protein phosphatase.	Chr. 12	158	18192	13	4	17.9167	5.25	3.4127	1.77091	7.32015
IPI00556850	Acp1	acid phosphatase 1, soluble isoform 1.	Chr. 12	158	17922	12	0	16.6346	1.25	13.3077	3.73419	15.7308
IPI00134135	Acp1	isoform 1 of low molecular weight phosphotyrosine protein phosphatase.	Chr. 12	158	18192	25	4	33.3013	5.25	6.3431	2.66519	22.7588		IPI00556850;
IPI00154056	Acp2	lysosomal acid phosphatase.	Chr. 2	423	48509	1	0	2.53205	1.25	2.02564	1.01838	0.443325
IPI00122633	Acsf2	acyl-coa synthetase family member 2, mitochondrial.	Chr. 11	615	67951	5	7	7.66026	8.25	0.928516	-0.107001	0.021865
IPI00170363	Acsl5	long-chain-fatty-acid--coa ligase 5.	Chr. 19	683	76206	0	1	1.25	2.25	0.555556	-0.847997	0.289734
IPI00553736	Acsl6	acyl-coa synthetase long-chain family member 6.	Chr. 11	374	42001	0	2	1.25	3.25	0.384615	-1.37851	0.920744
IPI00221528	Actbl2	beta-actin-like protein 2.	Chr. 13	376	42004	7	0	10.2244	1.25	8.17949	3.03201	8.00582
IPI00323660	Actl6a	actin-like protein 6a.	Chr. 3	429	47448	1	3	2.53205	4.25	0.595777	-0.747156	0.439948
IPI00380436	Actn1	alpha-actinin-1.	Chr. 12	892	103068	2	2	3.8141	3.25	1.17357	0.230904	0.0450943
IPI00118899	Actn4	alpha-actinin-4.	Chr. 7	912	104977	14	12	19.1987	13.25	1.44896	0.535018	1.09675
IPI00881660	Acvrl1	8 kda protein.	Chr. 15	76	8429	0	2	1.25	3.25	0.384615	-1.37851	0.920744
IPI00420440	Acyp1	acylphosphatase-1.	Chr. 12	99	11241	24	20	32.0192	21.25	1.50679	0.591476	2.19225
IPI00272401	Acyp2	acylphosphatase-2.	Chr. 11	97	10895	2	0	3.8141	1.25	3.05128	1.60942	1.36037
IPI00131881	Adam10	adam 10.	Chr. 9	749	83967	2	0	3.8141	1.25	3.05128	1.60942	1.36037
IPI00225508	Adam28	16 days embryo head cdna, riken full-length enriched library,clone:c130072n01 product:hypothetical protein, full insert sequence.	Chr. 14	109	11977	0	6	1.25	7.25	0.172414	-2.53605	4.68476
IPI00626485	Adam9	adam 9.	Chr. 8	845	92049	4	0	6.37821	1.25	5.10256	2.35122	3.7702
IPI00380751	Adamtsl2	adamts-like protein 2.	Chr. 2	957	105647	5	0	7.66026	1.25	6.12821	2.61546	5.12628
IPI00751791	Adamtsl3	similar to adamts-like protein 3 precursor.	Chr. 7	1921	212860	3	0	5.09615	1.25	4.07692	2.02748	2.50006
IPI00262011	Adarb2	double-stranded rna-specific editase b2.	Chr. 13	745	82187	2	0	3.8141	1.25	3.05128	1.60942	1.36037
IPI00128323	Adcy3	adenylate cyclase type 3.	Chr. 12	1145	129042	4	0	6.37821	1.25	5.10256	2.35122	3.7702
IPI00136000	Add1	isoform 1 of alpha-adducin.	Chr. 5	735	80647	3	6	5.09615	7.25	0.702918	-0.508572	0.377678
IPI00856779	Add1	73 kda protein.	Chr. 5	660	72926	1	0	2.53205	1.25	2.02564	1.01838	0.443325
IPI00136000	Add1	isoform 1 of alpha-adducin.	Chr. 5	735	80647	4	6	6.37821	7.25	0.879752	-0.18483	0.0558067		IPI00856779;
IPI00311962	Add2	isoform 3 of beta-adducin.	Chr. 6	477	52522	1	0	2.53205	1.25	2.02564	1.01838	0.443325
IPI00348414	Ado	2-aminoethanethiol dioxygenase.	Chr. 10	256	28372	0	1	1.25	2.25	0.555556	-0.847997	0.289734
IPI00135969	Adss	adenylosuccinate synthetase isozyme 2.	Chr. 1	456	50021	0	3	1.25	4.25	0.294118	-1.76553	1.72906
IPI00123190	Adssl1	isoform 1 of adenylosuccinate synthetase isozyme 1.	Chr. 12	457	50254	4	11	6.37821	12.25	0.52067	-0.941559	1.88278
IPI00467327	Afap1	actin filament-associated protein 1.	Chr. 5	731	80615	0	2	1.25	3.25	0.384615	-1.37851	0.920744
IPI00227546	Afap1l1	isoform 1 of actin filament-associated protein 1-like 1.	Chr. 18	768	86638	0	3	1.25	4.25	0.294118	-1.76553	1.72906
IPI00475144	Aff1	af4/fmr2 family member 1.	Chr. 5	1217	131774	1	0	2.53205	1.25	2.02564	1.01838	0.443325
IPI00113246	Aff4	af4/fmr2 family member 4.	Chr. 11	1160	126639	0	2	1.25	3.25	0.384615	-1.37851	0.920744
IPI00170357	Afg3l2	afg3-like protein 2.	Chr. 18	802	89519	5	0	7.66026	1.25	6.12821	2.61546	5.12628
IPI00314905	Aftph	isoform 2 of aftiphilin.	Chr. 11	904	98490	2	1	3.8141	2.25	1.69516	0.761419	0.408023
IPI00131231	Aga	n(4)-(beta-n-acetylglucosaminyl)-l-asparaginase.	Chr. 8	346	37022	26	50	34.5833	51.25	0.674797	-0.567475	3.2569
IPI00122231	Ager	advanced glycosylation end product-specific receptor.	Chr. 17	403	42669	0	7	1.25	8.25	0.151515	-2.72247	5.77163
IPI00113606	Agk	isoform 1 of acylglycerol kinase, mitochondrial.	Chr. 6	421	46976	2	1	3.8141	2.25	1.69516	0.761419	0.408023
IPI00129857	Agr2	anterior gradient protein 2 homolog.	Chr. 12	175	19920	0	1	1.25	2.25	0.555556	-0.847997	0.289734
IPI00378698	Agrn	agrin.	Chr. 4	1927	204954	5	0	7.66026	1.25	6.12821	2.61546	5.12628
IPI00122594	Ahctf1	at-hook-containing transcription factor 1.	Chr. 1	2243	247646	14	13	19.1987	14.25	1.34728	0.430048	0.734855
IPI00553798	Ahnak	ahnak nucleoprotein isoform 1.	Chr. 19	5656	604253	2141	3056	2746.12	3057.25	0.898233	-0.154839	16.6881
IPI00408251	Ahnak	ahnak protein.	Chr. 19	173	18730	1	0	2.53205	1.25	2.02564	1.01838	0.443325
IPI00408251	Ahnak	ahnak protein.	Chr. 19	173	18730	2142	3056	2747.4	3057.25	0.898652	-0.154166	16.5471		IPI00553798;
IPI00850843	Ahnak2	similar to kiaa2019 protein.	Chr. 12	3292	341188	47	74	61.5064	75.25	0.817361	-0.290955	1.38352
IPI00677756	Ahnak2	16 days embryo head cdna, riken full-length enriched library,clone:c130093j22 product:hypothetical protein, full insert sequence.	Chr. 12Chr. 12	770	83174	1	0	2.53205	1.25	2.02564	1.01838	0.443325
IPI00677756	Ahnak2	16 days embryo head cdna, riken full-length enriched library,clone:c130093j22 product:hypothetical protein, full insert sequence.	Chr. 12Chr. 12	770	83174	48	74	62.7885	75.25	0.834398	-0.261192	1.12651		IPI00850843;
IPI00153740	Ahsa1	activator of 90 kda heat shock protein atpase homolog 1.	Chr. 12	338	38117	4	3	6.37821	4.25	1.50075	0.585688	0.429049
IPI00154005	AI314976	uncharacterized protein c6orf130 homolog.	Chr. 17	152	17093	0	1	1.25	2.25	0.555556	-0.847997	0.289734
IPI00169980	AI462493	uncharacterized protein unq655/pro1286 homolog.	Chr. 19	89	9584	0	2	1.25	3.25	0.384615	-1.37851	0.920744
IPI00123162	AI597479	ashwin.	Chr. 1	232	26031	6	2	8.94231	3.25	2.75148	1.46021	2.76371
IPI00900413	AI661453	isoform 1 of uncharacterized protein c6orf132 homolog.	Chr. 17	1206	127881	31	19	40.9936	20.25	2.02437	1.01748	7.1669
IPI00223048	AI836003	isoform 1 of uncharacterized protein loc387856 homolog.	Chr. 15	191	20184	8	7	11.5064	8.25	1.39472	0.479972	0.539205
IPI00854013	AI846148	isoform 1 of uncharacterized protein loc144097 homolog.	Chr. 19	381	41245	0	2	1.25	3.25	0.384615	-1.37851	0.920744
IPI00776047	Aifm1	apoptosis-inducing factor, mitochondrion-associated 1.	Chr. X	608	66114	8	0	11.5064	1.25	9.20513	3.20244	9.50361
IPI00129577	Aifm1	apoptosis-inducing factor 1, mitochondrial.	Chr. X	612	66765	0	14	1.25	15.25	0.0819672	-3.60881	14.0205
IPI00129577	Aifm1	apoptosis-inducing factor 1, mitochondrial.	Chr. X	612	66765	8	14	11.5064	15.25	0.754519	-0.406371	0.525502		IPI00776047;
IPI00848478	Aim1	absent in melanoma 1.	Chr. 10	1691	184731	24	14	32.0192	15.25	2.09962	1.07013	6.08058
IPI00117178	Aip	ah receptor-interacting protein.	Chr. 19	330	37605	1	0	2.53205	1.25	2.02564	1.01838	0.443325
IPI00125794	Ajap1	adherens junction-associated protein 1.	Chr. 4	412	44772	3	0	5.09615	1.25	4.07692	2.02748	2.50006
IPI00128209	Ak1	isoform 1 of adenylate kinase isoenzyme 1.	Chr. 2	194	21540	6	6	8.94231	7.25	1.23342	0.302666	0.177192
IPI00330133	AK122525	uncharacterized protein kiaa1553.	Chr. 10	825	94155	1	2	2.53205	3.25	0.779093	-0.360133	0.0893771
IPI00269076	Ak2	adenylate kinase isoenzyme 2, mitochondrial.	Chr. 4	232	25606	8	32	11.5064	33.25	0.346057	-1.53092	11.0241
IPI00221769	Ak3	gtp:amp phosphotransferase mitochondrial.	Chr. 19	227	25426	19	13	25.609	14.25	1.79712	0.845688	3.28237
IPI00115506	Akap1	isoform 3 of a kinase anchor protein 1, mitochondrial.	Chr. 11	857	92165	1	0	2.53205	1.25	2.02564	1.01838	0.443325
IPI00896072	Akap13	a kinase (prka) anchor protein 13.	Chr. 7	2776	303976	0	10	1.25	11.25	0.111111	-3.16993	9.20161
IPI00321739	Akap8	a-kinase anchor protein 8.	Chr. 17	687	76294	0	5	1.25	6.25	0.2	-2.32193	3.63879
IPI00396787	Akap9	17 days embryo stomach cdna, riken full-length enriched library,clone:i920011l19 product:a kinase (prka) anchor protein (yotiao) 9,full insert sequence.	Chr. 5	582	67060	1	0	2.53205	1.25	2.02564	1.01838	0.443325
IPI00623749	Akap9	a kinase (prka) anchor protein (yotiao) 9.	Chr. 5	3779	434140	0	6	1.25	7.25	0.172414	-2.53605	4.68476
IPI00396787	Akap9	17 days embryo stomach cdna, riken full-length enriched library,clone:i920011l19 product:a kinase (prka) anchor protein (yotiao) 9,full insert sequence.	Chr. 5	582	67060	1	6	2.53205	7.25	0.349248	-1.51767	2.37313		IPI00623749;
IPI00453793	Akna	isoform 1 of at-hook-containing transcription factor.	Chr. 4	1404	153123	2	0	3.8141	1.25	3.05128	1.60942	1.36037
IPI00466128	Akr1a4	alcohol dehydrogenase [nadp+].	Chr. 4	325	36587	12	31	16.6346	32.25	0.515802	-0.955111	5.07657
IPI00223757	Akr1b3	aldose reductase.	Chr. 6	316	35732	2	2	3.8141	3.25	1.17357	0.230904	0.0450943
IPI00273096	Akr1b8	aldose reductase-related protein 2.	Chr. 6	316	36121	5	3	7.66026	4.25	1.80241	0.84993	0.990257
IPI00310658	Akr1c13	aldo-keto reductase family 1 member c13.	Chr. 13	323	37058	0	4	1.25	5.25	0.238095	-2.07039	2.64674
IPI00461496	Akr1c19	aldo-keto reductase family 1, member c19.	Chr. 13	323	37046	2	1	3.8141	2.25	1.69516	0.761419	0.408023
IPI00331490	Akr7a5	aflatoxin b1 aldehyde reductase member 2.	Chr. 4	367	40598	0	6	1.25	7.25	0.172414	-2.53605	4.68476
IPI00131695	Alb	serum albumin.	Chr. 5	608	68693	0	4	1.25	5.25	0.238095	-2.07039	2.64674
IPI00121378	Alcam	cd166 antigen.	Chr. 16	583	65092	41	56	53.8141	57.25	0.939984	-0.0892914	0.10631
IPI00310215	Aldh1a3	aldehyde dehydrogenase family 1 member a3.	Chr. 7	512	56157	1	0	2.53205	1.25	2.02564	1.01838	0.443325
IPI00111218	Aldh2	aldehyde dehydrogenase, mitochondrial.	Chr. 5	519	56538	33	23	43.5577	24.25	1.79619	0.844943	5.57452
IPI00890112	Aldh3a1	aldehyde dehydrogenase family 3, subfamily a1.	Chr. 11	453	50481	25	20	33.3013	21.25	1.56712	0.648115	2.68442
IPI00405699	Aldh4a1	delta-1-pyrroline-5-carboxylate dehydrogenase, mitochondrial.	Chr. 4	562	61811	8	10	11.5064	11.25	1.02279	0.0325128	0.00288919
IPI00460335	Aldh4a1	aldh4a1 protein.	Chr. 4	359	39473	1	1	2.53205	2.25	1.12536	0.170382	0.0166454
IPI00405699	Aldh4a1	delta-1-pyrroline-5-carboxylate dehydrogenase, mitochondrial.	Chr. 4	562	61811	9	11	12.7885	12.25	1.04396	0.062061	0.0115807		IPI00460335;
IPI00461964	Aldh6a1	methylmalonate-semialdehyde dehydrogenase [acylating], mitochondrial.	Chr. 12	535	57916	3	2	5.09615	3.25	1.56805	0.648969	0.411763
IPI00221402	Aldoa	fructose-bisphosphate aldolase a.	Chr. 7	364	39356	18	27	24.3269	28.25	0.86113	-0.215697	0.292996
IPI00119458	Aldoc	fructose-bisphosphate aldolase c.	Chr. 11	363	39395	0	1	1.25	2.25	0.555556	-0.847997	0.289734
IPI00111451	Alkbh4	isoform 1 of alkylated dna repair protein alkb homolog 4.	Chr. 5	300	33394	3	0	5.09615	1.25	4.07692	2.02748	2.50006
IPI00461475	Als2cr13	amyotrophic lateral sclerosis 2 chromosomal region candidate gene 13protein homolog.	Chr. 1	584	61345	5	0	7.66026	1.25	6.12821	2.61546	5.12628
IPI00652649	Als2cr4	amyotrophic lateral sclerosis 2 chromosomal region candidate gene 4protein homolog.	Chr. 1	427	47343	2	0	3.8141	1.25	3.05128	1.60942	1.36037
IPI00453796	Amigo3	amphoterin-induced protein 3.	Chr. 9	508	55625	0	5	1.25	6.25	0.2	-2.32193	3.63879
IPI00173233	Ank3	ankyrin 3, epithelial isoform f.	Chr. 10	1094	121205	9	0	12.7885	1.25	10.2308	3.35484	11.0296
IPI00118149	Ank3	ankyrin 3, epithelial isoform g.	Chr. 10	898	99791	0	1	1.25	2.25	0.555556	-0.847997	0.289734
IPI00118149	Ank3	ankyrin 3, epithelial isoform g.	Chr. 10	898	99791	9	1	12.7885	2.25	5.68376	2.50685	8.15398		IPI00173233;
IPI00223907	Ankar	ankyrin and armadillo repeat-containing protein.	Chr. 1	1465	165290	3	0	5.09615	1.25	4.07692	2.02748	2.50006
IPI00467355	Ankib1	ankib1 protein.	Chr. 5	1091	122609	0	3	1.25	4.25	0.294118	-1.76553	1.72906
IPI00330318	Ankrd12	ankyrin repeat domain 12.	Chr. 17	2041	232912	0	3	1.25	4.25	0.294118	-1.76553	1.72906
IPI00272501	Ankrd17	ankyrin repeat domain protein 17 isoform b.	Chr. 5	2352	246625	2	0	3.8141	1.25	3.05128	1.60942	1.36037
IPI00313603	Ankrd27	isoform 1 of ankyrin repeat domain-containing protein 27.	Chr. 7	1048	116809	2	0	3.8141	1.25	3.05128	1.60942	1.36037
IPI00137207	Ankrd53	ankyrin repeat domain-containing protein 53.	Chr. 6	497	56737	2	0	3.8141	1.25	3.05128	1.60942	1.36037
IPI00172197	Anln	actin-binding protein anillin.	Chr. 9	1121	122794	0	5	1.25	6.25	0.2	-2.32193	3.63879
IPI00314736	Anp32a	acidic leucine-rich nuclear phosphoprotein 32 family member a.	Chr. 9	247	28538	92	114	119.199	115.25	1.03426	0.048602	0.0665097
IPI00113536	Anp32b	isoform 2 of acidic leucine-rich nuclear phosphoprotein 32 familymember b.	Chr. 4	329	37447	28	13	37.1474	14.25	2.60684	1.3823	10.5682
IPI00130016	Anp32e	isoform 1 of acidic leucine-rich nuclear phosphoprotein 32 familymember e.	Chr. 3	260	29622	3	5	5.09615	6.25	0.815385	-0.294447	0.117543
IPI00230395	Anxa1	annexin a1.	Chr. 19	346	38734	116	113	149.968	114.25	1.31263	0.39246	4.8433
IPI00124264	Anxa11	annexin a11.	Chr. 14	503	54111	4	0	6.37821	1.25	5.10256	2.35122	3.7702
IPI00468203	Anxa2	annexin a2.	Chr. 9	339	38676	31	35	40.9936	36.25	1.13086	0.177417	0.291491
IPI00877279	Anxa3	annexin a3.	Chr. 5	323	36384	121	132	156.378	133.25	1.17357	0.230904	1.84887
IPI00877291	Anxa4	annexin a4.	Chr. 6	319	35916	74	45	96.1218	46.25	2.07831	1.05541	17.8458
IPI00317309	Anxa5	annexin a5.	Chr. 3	319	35752	70	79	90.9936	80.25	1.13388	0.181264	0.674481
IPI00310240	Anxa6	annexin a6 isoform b.	Chr. 11	667	75289	9	9	12.7885	10.25	1.24765	0.319219	0.280266
IPI00114017	Anxa7	annexin a7.	Chr. 14	463	49925	7	4	10.2244	5.25	1.9475	0.961621	1.62779
IPI00118173	Aoc3	isoform 1 of membrane copper amine oxidase.	Chr. 11Chr. 11	765	84534	0	1	1.25	2.25	0.555556	-0.847997	0.289734
IPI00112783	Aox4	aldehyde oxidase 4.	Chr. 1	1336	148279	1	0	2.53205	1.25	2.02564	1.01838	0.443325
IPI00119913	Apc	isoform 1 of adenomatous polyposis coli protein.	Chr. 18	2845	311089	3	0	5.09615	1.25	4.07692	2.02748	2.50006
IPI00224152	Apex1	dna-(apurinic or apyrimidinic site) lyase.	Chr. 14	317	35490	11	35	15.3526	36.25	0.423519	-1.2395	8.71079
IPI00330933	Apip	apaf1-interacting protein.	Chr. 2	241	26949	8	3	11.5064	4.25	2.70739	1.4369	3.47131
IPI00170307	Apoa1bp	apolipoprotein a-i-binding protein.	Chr. 3	282	30973	6	9	8.94231	10.25	0.87242	-0.196905	0.0891704
IPI00121357	Apob48r	apolipoprotein b-100 receptor.	Chr. 7	942	102705	0	1	1.25	2.25	0.555556	-0.847997	0.289734
IPI00323571	Apoe	apolipoprotein e.	Chr. 7	311	35867	0	1	1.25	2.25	0.555556	-0.847997	0.289734
IPI00669634	Apol11b	apol11b protein.	.	337	37448	0	2	1.25	3.25	0.384615	-1.37851	0.920744
IPI00121576	Apoo	apolipoprotein o.	Chr. X	212	24137	7	3	10.2244	4.25	2.40573	1.26648	2.54122
IPI00112493	Apool	apolipoprotein o-like.	Chr. X	265	29261	4	5	6.37821	6.25	1.02051	0.0292943	0.0013016
IPI00625950	Aprt	adenine phosphoribosyl transferase.	Chr. 8	180	19724	0	3	1.25	4.25	0.294118	-1.76553	1.72906
IPI00123183	Aqp1	aquaporin-1.	Chr. 6	269	28793	2	0	3.8141	1.25	3.05128	1.60942	1.36037
IPI00758413	Ard1a	18-day embryo whole body cdna, riken full-length enriched library,clone:1110019c05 product:hypothetical gcn5-related n-acetyltransferasecontaining protein, full insert sequence.	Chr. X	225	24821	0	2	1.25	3.25	0.384615	-1.37851	0.920744
IPI00109656	Arfgap2	isoform 2 of adp-ribosylation factor gtpase-activating protein 2.	Chr. 2	534	58110	5	11	7.66026	12.25	0.625327	-0.677317	1.06761
IPI00111931	Arfgap3	adp-ribosylation factor gtpase-activating protein 3.	Chr. 15	525	57614	2	0	3.8141	1.25	3.05128	1.60942	1.36037
IPI00875610	Arfip1	adp-ribosylation factor interacting protein 1.	Chr. 3	373	41518	9	0	12.7885	1.25	10.2308	3.35484	11.0296
IPI00678265	Arfip1	arfip1 protein.	Chr. 3	341	38416	0	3	1.25	4.25	0.294118	-1.76553	1.72906
IPI00678265	Arfip1	arfip1 protein.	Chr. 3	341	38416	9	3	12.7885	4.25	3.00905	1.58931	4.47883		IPI00875610;
IPI00223751	Arhgap12	rho gtpase-activating protein 12.	Chr. 18	838	95352	3	4	5.09615	5.25	0.970696	-0.0429086	0.00228776
IPI00320905	Arhgap17	isoform 1 of rho gtpase-activating protein 17.	Chr. 7	846	92202	9	2	12.7885	3.25	3.93491	1.97633	6.06605
IPI00169608	Arhgap18	rho gtpase-activating protein 18.	Chr. 10	663	74930	9	3	12.7885	4.25	3.00905	1.58931	4.47883
IPI00467336	Arhgap6	isoform 1 of rho gtpase-activating protein 6.	Chr. X	987	108844	0	2	1.25	3.25	0.384615	-1.37851	0.920744
IPI00322312	Arhgdia	rho gdp-dissociation inhibitor 1.	Chr. 11	204	23407	7	21	10.2244	22.25	0.459522	-1.12179	4.56105
IPI00127009	Arhgef1	isoform 1 of rho guanine nucleotide exchange factor 1.	Chr. 7	920	102805	0	4	1.25	5.25	0.238095	-2.07039	2.64674
IPI00754880	Arhgef12	rho guanine nucleotide exchange factor 12.	Chr. 9	1544	172477	3	0	5.09615	1.25	4.07692	2.02748	2.50006
IPI00465761	Arhgef17	isoform 1 of rho guanine nucleotide exchange factor 17.	Chr. 7	2057	221671	1	0	2.53205	1.25	2.02564	1.01838	0.443325
IPI00310764	Arhgef2	isoform 1 of rho guanine nucleotide exchange factor 2.	Chr. 3	985	111944	4	3	6.37821	4.25	1.50075	0.585688	0.429049
IPI00855144	Arhgef5	rho guanine nucleotide exchange factor (gef) 5.	Chr. 6	1581	176664	3	6	5.09615	7.25	0.702918	-0.508572	0.377678
IPI00230704	Arhgef7	isoform c of rho guanine nucleotide exchange factor 7.	Chr. 8	787	88950	1	1	2.53205	2.25	1.12536	0.170382	0.0166454
IPI00648459	Arid1a	at rich interactive domain 1a.	Chr. 4	2283	242092	13	12	17.9167	13.25	1.3522	0.43531	0.701387
IPI00848707	Arid1b	at rich interactive domain 1b.	Chr. 17	2244	237795	3	4	5.09615	5.25	0.970696	-0.0429086	0.00228776
IPI00654990	Arid4a	at rich interactive domain 4a.	Chr. 12	1261	142055	2	0	3.8141	1.25	3.05128	1.60942	1.36037
IPI00153360	Arid4b	37 kda protein.	Chr. 13	324	37173	1	0	2.53205	1.25	2.02564	1.01838	0.443325
IPI00137460	Armc10	isoform 2 of armadillo repeat-containing protein 10.	Chr. 5	387	41864	3	0	5.09615	1.25	4.07692	2.02748	2.50006
IPI00421036	Armc5	armadillo repeat-containing protein 5.	Chr. 7	926	96728	0	3	1.25	4.25	0.294118	-1.76553	1.72906
IPI00110350	Armet	protein armet.	Chr. 9	179	20374	67	38	87.1474	39.25	2.22032	1.15077	18.6119
IPI00125143	Arpc1b	arpc1b protein.	Chr. 5	376	41498	2	2	3.8141	3.25	1.17357	0.230904	0.0450943
IPI00661414	Arpc2	actin-related protein 2/3 complex subunit 2.	Chr. 1	300	34357	2	6	3.8141	7.25	0.526083	-0.926637	1.08485
IPI00124829	Arpc3	actin-related protein 2/3 complex subunit 3.	Chr. 5	178	20525	1	10	2.53205	11.25	0.225071	-2.15155	5.9582
IPI00399943	Arpc5	actin-related protein 2/3 complex subunit 5.	Chr. 1	151	16288	3	8	5.09615	9.25	0.550936	-0.860045	1.22012
IPI00227850	Arpp19	isoform arpp-19 of camp-regulated phosphoprotein 19.	Chr. 9	112	12293	35	7	46.1218	8.25	5.59052	2.48298	29.0828
IPI00607957	Arsa	putative uncharacterized protein.	Chr. 15	506	53748	6	11	8.94231	12.25	0.729984	-0.454063	0.518381
IPI00652358	Arsb	isoform 1 of arylsulfatase b.	Chr. 13	534	59647	3	7	5.09615	8.25	0.617716	-0.694985	0.752386
IPI00515140	As3mt	arsenite methyltransferase.	Chr. 19	376	41793	3	2	5.09615	3.25	1.56805	0.648969	0.411763
IPI00125266	Asah1	acid ceramidase.	Chr. 8	394	44670	17	15	23.0449	16.25	1.41815	0.504006	1.1809
IPI00314788	Asl	argininosuccinate lyase.	Chr. 5	464	51739	1	0	2.53205	1.25	2.02564	1.01838	0.443325
IPI00624896	Asph	aspartyl/asparaginyl beta-hydroxylase.	Chr. 4	741	83042	11	19	15.3526	20.25	0.758151	-0.399442	0.675825
IPI00223875	Asrgl1	l-asparaginase.	Chr. 19	326	33950	0	2	1.25	3.25	0.384615	-1.37851	0.920744
IPI00281565	Asxl1	putative polycomb group protein asxl1.	Chr. 2	1514	162674	4	0	6.37821	1.25	5.10256	2.35122	3.7702
IPI00331397	Asxl2	putative polycomb group protein asxl2.	Chr. 12	1370	147107	0	5	1.25	6.25	0.2	-2.32193	3.63879
IPI00225360	Asxl3	similar to hcg2042958.	Chr. 18	1802	194408	4	0	6.37821	1.25	5.10256	2.35122	3.7702
IPI00135252	Atad2	atpase family, aaa domain containing 2.	Chr. 15	1364	155284	0	2	1.25	3.25	0.384615	-1.37851	0.920744
IPI00126913	Atad3a	isoform 1 of atpase family aaa domain-containing protein 3.	Chr. 4	591	66742	16	13	21.7628	14.25	1.52722	0.610904	1.57886
IPI00170341	Atad4	protein atad4.	Chr. 11	100	11359	3	2	5.09615	3.25	1.56805	0.648969	0.411763
IPI00408664	Atad5	isoform 1 of atpase family aaa domain-containing protein 5.	Chr. 11	1826	203909	4	0	6.37821	1.25	5.10256	2.35122	3.7702
IPI00119123	Atf1	cyclic amp-dependent transcription factor atf-1.	Chr. 15	269	29238	2	7	3.8141	8.25	0.462315	-1.11305	1.66995
IPI00623249	Atf7	activated spleen cdna, riken full-length enriched library,clone:f830228e09 product:activating transcription factor 7, fullinsert sequence.	Chr. 15	483	51780	5	5	7.66026	6.25	1.22564	0.293536	0.143221
IPI00380770	Atf7ip	isoform 1 of activating transcription factor 7-interacting protein 1.	Chr. 6	1306	138593	9	2	12.7885	3.25	3.93491	1.97633	6.06605
IPI00223420	Athl1	isoform 1 of acid trehalase-like protein 1.	Chr. 7	690	76488	0	1	1.25	2.25	0.555556	-0.847997	0.289734
IPI00330303	Atic	bifunctional purine biosynthesis protein purh.	Chr. 1	592	64217	12	6	16.6346	7.25	2.29443	1.19814	3.78863
IPI00124810	Atm	serine-protein kinase atm.	Chr. 9	3066	349488	0	3	1.25	4.25	0.294118	-1.76553	1.72906
IPI00387342	Atn1	drpla protein.	Chr. 6	1175	123642	0	1	1.25	2.25	0.555556	-0.847997	0.289734
IPI00117379	Atox1	copper transport protein atox1.	Chr. 11	68	7338	8	16	11.5064	17.25	0.667038	-0.584159	1.15493
IPI00268145	Atp12a	potassium-transporting atpase alpha chain 2.	Chr. 14	1035	114726	2	1	3.8141	2.25	1.69516	0.761419	0.408023
IPI00121550	Atp1b1	sodium/potassium-transporting atpase subunit beta-1.	Chr. 1	304	35195	2	9	3.8141	10.25	0.372108	-1.42621	3.05765
IPI00849112	Atp2c2	atpase, ca++ transporting, type 2c, member 2.	Chr. 8	944	102528	0	2	1.25	3.25	0.384615	-1.37851	0.920744
IPI00130280	Atp5a1	atp synthase subunit alpha, mitochondrial.	Chr. 18	553	59753	22	18	29.4551	19.25	1.53014	0.61366	2.1542
IPI00468481	Atp5b	atp synthase subunit beta, mitochondrial.	Chr. 10	529	56300	14	19	19.1987	20.25	0.948085	-0.0769119	0.0280193
IPI00313475	Atp5c1	atp synthase subunit gamma, mitochondrial.	Chr. 2	298	32886	5	4	7.66026	5.25	1.4591	0.545075	0.452629
IPI00453777	Atp5d	atp synthase subunit delta, mitochondrial.	Chr. 10	168	17600	13	17	17.9167	18.25	0.981735	-0.0265942	0.00307224
IPI00230241	Atp5e	atp synthase subunit epsilon, mitochondrial.	Chr. 2	52	5838	0	6	1.25	7.25	0.172414	-2.53605	4.68476
IPI00230507	Atp5h	atp synthase subunit d, mitochondrial.	Chr. 11	161	18749	155	135	199.968	136.25	1.46765	0.553513	12.1488
IPI00125460	Atp5j	atp synthase-coupling factor 6, mitochondrial.	Chr. 16	108	12496	54	71	70.4808	72.25	0.975512	-0.0357679	0.0219312
IPI00271986	Atp5j2	atp synthase subunit f, mitochondrial.	Chr. 5	88	10344	5	10	7.66026	11.25	0.680912	-0.55446	0.685596
IPI00111770	Atp5k	atp synthase subunit e, mitochondrial.	Chr. 5	71	8236	40	37	52.5321	38.25	1.37339	0.457738	2.25625
IPI00133342	Atp5l	putative uncharacterized protein.	Chr. 9	129	14162	23	21	30.7372	22.25	1.38145	0.466179	1.3653
IPI00118986	Atp5o	atp synthase subunit o, mitochondrial.	Chr. 16	213	23364	16	19	21.7628	20.25	1.07471	0.103944	0.0544862
IPI00133163	Atp6v1g1	vacuolar proton pump subunit g 1.	Chr. 4	118	13724	3	6	5.09615	7.25	0.702918	-0.508572	0.377678
IPI00127598	Atpif1	atpase inhibitor, mitochondrial.	Chr. 4	106	12145	39	26	51.25	27.25	1.88073	0.911296	7.45639
IPI00322707	Atrx	transcriptional regulator atrx.	Chr. X	2476	278604	3	4	5.09615	5.25	0.970696	-0.0429086	0.00228776
IPI00323787	Atxn1	ataxin-1.	Chr. 13	792	84053	2	0	3.8141	1.25	3.05128	1.60942	1.36037
IPI00117229	Atxn2	ataxin 2.	Chr. 5	1286	136460	4	2	6.37821	3.25	1.96252	0.972711	1.03504
IPI00458001	Atxn2l	isoform 2 of ataxin-2-like protein.	Chr. 7	1074	113043	10	0	14.0705	1.25	11.2564	3.49267	12.5785
IPI00169500	Atxn2l	isoform 1 of ataxin-2-like protein.	Chr. 7	1049	110649	0	10	1.25	11.25	0.111111	-3.16993	9.20161
IPI00169500	Atxn2l	isoform 1 of ataxin-2-like protein.	Chr. 7	1049	110649	10	10	14.0705	11.25	1.25071	0.32275	0.314837		IPI00458001;
IPI00109131	AU022252	uncharacterized protein c1orf50 homolog.	Chr. 4	199	21863	0	3	1.25	4.25	0.294118	-1.76553	1.72906
IPI00808443	AU042671	similar to chromosome 12 open reading frame 51.	Chr. 5	4189	456195	3	4	5.09615	5.25	0.970696	-0.0429086	0.00228776
IPI00112805	Aven	cell death regulator aven.	Chr. 2	342	37195	1	2	2.53205	3.25	0.779093	-0.360133	0.0893771
IPI00380953	AW555464	isoform 1 of protein kiaa0284.	Chr. 12	1574	170821	14	8	19.1987	9.25	2.07554	1.05348	3.55377
IPI00312509	Axl	tyrosine-protein kinase receptor ufo.	Chr. 7	888	98251	3	0	5.09615	1.25	4.07692	2.02748	2.50006
IPI00226228	Azi1	5-azacytidine-induced protein 1.	Chr. 11	1060	120343	3	1	5.09615	2.25	2.26496	1.17948	1.13209
IPI00606875	B020006M18Rik	hypothetical protein loc546118.	Chr. 9	394	46131	0	3	1.25	4.25	0.294118	-1.76553	1.72906
IPI00349069	B230208H17Rik	putative gtp-binding protein parf.	Chr. 2	725	79831	3	9	5.09615	10.25	0.497186	-1.00814	1.76497
IPI00330644	B230219D22Rik	upf0461 protein c5orf24 homolog.	Chr. 13	188	20139	12	6	16.6346	7.25	2.29443	1.19814	3.78863
IPI00109966	B2m	beta-2-microglobulin.	Chr. 2	119	13823	6	4	8.94231	5.25	1.7033	0.76833	0.971741
IPI00136723	B4galnt1	adult male testis cdna, riken full-length enriched library,clone:4933429d13 product:hypothetical protein, full insert sequence.	Chr. 10	115	12394	2	0	3.8141	1.25	3.05128	1.60942	1.36037
IPI00123835	Bach1	transcription regulator protein bach1.	Chr. 16	739	81374	0	2	1.25	3.25	0.384615	-1.37851	0.920744
IPI00119986	Bad	bcl2 antagonist of cell death.	Chr. 19	204	22080	9	2	12.7885	3.25	3.93491	1.97633	6.06605
IPI00387388	Bag3	bcl2-associated athanogene 3.	Chr. 7	577	61859	14	8	19.1987	9.25	2.07554	1.05348	3.55377
IPI00109089	Bag4	bag family molecular chaperone regulator 4.	Chr. 8	457	49095	0	2	1.25	3.25	0.384615	-1.37851	0.920744
IPI00396779	Bahcc1	bah and coiled-coil domain-containing protein 1.	Chr. 11	2644	282591	6	2	8.94231	3.25	2.75148	1.46021	2.76371
IPI00648827	Baiap2	brain-specific angiogenesis inhibitor 1-associated protein 2.	Chr. 11	521	57682	2	0	3.8141	1.25	3.05128	1.60942	1.36037
IPI00321643	Baiap2l1	brain-specific angiogenesis inhibitor 1-associated protein 2-likeprotein 1.	Chr. 5	514	57188	10	8	14.0705	9.25	1.52114	0.60515	1.00365
IPI00119959	Banf1	barrier-to-autointegration factor.	Chr. 19	89	10103	20	34	26.891	35.25	0.762866	-0.390498	1.12783
IPI00129519	Basp1	brain acid soluble protein 1.	Chr. 15	226	22087	38	29	49.9679	30.25	1.65183	0.724068	4.89679
IPI00380722	Bat2	large proline-rich protein bat2.	Chr. 17	2158	229203	25	7	33.3013	8.25	4.03652	2.01311	16.1852
IPI00659535	Bat2d	isoform 5 of bat2 domain-containing protein 1.	Chr. 1	2749	300617	49	0	64.0705	1.25	51.2564	5.67966	78.1871
IPI00330171	Bat2d	bat2 domain containing 1.	Chr. 1	2846	310892	0	27	1.25	28.25	0.0442478	-4.49825	30.5463
IPI00330171	Bat2d	bat2 domain containing 1.	Chr. 1	2846	310892	49	27	64.0705	28.25	2.26798	1.18141	14.27		IPI00659535;
IPI00130381	Bat3	large proline-rich protein bat3.	Chr. 17	1154	121037	1	3	2.53205	4.25	0.595777	-0.747156	0.439948
IPI00130597	Baz1b	bromodomain adjacent to zinc finger domain protein 1b.	Chr. 5	1479	170789	0	4	1.25	5.25	0.238095	-2.07039	2.64674
IPI00622726	Baz2b	bromodomain adjacent to zinc finger domain, 2b.	Chr. 2	2123	234001	4	0	6.37821	1.25	5.10256	2.35122	3.7702
IPI00114944	BC003940	hypothetical protein loc192173.	Chr. 11	97	11101	1	0	2.53205	1.25	2.02564	1.01838	0.443325
IPI00115553	BC005624	uncharacterized protein c9orf78 homolog.	Chr. 2	289	33445	6	6	8.94231	7.25	1.23342	0.302666	0.177192
IPI00830478	BC010304	hypothetical protein loc218236.	Chr. 13	1112	121646	3	0	5.09615	1.25	4.07692	2.02748	2.50006
IPI00875333	BC031353	isoform 1 of uncharacterized protein kiaa1370.	Chr. 9	1075	119266	3	0	5.09615	1.25	4.07692	2.02748	2.50006
IPI00169771	BC031781	uncharacterized protein c1orf55 homolog.	Chr. 1	448	48580	0	7	1.25	8.25	0.151515	-2.72247	5.77163
IPI00620800	BC039210	bc039210 protein.	Chr. 8	2109	243296	7	6	10.2244	7.25	1.41026	0.495957	0.508747
IPI00894874	BC039210	116 kda protein.	Chr. 8	1003	116483	0	1	1.25	2.25	0.555556	-0.847997	0.289734
IPI00620800	BC039210	bc039210 protein.	Chr. 8	2109	243296	7	7	10.2244	8.25	1.23932	0.309544	0.211404		IPI00894874;
IPI00380056	BC042720	mkiaa1843 protein.	Chr. 1	1479	165776	2	0	3.8141	1.25	3.05128	1.60942	1.36037
IPI00330572	BC051628	uncharacterized protein c20orf195 homolog.	Chr. 2	326	37356	0	3	1.25	4.25	0.294118	-1.76553	1.72906
IPI00461966	BC056923	protein fam132b.	Chr. 1	340	36265	1	0	2.53205	1.25	2.02564	1.01838	0.443325
IPI00410994	BC068157	hypothetical protein loc73072.	Chr. 8	1098	110692	0	2	1.25	3.25	0.384615	-1.37851	0.920744
IPI00279010	Bcam	bcam protein.	Chr. 7	650	70858	21	38	28.1731	39.25	0.717785	-0.478376	1.8281
IPI00330860	Bcas1	breast carcinoma-amplified sequence 1 homolog.	Chr. 2	633	67459	8	5	11.5064	6.25	1.84103	0.88051	1.57961
IPI00316184	Bcas2	pre-mrna-splicing factor spf27.	Chr. 3	225	26131	3	6	5.09615	7.25	0.702918	-0.508572	0.377678
IPI00122442	Bcat2	branched-chain-amino-acid aminotransferase, mitochondrial.	Chr. 7	393	44127	16	16	21.7628	17.25	1.26161	0.335269	0.523192
IPI00121608	Bcl11b	isoform 1 of b-cell lymphoma/leukemia 11b.	Chr. 12	884	94566	0	9	1.25	10.25	0.121951	-3.03562	8.03546
IPI00133454	Bcl2l1	isoform bcl-x(l) of apoptosis regulator bcl-x.	Chr. 2	233	26132	1	0	2.53205	1.25	2.02564	1.01838	0.443325
IPI00321499	Bcl2l13	bcl-2-like 13 protein.	Chr. 6	434	46669	7	4	10.2244	5.25	1.9475	0.961621	1.62779
IPI00458752	Bcl7a	isoform 1 of b-cell cll/lymphoma 7 protein family member a.	Chr. 5	210	22781	2	0	3.8141	1.25	3.05128	1.60942	1.36037
IPI00114941	Bcl7c	b-cell cll/lymphoma 7 protein family member c.	Chr. 7	217	23445	2	0	3.8141	1.25	3.05128	1.60942	1.36037
IPI00267661	Bcl9	b-cell cll/lymphoma 9 protein.	Chr. 3	1425	148971	0	8	1.25	9.25	0.135135	-2.88753	6.8906
IPI00453751	Bcl9l	isoform 1 of b-cell cll/lymphoma 9-like protein.	Chr. 9	1494	156680	5	5	7.66026	6.25	1.22564	0.293536	0.143221
IPI00169477	Bclaf1	isoform 2 of bcl-2-associated transcription factor 1.	Chr. 10	917	105828	9	12	12.7885	13.25	0.965167	-0.0511496	0.00818132
IPI00229530	Bcor	isoform 1 of bcl-6 corepressor.	Chr. X	1759	192631	4	3	6.37821	4.25	1.50075	0.585688	0.429049
IPI00380817	Bcr	breakpoint cluster region protein.	Chr. 10	1270	143062	0	3	1.25	4.25	0.294118	-1.76553	1.72906
IPI00114352	Bin1	isoform 1 of myc box-dependent-interacting protein 1.	Chr. 18	588	64470	1	3	2.53205	4.25	0.595777	-0.747156	0.439948
IPI00109103	Bloc1s2	biogenesis of lysosome-related organelles complex 1 subunit 2.	Chr. 19Chr. 2	143	16300	0	1	1.25	2.25	0.555556	-0.847997	0.289734
IPI00113996	Blvrb	flavin reductase.	Chr. 7	206	22197	2	8	3.8141	9.25	0.412335	-1.27811	2.3321
IPI00111953	Bola1	bola-like protein 1.	Chr. 3	137	14379	14	19	19.1987	20.25	0.948085	-0.0769119	0.0280193
IPI00221694	Bola2	isoform 1 of bola-like protein 2.	Chr. 7	86	10215	6	5	8.94231	6.25	1.43077	0.516791	0.479647
IPI00229065	Bola3	bola-like protein 3.	Chr. 6	110	12228	0	4	1.25	5.25	0.238095	-2.07039	2.64674
IPI00320462	Bphl	putative uncharacterized protein.	Chr. 13	299	33705	6	9	8.94231	10.25	0.87242	-0.196905	0.0891704
IPI00229432	Bptf	bromodomain phd finger transcription factor.	Chr. 11	2973	326776	5	0	7.66026	1.25	6.12821	2.61546	5.12628
IPI00331711	Brca1	breast cancer type 1 susceptibility protein homolog.	Chr. 11	1812	198670	5	0	7.66026	1.25	6.12821	2.61546	5.12628
IPI00652110	Brd4	14 days pregnant adult female placenta cdna, riken full-lengthenriched library, clone:m5c1072g19 product:bromodomain containing 4,full insert sequence.	Chr. 17	1401	156051	7	6	10.2244	7.25	1.41026	0.495957	0.508747
IPI00133099	Brd7	bromodomain-containing protein 7.	Chr. 8	651	74000	0	5	1.25	6.25	0.2	-2.32193	3.63879
IPI00121655	Brwd1	isoform a of bromodomain and wd repeat-containing protein 1.	Chr. 16	2304	259026	3	0	5.09615	1.25	4.07692	2.02748	2.50006
IPI00113869	Bsg	isoform 2 of basigin.	Chr. 10	273	29674	12	23	16.6346	24.25	0.685964	-0.543796	1.4268
IPI00408258	Btbd12	btb (poz) domain containing 12.	Chr. 16	1565	172412	1	0	2.53205	1.25	2.02564	1.01838	0.443325
IPI00310457	Btbd3	btb/poz domain-containing protein 3.	Chr. 2	532	59067	2	0	3.8141	1.25	3.05128	1.60942	1.36037
IPI00114721	Btc	probetacellulin.	Chr. 5Chr. 5	177	19664	2	1	3.8141	2.25	1.69516	0.761419	0.408023
IPI00131186	Btf3	isoform 2 of transcription factor btf3.	Chr. 13	162	17699	3	4	5.09615	5.25	0.970696	-0.0429086	0.00228776
IPI00132539	Btf3l4	transcription factor btf3 homolog 4.	Chr. 4	158	17271	12	2	16.6346	3.25	5.11834	2.35568	9.85529
IPI00153284	Bud13	isoform 1 of bud13 homolog.	Chr. 9	637	72139	5	2	7.66026	3.25	2.357	1.23695	1.83479
IPI00378583	Bxdc5	brix domain containing 5 isoform 1.	Chr. 3	212	23779	1	0	2.53205	1.25	2.02564	1.01838	0.443325
IPI00124067	C030006K11Rik	upf0598 protein.	Chr. 15	218	24330	0	2	1.25	3.25	0.384615	-1.37851	0.920744
IPI00123062	C130026I21Rik	sp140 nuclear body protein family member isoform 1.	Chr. 1	291	33615	0	4	1.25	5.25	0.238095	-2.07039	2.64674
IPI00225777	C130039O16Rik	hypothetical protein.	Chr. 12	1089	119720	0	1	1.25	2.25	0.555556	-0.847997	0.289734
IPI00132799	C1qbp	complement component 1, q subcomponent binding protein.	Chr. 11	279	31025	102	0	132.019	1.25	105.615	6.72268	170.589
IPI00775783	C1qbp	complement component 1 q subcomponent-binding protein, mitochondrial.	Chr. 11	278	31013	0	169	1.25	170.25	0.00734214	-7.08958	222.955
IPI00132799	C1qbp	complement component 1, q subcomponent binding protein.	Chr. 11	279	31025	102	169	132.019	170.25	0.775443	-0.366907	4.84837		IPI00775783;
IPI00225451	C230013L11Rik	0 day neonate cerebellum cdna, riken full-length enriched library,clone:c230013l11 product:hypothetical protein, full insert sequence.	Chr. 17	103	11127	1	0	2.53205	1.25	2.02564	1.01838	0.443325
IPI00323624	C3	isoform long of complement c3 (fragment).	Chr. 17	1663	186483	0	5	1.25	6.25	0.2	-2.32193	3.63879
IPI00223286	C430004E15Rik	uncharacterized protein c9orf75 homolog.	Chr. 2	749	80089	1	0	2.53205	1.25	2.02564	1.01838	0.443325
IPI00420527	C77080	isoform 2 of uncharacterized protein kiaa1522.	Chr. 4	1070	110654	29	20	38.4295	21.25	1.80845	0.854751	5.016
IPI00263954	C77370	isoform 1 of uncharacterized protein kiaa2022.	Chr. X	1515	167076	0	2	1.25	3.25	0.384615	-1.37851	0.920744
IPI00654406	C78339	7 days embryo whole body cdna, riken full-length enriched library,clone:c430019c18 product:similar to autosomal highly conservedprotein.	Chr. 13	399	42295	2	0	3.8141	1.25	3.05128	1.60942	1.36037
IPI00331656	C80913	isoform 1 of unconventional prefoldin rpb5 interactor.	Chr. 7	531	59084	0	2	1.25	3.25	0.384615	-1.37851	0.920744
IPI00380107	Cabin1	calcineurin binding protein 1.	Chr. 10	2187	243172	0	2	1.25	3.25	0.384615	-1.37851	0.920744
IPI00466672	Cacna1b	isoform nb2 of voltage-dependent n-type calcium channel subunit alpha-1b.	Chr. 2	2349	263745	4	0	6.37821	1.25	5.10256	2.35122	3.7702
IPI00115650	Cacybp	calcyclin-binding protein.	Chr. 1	229	26510	0	5	1.25	6.25	0.2	-2.32193	3.63879
IPI00322447	Cadm1	isoform 1 of cell adhesion molecule 1.	Chr. 9	456	49788	5	11	7.66026	12.25	0.625327	-0.677317	1.06761
IPI00122450	Cald1	caldesmon 1.	Chr. 6	530	60453	92	76	119.199	77.25	1.54303	0.625762	9.02687
IPI00311344	Cald1	89 kda protein.	Chr. 6	769	89361	0	1	1.25	2.25	0.555556	-0.847997	0.289734
IPI00122450	Cald1	caldesmon 1.	Chr. 6	530	60453	92	77	119.199	78.25	1.52331	0.607206	8.55427		IPI00311344;
IPI00123639	Calr	calreticulin.	Chr. 8	416	47995	80	122	103.814	123.25	0.842305	-0.247585	1.66568
IPI00399958	Calu	calumenin isoform 2.	Chr. 6	315	37118	27	16	35.8654	17.25	2.07915	1.056	6.66474
IPI00135186	Calu	calumenin.	Chr. 6	315	37064	12	58	16.6346	59.25	0.280753	-1.83263	25.3822
IPI00135186	Calu	calumenin.	Chr. 6	315	37064	39	74	51.25	75.25	0.681063	-0.55414	4.58108		IPI00399958;
IPI00673777	Camsap1	isoform 1 of calmodulin-regulated spectrin-associated protein 1.	Chr. 2	1581	175887	2	3	3.8141	4.25	0.897436	-0.156119	0.0235735
IPI00119618	Canx	calnexin.	Chr. 11	591	67278	12	13	16.6346	14.25	1.16734	0.223227	0.184301
IPI00137331	Cap1	adenylyl cyclase-associated protein 1.	Chr. 4	474	51575	9	19	12.7885	20.25	0.631529	-0.663079	1.69977
IPI00277930	Capg	10 days neonate olfactory brain cdna, riken full-length enrichedlibrary, clone:e530115o13 product:capping protein (actin filament),gelsolin-like, full insert sequence.	Chr. 6	350	38897	49	60	64.0705	61.25	1.04605	0.0649507	0.0634849
IPI00831051	Capg	28 kda protein.	Chr. 6	254	28032	6	3	8.94231	4.25	2.10407	1.07318	1.70609
IPI00277930	Capg	10 days neonate olfactory brain cdna, riken full-length enrichedlibrary, clone:e530115o13 product:capping protein (actin filament),gelsolin-like, full insert sequence.	Chr. 6	350	38897	55	63	71.7628	64.25	1.11693	0.15954	0.41519		IPI00831051;
IPI00130992	Capns1	calpain small subunit 1.	Chr. 7	269	28463	8	4	11.5064	5.25	2.1917	1.13205	2.39353
IPI00121515	Caprin1	cytoplasmic activation/proliferation-associated protein 1 isoform c.	Chr. 2	692	76664	9	23	12.7885	24.25	0.527359	-0.923142	3.60566
IPI00330063	Capza1	f-actin-capping protein subunit alpha-1.	Chr. 3	286	32940	2	0	3.8141	1.25	3.05128	1.60942	1.36037
IPI00653841	Capza1	crl-1722 l5178y-r cdna, riken full-length enriched library,clone:i730048b17 product:capping protein (actin filament) muscle z-line, alpha 1, full insert sequence.	Chr. 3	290	33294	0	2	1.25	3.25	0.384615	-1.37851	0.920744
IPI00330063	Capza1	f-actin-capping protein subunit alpha-1.	Chr. 3	286	32940	2	2	3.8141	3.25	1.17357	0.230904	0.0450943		IPI00653841;
IPI00111265	Capza2	f-actin-capping protein subunit alpha-2.	Chr. 6	286	32967	3	4	5.09615	5.25	0.970696	-0.0429086	0.00228776
IPI00473686	Car10	adult male hypothalamus cdna, riken full-length enriched library,clone:a230021i02 product:hypothetical protein, full insert sequence.	Chr. 11	104	12097	2	0	3.8141	1.25	3.05128	1.60942	1.36037
IPI00121534	Car2	carbonic anhydrase 2.	Chr. 3	260	29033	2	13	3.8141	14.25	0.267656	-1.90155	6.41928
IPI00116002	Card14	caspase recruitment domain-containing protein 14.	Chr. 11	999	113497	0	5	1.25	6.25	0.2	-2.32193	3.63879
IPI00133349	Carhsp1	calcium-regulated heat stable protein 1.	Chr. 16	148	16062	3	2	5.09615	3.25	1.56805	0.648969	0.411763
IPI00896595	Cars2	cysteinyl-trna synthetase 2.	Chr. 8	552	61343	0	3	1.25	4.25	0.294118	-1.76553	1.72906
IPI00322598	Casc3	cancer susceptibility candidate 3.	Chr. 11	698	75770	2	0	3.8141	1.25	3.05128	1.60942	1.36037
IPI00130918	Casp14	isoform 1 of caspase-14.	Chr. 10	257	29458	0	2	1.25	3.25	0.384615	-1.37851	0.920744
IPI00308498	Casp3	caspase-3.	Chr. 8	277	31475	4	9	6.37821	10.25	0.622264	-0.684402	0.909856
IPI00115542	Casp6	caspase-6.	Chr. 3	276	31595	0	3	1.25	4.25	0.294118	-1.76553	1.72906
IPI00131533	Casp8	caspase-8.	Chr. 1	480	55357	3	3	5.09615	4.25	1.1991	0.261946	0.0767115
IPI00798536	Cass4	cas scaffolding protein family member 4.	Chr. 2	804	88621	0	3	1.25	4.25	0.294118	-1.76553	1.72906
IPI00230641	Cast	isoform 2 of calpastatin.	Chr. 13	769	82736	199	156	256.378	157.25	1.63039	0.705214	23.9894
IPI00312058	Cat	catalase.	Chr. 2	527	59765	19	83	25.609	84.25	0.303964	-1.71803	32.9891
IPI00125832	Cav2	caveolin-2.	Chr. 6	162	18227	6	2	8.94231	3.25	2.75148	1.46021	2.76371
IPI00308813	Cbara1	isoform 2 of calcium-binding atopy-related autoantigen 1.	Chr. 10	483	55174	2	2	3.8141	3.25	1.17357	0.230904	0.0450943
IPI00116450	Cbfb	isoform 1 of core-binding factor subunit beta.	Chr. 8	187	22030	1	0	2.53205	1.25	2.02564	1.01838	0.443325
IPI00229487	Cbfb	isoform 2 of core-binding factor subunit beta.	Chr. 8	182	21517	0	3	1.25	4.25	0.294118	-1.76553	1.72906
IPI00116450	Cbfb	isoform 1 of core-binding factor subunit beta.	Chr. 8	187	22030	1	3	2.53205	4.25	0.595777	-0.747156	0.439948		IPI00229487;
IPI00323590	Cbl	e3 ubiquitin-protein ligase cbl.	Chr. 9	913	100550	0	4	1.25	5.25	0.238095	-2.07039	2.64674
IPI00314191	Cbr1	carbonyl reductase [nadph] 1.	Chr. 16	277	30641	3	7	5.09615	8.25	0.617716	-0.694985	0.752386
IPI00123755	Cbx5	chromobox protein homolog 5.	Chr. 15	191	22186	2	5	3.8141	6.25	0.610256	-0.712513	0.595476
IPI00120274	Cbx6	chromobox protein homolog 6.	Chr. 15	414	44460	0	2	1.25	3.25	0.384615	-1.37851	0.920744
IPI00135207	Ccar1	isoform 1 of cell division cycle and apoptosis regulator protein 1.	Chr. 10	1146	132060	9	13	12.7885	14.25	0.897436	-0.156119	0.0790406
IPI00403864	Ccdc100	isoform 1 of centrosomal protein of 120 kda.	Chr. 18	988	112579	1	0	2.53205	1.25	2.02564	1.01838	0.443325
IPI00653604	Ccdc102a	coiled-coil domain-containing protein 102a.	Chr. 8	549	62624	3	2	5.09615	3.25	1.56805	0.648969	0.411763
IPI00226249	Ccdc104	coiled-coil domain-containing protein 104.	Chr. 11	343	39600	3	0	5.09615	1.25	4.07692	2.02748	2.50006
IPI00136543	Ccdc11	coiled-coil domain-containing protein 11.	Chr. 18	514	61911	0	4	1.25	5.25	0.238095	-2.07039	2.64674
IPI00129608	Ccdc110	coiled-coil domain-containing protein 110.	Chr. 8	848	96356	2	0	3.8141	1.25	3.05128	1.60942	1.36037
IPI00319221	Ccdc12	coiled-coil domain-containing protein 12.	Chr. 9	166	18891	4	0	6.37821	1.25	5.10256	2.35122	3.7702
IPI00404319	Ccdc123	73 kda protein.	Chr. 7	639	72999	3	0	5.09615	1.25	4.07692	2.02748	2.50006
IPI00458723	Ccdc124	coiled-coil domain-containing protein 124.	Chr. 8	217	25346	1	4	2.53205	5.25	0.482295	-1.05201	0.969574
IPI00131843	Ccdc127	isoform 1 of coiled-coil domain-containing protein 127.	Chr. 13	260	30509	0	2	1.25	3.25	0.384615	-1.37851	0.920744
IPI00226901	Ccdc134	isoform 1 of coiled-coil domain-containing protein 134.	Chr. 15	229	26495	0	2	1.25	3.25	0.384615	-1.37851	0.920744
IPI00457824	Ccdc138	coiled-coil domain-containing protein 138.	Chr. 10	680	77947	1	0	2.53205	1.25	2.02564	1.01838	0.443325
IPI00222928	Ccdc141	adult male aorta and vein cdna, riken full-length enriched library,clone:a530084a08 product:riken cdna 2610301f02.	Chr. 2	728	83739	3	0	5.09615	1.25	4.07692	2.02748	2.50006
IPI00720013	Ccdc141	coiled-coil domain containing 141.	Chr. 2	1451	164905	0	6	1.25	7.25	0.172414	-2.53605	4.68476
IPI00222928	Ccdc141	adult male aorta and vein cdna, riken full-length enriched library,clone:a530084a08 product:riken cdna 2610301f02.	Chr. 2	728	83739	3	6	5.09615	7.25	0.702918	-0.508572	0.377678		IPI00720013;
IPI00406830	Ccdc18	isoform 1 of coiled-coil domain-containing protein 18.	Chr. 5	1455	169741	4	0	6.37821	1.25	5.10256	2.35122	3.7702
IPI00113146	Ccdc19	adult male testis cdna, riken full-length enriched library,clone:1700028d05 product:nasopharyngeal epithelium specific protein 1,full insert sequence.	Chr. 1	551	65826	0	3	1.25	4.25	0.294118	-1.76553	1.72906
IPI00331244	Ccdc22	coiled-coil domain-containing protein 22.	Chr. X	627	70844	0	2	1.25	3.25	0.384615	-1.37851	0.920744
IPI00399957	Ccdc33	isoform 3 of coiled-coil domain-containing protein 33.	Chr. 9	731	82700	0	4	1.25	5.25	0.238095	-2.07039	2.64674
IPI00137601	Ccdc44	coiled-coil domain-containing protein 44.	Chr. 11	294	32314	0	3	1.25	4.25	0.294118	-1.76553	1.72906
IPI00113099	Ccdc50	isoform 1 of coiled-coil domain-containing protein 50.	Chr. 16	305	35321	3	7	5.09615	8.25	0.617716	-0.694985	0.752386
IPI00118781	Ccdc54	coiled-coil domain-containing protein 54.	Chr. 16	329	37518	2	0	3.8141	1.25	3.05128	1.60942	1.36037
IPI00153794	Ccdc58	coiled-coil domain-containing protein 58.	Chr. 16	144	16665	10	8	14.0705	9.25	1.52114	0.60515	1.00365
IPI00402914	Ccdc86	coiled-coil domain-containing protein 86.	Chr. 19	426	46487	0	12	1.25	13.25	0.0943396	-3.40599	11.5848
IPI00228858	Ccdc87	coiled-coil domain-containing protein 87.	Chr. 19	855	98427	9	0	12.7885	1.25	10.2308	3.35484	11.0296
IPI00121344	Ccdc9	coiled-coil domain-containing protein 9.	Chr. 7	543	61445	5	8	7.66026	9.25	0.828136	-0.272061	0.149674
IPI00225288	Ccdc90b	isoform 1 of coiled-coil domain-containing protein 90b, mitochondrial.	Chr. 7	256	29597	2	0	3.8141	1.25	3.05128	1.60942	1.36037
IPI00187274	Ccdc91	isoform 1 of coiled-coil domain-containing protein 91.	Chr. 6	442	50007	0	9	1.25	10.25	0.121951	-3.03562	8.03546
IPI00123541	Ccdc92	coiled-coil domain-containing protein 92.	Chr. 5	314	35207	1	0	2.53205	1.25	2.02564	1.01838	0.443325
IPI00109162	Ccdc94	coiled-coil domain-containing protein 94.	Chr. 17	314	35988	1	0	2.53205	1.25	2.02564	1.01838	0.443325
IPI00120111	Ccdc97	coiled-coil domain-containing protein 97.	Chr. 7	340	38724	4	2	6.37821	3.25	1.96252	0.972711	1.03504
IPI00128671	Ccna2	cyclin-a2.	Chr. 3	422	47283	1	0	2.53205	1.25	2.02564	1.01838	0.443325
IPI00153134	Ccnk	cyclin-k.	Chr. 12	554	61376	3	0	5.09615	1.25	4.07692	2.02748	2.50006
IPI00116283	Cct3	t-complex protein 1 subunit gamma.	Chr. 3	545	60630	1	0	2.53205	1.25	2.02564	1.01838	0.443325
IPI00116279	Cct5	t-complex protein 1 subunit epsilon.	Chr. 15	541	59624	4	10	6.37821	11.25	0.566952	-0.818703	1.36407
IPI00116281	Cct6a	t-complex protein 1 subunit zeta.	Chr. 5	531	58004	3	5	5.09615	6.25	0.815385	-0.294447	0.117543
IPI00331174	Cct7	t-complex protein 1 subunit eta.	Chr. 6	544	59652	1	0	2.53205	1.25	2.02564	1.01838	0.443325
IPI00268688	Cd2ap	cd2-associated protein.	Chr. 17	637	70432	134	95	173.045	96.25	1.79787	0.846288	22.2065
IPI00109203	Cd2bp2	cd2 antigen cytoplasmic tail-binding protein 2.	Chr. 7	342	37694	0	3	1.25	4.25	0.294118	-1.76553	1.72906
IPI00331214	Cd36	platelet glycoprotein 4.	Chr. 5	472	52698	5	8	7.66026	9.25	0.828136	-0.272061	0.149674
IPI00169700	Cd3eap	dna-directed rna polymerase i subunit rpa34.	Chr. 7	399	43082	1	1	2.53205	2.25	1.12536	0.170382	0.0166454
IPI00223769	Cd44	cd44 antigen isoform c.	Chr. 2	365	40263	17	19	23.0449	20.25	1.13802	0.186524	0.180547
IPI00124830	Cd47	isoform 2 of leukocyte surface antigen cd47.	Chr. 16	324	35317	1	24	2.53205	25.25	0.100279	-3.3179	21.5578
IPI00115892	Cd74	isoform long of h-2 class ii histocompatibility antigen gamma chain.	Chr. 18	279	31557	2	3	3.8141	4.25	0.897436	-0.156119	0.0235735
IPI00123957	Cd97	cd97 protein.	Chr. 8	724	80418	0	1	1.25	2.25	0.555556	-0.847997	0.289734
IPI00153829	Cd99l2	isoform 2 of cd99 antigen-like protein 2.	Chr. X	214	22813	4	1	6.37821	2.25	2.83476	1.50323	2.05841
IPI00115426	Cdc26	anaphase-promoting complex subunit cdc26.	Chr. 4Chr. 14	85	9761	12	3	16.6346	4.25	3.91403	1.96865	7.84978
IPI00226248	Cdc2l6	cell division cycle 2-like protein kinase 6.	Chr. 10	501	56570	1	1	2.53205	2.25	1.12536	0.170382	0.0166454
IPI00117087	Cdc37	hsp90 co-chaperone cdc37.	Chr. 9	379	44593	2	1	3.8141	2.25	1.69516	0.761419	0.408023
IPI00605819	Cdc42bpa	isoform 1 of serine/threonine-protein kinase mrck alpha.	Chr. 1	1719	195536	6	0	8.94231	1.25	7.15385	2.83872	6.5433
IPI00658499	Cdc42bpa	similar to mytonic dystrophy kinase-related cdc42-binding kinaseisoform 4.	Chr. 1	1758	199982	0	3	1.25	4.25	0.294118	-1.76553	1.72906
IPI00605819	Cdc42bpa	isoform 1 of serine/threonine-protein kinase mrck alpha.	Chr. 1	1719	195536	6	3	8.94231	4.25	2.10407	1.07318	1.70609		IPI00658499;
IPI00114613	Cdc42bpb	serine/threonine-protein kinase mrck beta.	Chr. 12	1713	194781	6	7	8.94231	8.25	1.08392	0.116253	0.0278857
IPI00471127	Cdc42ep1	cdc42 effector protein 1.	Chr. 15	409	43096	22	13	29.4551	14.25	2.06703	1.04756	5.40214
IPI00406952	Cdc42ep5	cdc42 effector protein 5.	Chr. 7	150	15545	5	0	7.66026	1.25	6.12821	2.61546	5.12628
IPI00221611	Cdc42se2	cdc42 small effector protein 2.	Chr. 11	84	9223	3	0	5.09615	1.25	4.07692	2.02748	2.50006
IPI00284444	Cdc5l	cell division cycle 5-related protein.	Chr. 17	802	92190	3	9	5.09615	10.25	0.497186	-1.00814	1.76497
IPI00122017	Cdcp1	cub domain-containing protein 1.	Chr. 9	833	92726	2	0	3.8141	1.25	3.05128	1.60942	1.36037
IPI00318626	Cdh1	epithelial cadherin.	Chr. 8	884	98256	23	47	30.7372	48.25	0.63704	-0.650544	3.91535
IPI00123746	Cdh13	cadherin-13.	Chr. 8	714	78286	1	0	2.53205	1.25	2.02564	1.01838	0.443325
IPI00776241	Cdh23	cadherin 23 isoform b2.	Chr. 10	3321	365772	6	0	8.94231	1.25	7.15385	2.83872	6.5433
IPI00109340	Cdh3	cadherin-3.	Chr. 8	822	90755	0	4	1.25	5.25	0.238095	-2.07039	2.64674
IPI00453807	Cdk5rap2	cdk5 regulatory subunit-associated protein 2.	Chr. 4	1822	205945	0	3	1.25	4.25	0.294118	-1.76553	1.72906
IPI00133537	Cdkn1b	cyclin-dependent kinase inhibitor 1b.	Chr. 6	197	22210	17	12	23.0449	13.25	1.73924	0.798453	2.67639
IPI00263028	Cdkn2aip	cdkn2a-interacting protein.	Chr. 8	563	59745	4	3	6.37821	4.25	1.50075	0.585688	0.429049
IPI00187275	Cdv3	isoform 2 of protein cdv3.	Chr. 9	236	24338	59	28	76.891	29.25	2.62875	1.39438	22.1665
IPI00116613	Cebpb	ccaat/enhancer-binding protein beta.	Chr. 2	296	31446	1	0	2.53205	1.25	2.02564	1.01838	0.443325
IPI00458844	Cebpg	ccaat/enhancer-binding protein gamma.	Chr. 7	150	16400	1	0	2.53205	1.25	2.02564	1.01838	0.443325
IPI00752710	Cebpz	isoform cbf1 of ccaat/enhancer-binding protein zeta.	Chr. 17	1052	120262	4	6	6.37821	7.25	0.879752	-0.18483	0.0558067
IPI00314106	Cecr5	cat eye syndrome critical region protein 5 homolog.	Chr. 6	419	46306	0	4	1.25	5.25	0.238095	-2.07039	2.64674
IPI00127701	Celsr1	cadherin egf lag seven-pass g-type receptor 1.	Chr. 15	3034	330481	0	2	1.25	3.25	0.384615	-1.37851	0.920744
IPI00284505	Celsr3	cadherin egf lag seven-pass g-type receptor 3.	Chr. 9	3301	358462	0	4	1.25	5.25	0.238095	-2.07039	2.64674
IPI00404359	Cenpf	centromere protein f.	Chr. 1	2997	342472	0	2	1.25	3.25	0.384615	-1.37851	0.920744
IPI00469281	Centd3	isoform 1 of centaurin-delta-3.	Chr. 18	1538	169750	3	0	5.09615	1.25	4.07692	2.02748	2.50006
IPI00464304	Cep152	centrosomal protein 152.	Chr. 2	1736	196534	2	0	3.8141	1.25	3.05128	1.60942	1.36037
IPI00667973	Cep170	isoform 1 of centrosomal protein of 170 kda.	Chr. 1	1588	175050	3	5	5.09615	6.25	0.815385	-0.294447	0.117543
IPI00466518	Cep55	isoform 1 of centrosomal protein of 55 kda.	Chr. 19	462	53930	0	1	1.25	2.25	0.555556	-0.847997	0.289734
IPI00309536	Cep68	isoform 1 of centrosomal protein of 68 kda.	Chr. 11	733	78749	0	1	1.25	2.25	0.555556	-0.847997	0.289734
IPI00128741	Cetn2	centrin-2.	Chr. X	172	19797	0	11	1.25	12.25	0.102041	-3.29278	10.3856
IPI00453599	Cfdp1	craniofacial development protein 1.	Chr. 8	295	32921	8	8	11.5064	9.25	1.24394	0.314913	0.245778
IPI00407543	Cfl1	12 days embryo embryonic body between diaphragm region and neck cdna,riken full-length enriched library, clone:9430060j01 product:cofilin1, non-muscle homolog.	Chr. 19	229	24796	142	132	183.301	133.25	1.37562	0.460081	7.94713
IPI00757790	Cgn	cingulin.	Chr. 3	1321	149507	16	0	21.7628	1.25	17.4103	4.12187	22.1894
IPI00896731	Cgn	cingulin.	Chr. 3	1191	136447	0	5	1.25	6.25	0.2	-2.32193	3.63879
IPI00831477	Cgn	136 kda protein.	Chr. 3	1184	135744	0	3	1.25	4.25	0.294118	-1.76553	1.72906
IPI00757790	Cgn	cingulin.	Chr. 3	1321	149507	16	8	21.7628	9.25	2.35274	1.23434	5.19534		IPI00831477;IPI00896731;
IPI00347698	Cgref1	cell growth regulator with ef hand domain 1.	Chr. 5	325	35430	2	0	3.8141	1.25	3.05128	1.60942	1.36037
IPI00284925	Chchd2	coiled-coil-helix-coiled-coil-helix domain-containing protein 2,mitochondrial.	Chr. 5	153	15661	30	0	39.7115	1.25	31.7692	4.98956	45.5996
IPI00133562	Chchd3	coiled-coil-helix-coiled-coil-helix domain-containing protein 3,mitochondrial.	Chr. 6	227	26335	8	14	11.5064	15.25	0.754519	-0.406371	0.525502
IPI00124389	Chchd4	mitochondrial intermembrane space import and assembly protein 40.	Chr. 6	139	15525	3	21	5.09615	22.25	0.229041	-2.12632	11.6084
IPI00132826	Chchd5	coiled-coil-helix-coiled-coil-helix domain-containing protein 5.	Chr. 2	110	12326	8	4	11.5064	5.25	2.1917	1.13205	2.39353
IPI00313390	Chchd6	coiled-coil-helix-coiled-coil-helix domain-containing protein 6.	Chr. 6	273	29799	10	12	14.0705	13.25	1.06193	0.0866826	0.024646
IPI00270720	Chchd8	coiled-coil-helix-coiled-coil-helix domain-containing protein 8.	Chr. 7	87	10135	10	2	14.0705	3.25	4.32939	2.11416	7.2873
IPI00675937	Chd2	0 day neonate head cdna, riken full-length enriched library,clone:4833441c04 product:hypothetical serine-rich region profilecontaining protein, full insert sequence (fragment).	Chr. 7Chr. 7	170	18609	0	2	1.25	3.25	0.384615	-1.37851	0.920744
IPI00457724	Chd6	chromodomain helicase dna binding protein 6.	Chr. 2	2711	305397	2	0	3.8141	1.25	3.05128	1.60942	1.36037
IPI00229604	Cherp	isoform 1 of calcium homeostasis endoplasmic reticulum protein.	Chr. 8	936	106169	6	3	8.94231	4.25	2.10407	1.07318	1.70609
IPI00157508	Chi3l3	chitinase-3-like protein 3.	Chr. 3	398	44458	2	28	3.8141	29.25	0.130397	-2.93902	22.1914
IPI00119020	Chmp2a	charged multivesicular body protein 2a.	Chr. 7	222	25134	0	2	1.25	3.25	0.384615	-1.37851	0.920744
IPI00171974	Chmp4b	charged multivesicular body protein 4b.	Chr. 2	224	24936	0	3	1.25	4.25	0.294118	-1.76553	1.72906
IPI00317752	Chmp4c	charged multivesicular body protein 4c.	Chr. 3	232	26280	0	14	1.25	15.25	0.0819672	-3.60881	14.0205
IPI00110729	Chmp5	charged multivesicular body protein 5.	Chr. 4	219	24576	0	20	1.25	21.25	0.0588235	-4.08746	21.5365
IPI00110486	Chodl	chondrolectin.	Chr. 16	273	30304	0	1	1.25	2.25	0.555556	-0.847997	0.289734
IPI00134017	Chordc1	cysteine and histidine-rich domain-containing protein 1.	Chr. 9	331	37351	2	0	3.8141	1.25	3.05128	1.60942	1.36037
IPI00187301	Ciapin1	anamorsin.	Chr. 8	309	33429	8	9	11.5064	10.25	1.12258	0.166814	0.0725968
IPI00129080	Cib1	calcium and integrin-binding protein 1.	Chr. 7	191	21763	0	3	1.25	4.25	0.294118	-1.76553	1.72906
IPI00653910	Cic	isoform 4 of protein capicua homolog.	Chr. 7	2510	258130	4	1	6.37821	2.25	2.83476	1.50323	2.05841
IPI00121073	Cirbp	cold-inducible rna-binding protein.	Chr. 10	172	18607	49	62	64.0705	63.25	1.01297	0.0185951	0.0052878
IPI00128346	Cisd1	cdgsh iron sulfur domain-containing protein 1.	Chr. 10	108	12097	0	1	1.25	2.25	0.555556	-0.847997	0.289734
IPI00107954	Ciz1	16 days neonate thymus cdna, riken full-length enriched library,clone:a130047m17 product:cdkn1a interacting zinc finger protein 1,full insert sequence.	Chr. 2	791	87488	4	0	6.37821	1.25	5.10256	2.35122	3.7702
IPI00223047	Ckap4	cytoskeleton-associated protein 4.	Chr. 10	575	63692	6	3	8.94231	4.25	2.10407	1.07318	1.70609
IPI00136703	Ckb	creatine kinase b-type.	Chr. 12	381	42713	6	6	8.94231	7.25	1.23342	0.302666	0.177192
IPI00881007	Clca2	endothelial chloride channel.	Chr. 3	902	99856	0	2	1.25	3.25	0.384615	-1.37851	0.920744
IPI00323459	Clcnka	chloride channel protein clc-ka.	Chr. 4	687	75668	2	0	3.8141	1.25	3.05128	1.60942	1.36037
IPI00130344	Clic1	chloride intracellular channel protein 1.	Chr. 17	241	27013	12	8	16.6346	9.25	1.79834	0.846663	2.13631
IPI00135977	Clic4	chloride intracellular channel protein 4.	Chr. 4	253	28729	0	2	1.25	3.25	0.384615	-1.37851	0.920744
IPI00226730	Clic5	chloride intracellular channel protein 5.	Chr. 17	251	28287	0	11	1.25	12.25	0.102041	-3.29278	10.3856
IPI00221825	Clic6	chloride intracellular channel 6.	Chr. 16	596	62886	3	1	5.09615	2.25	2.26496	1.17948	1.13209
IPI00400154	Clint1	isoform 1 of clathrin interactor 1.	Chr. 11	631	68513	0	1	1.25	2.25	0.555556	-0.847997	0.289734
IPI00856800	Clip1	148 kda protein.	Chr. 5	1320	148003	3	0	5.09615	1.25	4.07692	2.02748	2.50006
IPI00123063	Clip1	isoform 1 of cap-gly domain-containing linker protein 1.	Chr. 5	1391	155814	0	18	1.25	19.25	0.0649351	-3.94486	19.0036
IPI00123063	Clip1	isoform 1 of cap-gly domain-containing linker protein 1.	Chr. 5	1391	155814	3	18	5.09615	19.25	0.264735	-1.91738	8.76909		IPI00856800;
IPI00408543	Clip2	isoform 2 of cap-gly domain-containing linker protein 2.	Chr. 5	1012	111855	5	13	7.66026	14.25	0.537562	-0.895497	2.01295
IPI00331290	Clmn	isoform 4 of calmin.	Chr. 12	1021	113441	5	5	7.66026	6.25	1.22564	0.293536	0.143221
IPI00648658	Clta	clathrin, light polypeptide (lca) isoform d.	Chr. 4	216	23479	10	12	14.0705	13.25	1.06193	0.0866826	0.024646
IPI00320420	Clu	clusterin.	Chr. 14	448	51656	109	188	140.994	189.25	0.745012	-0.424664	7.07672
IPI00322206	Cmas	isoform 1 of n-acylneuraminate cytidylyltransferase.	Chr. 6	432	48058	0	4	1.25	5.25	0.238095	-2.07039	2.64674
IPI00107913	Cmc1	adult male small intestine cdna, riken full-length enriched library,clone:2010312p05 product:hypothetical protein, full insert sequence(fragment).	Chr. 9	132	15232	0	2	1.25	3.25	0.384615	-1.37851	0.920744
IPI00331146	Cmpk1	ump-cmp kinase.	Chr. 4	227	25715	7	1	10.2244	2.25	4.54416	2.18401	5.51848
IPI00420271	Cmya5	cardiomyopathy-associated protein 5.	Chr. 13	3739	413040	4	0	6.37821	1.25	5.10256	2.35122	3.7702
IPI00330767	Cnbp	isoform 1 of cellular nucleic acid-binding protein.	Chr. 6	178	19592	9	1	12.7885	2.25	5.68376	2.50685	8.15398
IPI00315879	Cndp2	cytosolic non-specific dipeptidase.	Chr. 18	475	52767	1	0	2.53205	1.25	2.02564	1.01838	0.443325
IPI00122447	Cngb3	83 kda protein.	Chr. 4	722	83053	3	0	5.09615	1.25	4.07692	2.02748	2.50006
IPI00116649	Cnn2	calponin-2.	Chr. 10	305	33156	15	41	20.4808	42.25	0.484752	-1.04468	7.71394
IPI00119111	Cnn3	calponin-3.	Chr. 3	330	36429	6	1	8.94231	2.25	3.97436	1.99072	4.2826
IPI00651923	Cnot10	blastocyst blastocyst cdna, riken full-length enriched library,clone:i1c0050i05 product:ccr4-not transcription complex, subunit 10,full insert sequence.	Chr. 9	76	8196	0	4	1.25	5.25	0.238095	-2.07039	2.64674
IPI00135512	Cnpy2	protein canopy homolog 2.	Chr. 10	182	20767	13	28	17.9167	29.25	0.612536	-0.707134	2.75003
IPI00119039	Cnpy3	isoform 1 of protein canopy homolog 3.	Chr. 17	276	30538	2	7	3.8141	8.25	0.462315	-1.11305	1.66995
IPI00875961	Cnpy4	protein canopy homolog 4.	Chr. 5	245	28094	8	14	11.5064	15.25	0.754519	-0.406371	0.525502
IPI00849147	Cntn5	similar to contactin-5 precursor (neural recognition molecule nb-2)isoform 2.	Chr. 9	1119	122924	1	0	2.53205	1.25	2.02564	1.01838	0.443325
IPI00330247	Cobl	isoform 1 of protein cordon-bleu.	Chr. 11	1337	143865	0	4	1.25	5.25	0.238095	-2.07039	2.64674
IPI00408265	Cobll1	isoform 2 of cordon-bleu protein-like 1.	Chr. 2	1241	133404	14	23	19.1987	24.25	0.7917	-0.336975	0.588584
IPI00153455	Cog4	conserved oligomeric golgi complex subunit 4.	Chr. 8	785	88661	1	0	2.53205	1.25	2.02564	1.01838	0.443325
IPI00623090	Cog7	conserved oligomeric golgi complex subunit 7.	Chr. 7	770	86073	1	0	2.53205	1.25	2.02564	1.01838	0.443325
IPI00131476	Col18a1	isoform 2 of collagen alpha-1(xviii) chain.	Chr. 10	1527	155950	3	9	5.09615	10.25	0.497186	-1.00814	1.76497
IPI00222188	Col1a2	collagen alpha-2(i) chain.	Chr. 6	1372	129557	4	0	6.37821	1.25	5.10256	2.35122	3.7702
IPI00222241	Col20a1	collagen, type xx, alpha 1.	Chr. 2	1281	137228	0	2	1.25	3.25	0.384615	-1.37851	0.920744
IPI00408491	Col27a1	collagen alpha-1(xxvii) chain.	Chr. 4	1845	186319	0	1	1.25	2.25	0.555556	-0.847997	0.289734
IPI00109588	Col4a1	collagen alpha-1(iv) chain.	Chr. 8	1669	160679	4	9	6.37821	10.25	0.622264	-0.684402	0.909856
IPI00338452	Col4a2	collagen alpha-2(iv) chain.	Chr. 8	1707	167325	5	14	7.66026	15.25	0.502312	-0.993345	2.56248
IPI00137938	Col4a3	collagen alpha-3(iv) chain.	Chr. 1	1669	161726	2	0	3.8141	1.25	3.05128	1.60942	1.36037
IPI00626353	Col4a4	isoform 1 of collagen alpha-4(iv) chain.	Chr. 1	1682	164096	2	0	3.8141	1.25	3.05128	1.60942	1.36037
IPI00128689	Col5a1	collagen alpha-1(v) chain.	Chr. 2	1838	183677	3	0	5.09615	1.25	4.07692	2.02748	2.50006
IPI00626350	Col5a3	collagen type v alpha 3 chain.	Chr. 9	1739	171969	3	0	5.09615	1.25	4.07692	2.02748	2.50006
IPI00339885	Col6a1	collagen alpha-1(vi) chain.	Chr. 10	1025	108489	0	26	1.25	27.25	0.0458716	-4.44626	29.2481
IPI00621027	Col6a2	collagen alpha-2(vi) chain.	Chr. 10	1034	110334	0	20	1.25	21.25	0.0588235	-4.08746	21.5365
IPI00830749	Col6a3	col6a3 protein.	Chr. 1	2677	288695	0	26	1.25	27.25	0.0458716	-4.44626	29.2481
IPI00134652	Col7a1	collagen alpha-1(vii) chain.	Chr. 9	2944	295232	3	4	5.09615	5.25	0.970696	-0.0429086	0.00228776
IPI00118542	Col9a2	collagen alpha-2(ix) chain.	Chr. 4	688	65321	0	5	1.25	6.25	0.2	-2.32193	3.63879
IPI00227640	Commd3	comm domain-containing protein 3.	Chr. 2	195	22037	0	1	1.25	2.25	0.555556	-0.847997	0.289734
IPI00462651	Commd5	comm domain-containing protein 5.	Chr. 15	224	24493	0	2	1.25	3.25	0.384615	-1.37851	0.920744
IPI00606952	Commd6	comm domain-containing protein 6.	Chr. 14	87	9795	0	1	1.25	2.25	0.555556	-0.847997	0.289734
IPI00112668	Commd8	comm domain-containing protein 8.	Chr. 5	183	20852	6	1	8.94231	2.25	3.97436	1.99072	4.2826
IPI00132076	Comt1	isoform membrane-bound of catechol o-methyltransferase.	Chr. 16	265	29496	0	1	1.25	2.25	0.555556	-0.847997	0.289734
IPI00222125	Comtd1	catechol-o-methyltransferase domain-containing protein 1.	Chr. 14	262	28961	4	10	6.37821	11.25	0.566952	-0.818703	1.36407
IPI00130840	Cope	coatomer subunit epsilon.	Chr. 8	308	34567	4	7	6.37821	8.25	0.773116	-0.371244	0.240169
IPI00187407	Cops8	cop9 signalosome complex subunit 8.	Chr. 1	209	23256	0	1	1.25	2.25	0.555556	-0.847997	0.289734
IPI00467124	Coq3	hexaprenyldihydroxybenzoate methyltransferase, mitochondrial.	Chr. 4	370	40957	0	1	1.25	2.25	0.555556	-0.847997	0.289734
IPI00379695	Coq5	ubiquinone biosynthesis methyltransferase coq5, mitochondrial.	Chr. 5	327	37336	0	2	1.25	3.25	0.384615	-1.37851	0.920744
IPI00132575	Cotl1	coactosin-like protein.	Chr. 8	142	15944	10	29	14.0705	30.25	0.465141	-1.10426	6.04515
IPI00113203	Cox17	cytochrome c oxidase copper chaperone.	Chr. 16	63	6784	4	0	6.37821	1.25	5.10256	2.35122	3.7702
IPI00117978	Cox4i1	cytochrome c oxidase subunit 4 isoform 1, mitochondrial.	Chr. 8	169	19530	20	10	26.891	11.25	2.39031	1.2572	6.60722
IPI00117416	Cox4nb	neighbor of cox4.	Chr. 8	207	23348	0	4	1.25	5.25	0.238095	-2.07039	2.64674
IPI00116154	Cox5b	cytochrome c oxidase, subunit vb.	Chr. 13Chr. 1	129	13847	50	106	65.3526	107.25	0.609348	-0.714662	10.2725
IPI00121443	Cox6a1	cytochrome c oxidase polypeptide via.	Chr. 5	112	12483	15	17	20.4808	18.25	1.12223	0.166373	0.128556
IPI00225390	Cox6b1	cytochrome c oxidase subunit vib isoform 1.	Chr. 7	86	10071	32	34	42.2756	35.25	1.19931	0.262203	0.637562
IPI00131771	Cox6c	cytochrome c oxidase polypeptide vic.	Chr. 15	76	8469	4	0	6.37821	1.25	5.10256	2.35122	3.7702
IPI00114377	Cox7a2	cytochrome c oxidase polypeptide 7a2, mitochondrial.	Chr. 9	83	9291	15	26	20.4808	27.25	0.751588	-0.411986	0.963264
IPI00115949	Cox7a2l	cox7a2l protein.	Chr. 17Chr. 12	113	12562	0	2	1.25	3.25	0.384615	-1.37851	0.920744
IPI00111255	Cox7c	cytochrome c oxidase subunit 7c, mitochondrial.	Chr. 13	63	7333	5	3	7.66026	4.25	1.80241	0.84993	0.990257
IPI00134478	Cox8a	cytochrome c oxidase polypeptide 8a, mitochondrial.	Chr. 19	69	7648	3	4	5.09615	5.25	0.970696	-0.0429086	0.00228776
IPI00224075	Cpne1	copine-1.	Chr. 2	536	58887	1	3	2.53205	4.25	0.595777	-0.747156	0.439948
IPI00400301	Cpox	coproporphyrinogen iii oxidase, mitochondrial.	Chr. 16	443	49715	6	6	8.94231	7.25	1.23342	0.302666	0.177192
IPI00421085	Cpsf6	cleavage and polyadenylation specificity factor subunit 6.	Chr. 10	551	59153	1	0	2.53205	1.25	2.02564	1.01838	0.443325
IPI00131424	Cpt2	carnitine o-palmitoyltransferase 2, mitochondrial.	Chr. 4	658	73927	5	9	7.66026	10.25	0.747342	-0.420159	0.375781
IPI00138061	Cr1l	isoform 1 of complement regulatory protein crry.	Chr. 1	483	53763	3	0	5.09615	1.25	4.07692	2.02748	2.50006
IPI00130708	Crcp	dna-directed rna polymerase iii subunit rpc9.	Chr. 5	148	16683	1	0	2.53205	1.25	2.02564	1.01838	0.443325
IPI00463549	Crebbp	creb binding protein.	Chr. 16	2441	265567	2	1	3.8141	2.25	1.69516	0.761419	0.408023
IPI00133103	Creg1	protein creg1.	Chr. 1	220	24452	2	7	3.8141	8.25	0.462315	-1.11305	1.66995
IPI00221573	Creg2	protein creg2.	Chr. 1	288	31764	2	0	3.8141	1.25	3.05128	1.60942	1.36037
IPI00129015	Creld1	cysteine-rich with egf-like domain protein 1.	Chr. 6	420	45718	0	1	1.25	2.25	0.555556	-0.847997	0.289734
IPI00111286	Creld2	cysteine-rich with egf-like domain protein 2.	Chr. 15	350	38220	12	20	16.6346	21.25	0.782805	-0.353274	0.56368
IPI00262488	Crip1	cysteine-rich protein 1.	Chr. 12	77	8550	42	25	55.0962	26.25	2.0989	1.06963	10.4551
IPI00121319	Crip2	cysteine-rich protein 2.	Chr. 12	208	22727	36	35	47.4038	36.25	1.30769	0.387023	1.49162
IPI00858058	Crk	putative uncharacterized protein.	Chr. 11	204	22890	4	5	6.37821	6.25	1.02051	0.0292943	0.0013016
IPI00113362	Crkl	crk-like protein.	Chr. 16	303	33830	33	25	43.5577	26.25	1.65934	0.73061	4.33625
IPI00460706	Crkrs	cdc2-related kinase, arginine/serine-rich.	Chr. 11	1203	131416	0	2	1.25	3.25	0.384615	-1.37851	0.920744
IPI00229917	Crocc	isoform 1 of rootletin.	Chr. 4	2009	226914	0	6	1.25	7.25	0.172414	-2.53605	4.68476
IPI00120165	Crot	peroxisomal carnitine o-octanoyltransferase.	Chr. 5	612	70264	19	13	25.609	14.25	1.79712	0.845688	3.28237
IPI00128519	Crtc3	isoform 1 of creb-regulated transcription coactivator 3.	Chr. 7	619	67027	2	0	3.8141	1.25	3.05128	1.60942	1.36037
IPI00134704	Cryz	quinone oxidoreductase.	Chr. 3	331	35269	8	14	11.5064	15.25	0.754519	-0.406371	0.525502
IPI00119622	Csad	cysteine sulfinic acid decarboxylase.	Chr. 15	493	55145	4	3	6.37821	4.25	1.50075	0.585688	0.429049
IPI00274739	Csda	isoform 2 of dna-binding protein a.	Chr. 6	292	30765	12	13	16.6346	14.25	1.16734	0.223227	0.184301
IPI00330591	Csda	isoform 1 of dna-binding protein a.	Chr. 6	361	38814	0	1	1.25	2.25	0.555556	-0.847997	0.289734
IPI00274739	Csda	isoform 2 of dna-binding protein a.	Chr. 6	292	30765	12	14	16.6346	15.25	1.09079	0.125379	0.060147		IPI00330591;
IPI00125138	Csf1	isoform 1 of macrophage colony-stimulating factor 1.	Chr. 3	552	60649	0	2	1.25	3.25	0.384615	-1.37851	0.920744
IPI00118825	Csl	citrate synthase like.	Chr. 10	466	52325	0	2	1.25	3.25	0.384615	-1.37851	0.920744
IPI00123891	Csrp1	cysteine and glycine-rich protein 1.	Chr. 1	193	20583	45	49	58.9423	50.25	1.17298	0.23018	0.692688
IPI00470178	Csrp2	cysteine and glycine-rich protein 2.	Chr. 10	193	20926	2	0	3.8141	1.25	3.05128	1.60942	1.36037
IPI00123744	Cst3	cystatin-c.	Chr. 2	140	15531	2	3	3.8141	4.25	0.897436	-0.156119	0.0235735
IPI00125931	Cstb	cystatin-b.	Chr. 10	98	11046	25	27	33.3013	28.25	1.17881	0.237327	0.415006
IPI00457575	Cstf2	isoform 1 of cleavage stimulation factor 64 kda subunit.	Chr. X	580	61341	26	26	34.5833	27.25	1.26911	0.343821	0.871772
IPI00467932	Cstf2t	cleavage stimulation factor 64 kda subunit, tau variant.	Chr. 19	632	65862	3	0	5.09615	1.25	4.07692	2.02748	2.50006
IPI00153633	Ctage5	cutaneous t-cell lymphoma-associated antigen 5 homolog.	Chr. 12	779	87718	0	4	1.25	5.25	0.238095	-2.07039	2.64674
IPI00128155	Ctbp1	isoform 1 of c-terminal-binding protein 1.	Chr. 5	441	47745	0	1	1.25	2.25	0.555556	-0.847997	0.289734
IPI00110868	Ctbs	isoform 2 of di-n-acetylchitobiase.	Chr. 3	312	35307	2	0	3.8141	1.25	3.05128	1.60942	1.36037
IPI00408850	Ctbs	isoform 1 of di-n-acetylchitobiase.	Chr. 3	366	41295	0	8	1.25	9.25	0.135135	-2.88753	6.8906
IPI00110868	Ctbs	isoform 2 of di-n-acetylchitobiase.	Chr. 3	312	35307	2	8	3.8141	9.25	0.412335	-1.27811	2.3321		IPI00408850;
IPI00322594	Ctgf	connective tissue growth factor.	Chr. 10	348	37794	4	8	6.37821	9.25	0.689536	-0.536303	0.530724
IPI00309363	Ctla2a	protein ctla-2-alpha.	Chr. 13	137	15883	18	12	24.3269	13.25	1.83599	0.876561	3.31427
IPI00761279	Ctla2b	similar to ctla-2-beta protein.	Chr. 13	198	22197	2	1	3.8141	2.25	1.69516	0.761419	0.408023
IPI00112963	Ctnna1	catenin alpha-1.	Chr. 18	906	100106	0	7	1.25	8.25	0.151515	-2.72247	5.77163
IPI00119870	Ctnna2	isoform ii of catenin alpha-2.	Chr. 6	953	105286	2	0	3.8141	1.25	3.05128	1.60942	1.36037
IPI00316623	Ctnnd1	isoform 3 of catenin delta-1.	Chr. 2	917	102565	45	55	58.9423	56.25	1.04786	0.0674504	0.0629311
IPI00120919	Ctr9	isoform 1 of rna polymerase-associated protein ctr9 homolog.	Chr. 7	1173	133408	2	0	3.8141	1.25	3.05128	1.60942	1.36037
IPI00137177	Ctsa	lysosomal protective protein.	Chr. 2	474	53844	20	35	26.891	36.25	0.741821	-0.430856	1.39234
IPI00113517	Ctsb	cathepsin b.	Chr. 14	339	37280	66	70	85.8654	71.25	1.20513	0.269187	1.36154
IPI00130015	Ctsc	dipeptidyl-peptidase 1.	Chr. 7	462	52376	58	93	75.609	94.25	0.802217	-0.317935	2.04987
IPI00111013	Ctsd	cathepsin d.	Chr. 7	410	44954	11	14	15.3526	15.25	1.00673	0.00967038	0.000343743
IPI00137542	Ctse	cathepsin e.	Chr. 1	397	42933	6	3	8.94231	4.25	2.10407	1.07318	1.70609
IPI00626977	Ctse	envelope protein.	Chr. 1	632	68510	1	0	2.53205	1.25	2.02564	1.01838	0.443325
IPI00137542	Ctse	cathepsin e.	Chr. 1	397	42933	7	3	10.2244	4.25	2.40573	1.26648	2.54122		IPI00626977;
IPI00118987	Ctsh	cathepsin h.	Chr. 9	333	37184	9	0	12.7885	1.25	10.2308	3.35484	11.0296
IPI00884472	Ctsh	cathepsin h preproprotein.	Chr. 9	333	37170	0	16	1.25	17.25	0.0724638	-3.7866	16.4963	13.8
IPI00118987	Ctsh	cathepsin h.	Chr. 9	333	37184	9	16	12.7885	17.25	0.74136	-0.431754	0.665119		IPI00884472;
IPI00128154	Ctsl	cathepsin l1.	Chr. 13	334	37547	94	72	121.763	73.25	1.66229	0.733173	12.1961
IPI00125220	Ctsz	cathepsin z.	Chr. 2	307	34175	6	9	8.94231	10.25	0.87242	-0.196905	0.0891704
IPI00624988	Cttn	putative uncharacterized protein.	Chr. 7	546	61250	106	73	137.147	74.25	1.8471	0.885265	19.0004
IPI00453812	Cttnbp2nl	cttnbp2 n-terminal-like protein.	Chr. 3	638	69841	1	0	2.53205	1.25	2.02564	1.01838	0.443325
IPI00123205	Cugbp1	isoform 1 of cug-bp- and etr-3-like factor 1.	Chr. 2	486	52107	0	1	1.25	2.25	0.555556	-0.847997	0.289734
IPI00224689	Cul4b	cullin 4b.	Chr. X	970	110699	4	1	6.37821	2.25	2.83476	1.50323	2.05841
IPI00133886	Cuta	divalent cation tolerant protein cuta isoform 2.	Chr. 17	154	16453	5	19	7.66026	20.25	0.378284	-1.40246	5.8892
IPI00775850	Cux1	protein casp.	Chr. 5	678	77269	3	0	5.09615	1.25	4.07692	2.02748	2.50006
IPI00227934	Cux1	cut-like homeobox 1 isoform a.	Chr. 5	1426	156399	0	5	1.25	6.25	0.2	-2.32193	3.63879
IPI00227934	Cux1	cut-like homeobox 1 isoform a.	Chr. 5	1426	156399	3	5	5.09615	6.25	0.815385	-0.294447	0.117543		IPI00775850;
IPI00270376	Cxadr	isoform 1 of coxsackievirus and adenovirus receptor homolog.	Chr. 16	365	39948	14	6	19.1987	7.25	2.6481	1.40496	5.59856
IPI00230113	Cyb5	cytochrome b5.	Chr. 18	134	15241	22	18	29.4551	19.25	1.53014	0.61366	2.1542
IPI00315794	Cyb5b	cytochrome b5 type b.	Chr. 8	146	16318	6	7	8.94231	8.25	1.08392	0.116253	0.0278857
IPI00119131	Cyb5r1	isoform 1 of nadh-cytochrome b5 reductase 1.	Chr. 1	305	34135	8	0	11.5064	1.25	9.20513	3.20244	9.50361
IPI00132728	Cyc1	isoform 1 of cytochrome c1, heme protein, mitochondrial.	Chr. 15	325	35328	2	3	3.8141	4.25	0.897436	-0.156119	0.0235735
IPI00222419	Cycs	cytochrome c, somatic.	Chr. 6Chr. 19	105	11605	22	22	29.4551	23.25	1.26689	0.341288	0.732245
IPI00877190	Cyp2b13	cytochrome p450, family 2, subfamily b, polypeptide 13.	Chr. 7	491	55846	0	4	1.25	5.25	0.238095	-2.07039	2.64674
IPI00113117	Cyr61	protein cyr61.	Chr. 3	379	41709	5	6	7.66026	7.25	1.05659	0.0794117	0.0112896
IPI00453634	D030056L22Rik	uncharacterized protein c9orf40 homolog.	Chr. 19	163	17985	3	0	5.09615	1.25	4.07692	2.02748	2.50006
IPI00133284	D10Jhu81e	es1 protein homolog, mitochondrial.	Chr. 10	266	28090	35	42	46.1218	43.25	1.0664	0.0927485	0.0922956
IPI00116850	D10Wsu52e	upf0027 protein c22orf28 homolog.	Chr. 10	505	55249	1	1	2.53205	2.25	1.12536	0.170382	0.0166454
IPI00330384	D11Wsu47e	isoform 2 of uncharacterized protein c17orf80 homolog.	Chr. 11	588	63150	1	0	2.53205	1.25	2.02564	1.01838	0.443325
IPI00458704	D13Wsu177e	upf0384 protein cgi-117 homolog.	Chr. 13	178	21139	8	9	11.5064	10.25	1.12258	0.166814	0.0725968
IPI00121301	D15Wsu75e	d15wsu75e protein (fragment).	Chr. 15	211	21849	0	2	1.25	3.25	0.384615	-1.37851	0.920744
IPI00131954	D17Wsu104e	upf0556 protein c19orf10 homolog.	Chr. 17	166	17982	13	12	17.9167	13.25	1.3522	0.43531	0.701387
IPI00133708	D1Pas1	putative atp-dependent rna helicase pl10.	Chr. 1	660	73141	11	0	15.3526	1.25	12.2821	3.61848	14.1466
IPI00122075	D430028G21Rik	mitochondrial antiviral-signaling protein.	Chr. 2	503	53399	10	21	14.0705	22.25	0.632383	-0.66113	1.85794
IPI00224792	D4Ertd22e	isoform 2 of upf0485 protein c1orf144 homolog.	Chr. 4	133	14790	2	0	3.8141	1.25	3.05128	1.60942	1.36037
IPI00131169	D6Mm5e	uncharacterized protein c2orf65 homolog.	Chr. 6	529	58618	7	0	10.2244	1.25	8.17949	3.03201	8.00582
IPI00468516	D6Wsu116e	isoform 1 of protein fam21.	Chr. 6	1334	145311	32	33	42.2756	34.25	1.23433	0.303723	0.84324
IPI00654185	D930015E06Rik	isoform 1 of transmembrane protein 131-like.	Chr. 3	1597	175772	0	5	1.25	6.25	0.2	-2.32193	3.63879
IPI00122273	Dag1	dystroglycan.	Chr. 9	893	96905	3	10	5.09615	11.25	0.452991	-1.14244	2.37483
IPI00128975	Dap	death-associated protein 1.	Chr. 15	102	11155	33	7	43.5577	8.25	5.27972	2.40046	26.3945
IPI00275050	Dap3	isoform 1 of 28s ribosomal protein s29, mitochondrial.	Chr. 3	391	44699	3	3	5.09615	4.25	1.1991	0.261946	0.0767115
IPI00406492	Dazap1	isoform 1 of daz-associated protein 1.	Chr. 10	406	43214	12	7	16.6346	8.25	2.01632	1.01172	2.88115
IPI00222430	Dbi	diazepam binding inhibitor isoform 1.	Chr. 1	135	15229	45	45	58.9423	46.25	1.27443	0.34985	1.53517
IPI00831693	Dbi	7 kda protein.	Chr. 1	63	7237	0	28	1.25	29.25	0.042735	-4.54844	31.8475
IPI00222430	Dbi	diazepam binding inhibitor isoform 1.	Chr. 1	135	15229	45	73	58.9423	74.25	0.793836	-0.333087	1.7632		IPI00831693;
IPI00135475	Dbn1	isoform a of drebrin.	Chr. 13	706	77287	7	8	10.2244	9.25	1.10534	0.144485	0.0487704
IPI00331516	Dbn1	isoform e2 of drebrin.	Chr. 13	661	72545	0	5	1.25	6.25	0.2	-2.32193	3.63879
IPI00135475	Dbn1	isoform a of drebrin.	Chr. 13	706	77287	7	13	10.2244	14.25	0.717499	-0.478952	0.665172		IPI00331516;
IPI00133616	Dbndd2	dysbindin domain-containing protein 2.	Chr. 2	158	17194	1	0	2.53205	1.25	2.02564	1.01838	0.443325
IPI00308222	Dbnl	isoform 2 of drebrin-like protein.	Chr. 11	433	48428	20	19	26.891	20.25	1.32795	0.409203	0.938679
IPI00331692	Dci	putative uncharacterized protein.	Chr. 17	289	32250	23	18	30.7372	19.25	1.59674	0.675126	2.66352
IPI00130114	Dcp1a	mrna-decapping enzyme 1a.	Chr. 14	602	65219	1	3	2.53205	4.25	0.595777	-0.747156	0.439948
IPI00459280	Dcps	scavenger mrna-decapping enzyme dcps.	Chr. 9	338	38988	5	8	7.66026	9.25	0.828136	-0.272061	0.149674
IPI00130124	Dct	l-dopachrome tautomerase.	Chr. 14	517	58570	2	0	3.8141	1.25	3.05128	1.60942	1.36037
IPI00115663	Dctn1	isoform 1 of dynactin subunit 1.	Chr. 6	1281	141692	0	1	1.25	2.25	0.555556	-0.847997	0.289734
IPI00116112	Dctn2	dynactin subunit 2.	Chr. 10	402	44117	9	16	12.7885	17.25	0.74136	-0.431754	0.665119
IPI00316951	Dcun1d1	testis derived transcript 3.	Chr. 3	244	28278	1	1	2.53205	2.25	1.12536	0.170382	0.0166454
IPI00228272	Dcun1d5	dcn1-like protein 5.	Chr. 9	237	27579	2	0	3.8141	1.25	3.05128	1.60942	1.36037
IPI00109482	Ddah1	n(g),n(g)-dimethylarginine dimethylaminohydrolase 1.	Chr. 3	285	31381	3	6	5.09615	7.25	0.702918	-0.508572	0.377678
IPI00336881	Ddah2	n(g),n(g)-dimethylarginine dimethylaminohydrolase 2.	Chr. 17	285	29646	3	0	5.09615	1.25	4.07692	2.02748	2.50006
IPI00355808	Ddef2	isoform 1 of development and differentiation-enhancing factor 2.	Chr. 12	958	106805	0	8	1.25	9.25	0.135135	-2.88753	6.8906
IPI00117705	Ddost	dolichyl-diphosphooligosaccharide--protein glycosyltransferase 48 kdasubunit.	Chr. 4	441	49014	2	0	3.8141	1.25	3.05128	1.60942	1.36037
IPI00230034	Ddt	d-dopachrome decarboxylase.	Chr. 10	118	13077	3	17	5.09615	18.25	0.279241	-1.84042	7.86375
IPI00459381	Ddx18	atp-dependent rna helicase ddx18.	Chr. 1	660	74181	4	0	6.37821	1.25	5.10256	2.35122	3.7702
IPI00122400	Ddx20	probable atp-dependent rna helicase ddx20.	Chr. 3	825	91719	2	0	3.8141	1.25	3.05128	1.60942	1.36037
IPI00120691	Ddx21	nucleolar rna helicase 2.	Chr. 10	851	93582	11	1	15.3526	2.25	6.82336	2.77048	10.946
IPI00122038	Ddx27	isoform 1 of probable atp-dependent rna helicase ddx27.	Chr. 2	760	85911	2	2	3.8141	3.25	1.17357	0.230904	0.0450943
IPI00230035	Ddx3x	atp-dependent rna helicase ddx3x.	Chr. X	662	73101	3	1	5.09615	2.25	2.26496	1.17948	1.13209
IPI00329839	Ddx42	isoform 1 of atp-dependent rna helicase ddx42.	Chr. 11	929	101965	2	4	3.8141	5.25	0.726496	-0.460974	0.22843
IPI00187240	Ddx47	probable atp-dependent rna helicase ddx47.	Chr. 6	455	50639	1	0	2.53205	1.25	2.02564	1.01838	0.443325
IPI00119928	Ddx59	isoform 1 of probable atp-dependent rna helicase ddx59.	Chr. 1	619	68234	0	3	1.25	4.25	0.294118	-1.76553	1.72906
IPI00109932	Ddx6	probable atp-dependent rna helicase ddx6.	Chr. 9	483	54192	3	3	5.09615	4.25	1.1991	0.261946	0.0767115
IPI00227720	Dek	protein dek.	Chr. 13	380	43159	2	6	3.8141	7.25	0.526083	-0.926637	1.08485
IPI00406984	Dennd1b	isoform 4 of denn domain-containing protein 1b.	Chr. 1	499	55113	2	1	3.8141	2.25	1.69516	0.761419	0.408023
IPI00330057	Denr	density-regulated protein.	Chr. 5	198	22166	0	1	1.25	2.25	0.555556	-0.847997	0.289734
IPI00319770	Depdc1a	isoform 1 of dep domain-containing protein 1a.	Chr. 3	804	92201	3	0	5.09615	1.25	4.07692	2.02748	2.50006
IPI00221784	Depdc1b	dep domain-containing protein 1b.	Chr. 13	529	61908	4	0	6.37821	1.25	5.10256	2.35122	3.7702
IPI00128355	Depdc7	dep domain-containing protein 7.	Chr. 2	511	58479	2	0	3.8141	1.25	3.05128	1.60942	1.36037
IPI00117848	Dffa	isoform icad-l of dna fragmentation factor subunit alpha (fragment).	Chr. 4	331	36560	0	1	1.25	2.25	0.555556	-0.847997	0.289734
IPI00134506	Dguok	isoform 1 of deoxyguanosine kinase, mitochondrial.	Chr. 6	277	32223	3	15	5.09615	16.25	0.313609	-1.67296	6.12743
IPI00172146	Dhdh	trans-1,2-dihydrobenzene-1,2-diol dehydrogenase.	Chr. 7	333	36301	1	0	2.53205	1.25	2.02564	1.01838	0.443325
IPI00130733	Dhodh	dihydroorotate dehydrogenase, mitochondrial.	Chr. 8	395	42700	0	1	1.25	2.25	0.555556	-0.847997	0.289734
IPI00331549	Dhrs1	dehydrogenase/reductase sdr family member 1.	Chr. 14	313	34005	0	3	1.25	4.25	0.294118	-1.76553	1.72906
IPI00318750	Dhrs4	nadph-dependent retinol dehydrogenase/reductase isoform 1.	Chr. 14	279	29885	2	0	3.8141	1.25	3.05128	1.60942	1.36037
IPI00110659	Dhrs7	dehydrogenase/reductase sdr family member 7.	Chr. 12	338	38167	0	9	1.25	10.25	0.121951	-3.03562	8.03546
IPI00410764	Dhx33	putative atp-dependent rna helicase dhx33.	Chr. 11	698	78347	0	4	1.25	5.25	0.238095	-2.07039	2.64674
IPI00351266	Dhx36	probable atp-dependent rna helicase dhx36.	Chr. 3	1001	113882	0	6	1.25	7.25	0.172414	-2.53605	4.68476
IPI00265358	Dhx38	putative uncharacterized protein.	Chr. 8	1228	140623	3	0	5.09615	1.25	4.07692	2.02748	2.50006
IPI00453851	Dido1	isoform 1 of death-inducer obliterator 1.	Chr. 2	2256	247176	9	11	12.7885	12.25	1.04396	0.062061	0.0115807
IPI00830804	Dip2a	disco-interacting protein 2 homolog a.	Chr. 10	1523	165274	2	0	3.8141	1.25	3.05128	1.60942	1.36037
IPI00113635	Dkc1	h/aca ribonucleoprotein complex subunit 4.	Chr. X	509	57502	7	4	10.2244	5.25	1.9475	0.961621	1.62779
IPI00153660	Dlat	dihydrolipoyllysine-residue acetyltransferase component of pyruvatedehydrogenase complex, mitochondrial.	Chr. 9	642	67942	22	16	29.4551	17.25	1.70754	0.771922	3.22681
IPI00874456	Dld	dihydrolipoyl dehydrogenase, mitochondrial.	Chr. 12	509	54272	14	11	19.1987	12.25	1.56724	0.648228	1.54809
IPI00125861	Dlg1	isoform 3 of disks large homolog 1.	Chr. 16	927	102986	5	10	7.66026	11.25	0.680912	-0.55446	0.685596
IPI00226727	Dlg2	isoform 2 of disks large homolog 2.	Chr. 7	870	97432	0	1	1.25	2.25	0.555556	-0.847997	0.289734
IPI00134809	Dlst	isoform 1 of dihydrolipoyllysine-residue succinyltransferase componentof 2-oxoglutarate dehydrogenase complex, mitochondrial.	Chr. 12	454	48995	7	10	10.2244	11.25	0.908832	-0.137915	0.0490045
IPI00474450	Dmd	dystrophin.	Chr. X	3678	425817	8	7	11.5064	8.25	1.39472	0.479972	0.539205
IPI00402765	Dmn	desmuslin isoform l.	Chr. 7	371	43087	0	4	1.25	5.25	0.238095	-2.07039	2.64674
IPI00118428	Dmwd	dystrophia myotonica wd repeat-containing protein.	Chr. 7	665	69816	1	0	2.53205	1.25	2.02564	1.01838	0.443325
IPI00674554	Dmxl1	dmx-like 1.	Chr. 18	3025	337394	3	3	5.09615	4.25	1.1991	0.261946	0.0767115
IPI00273742	Dnahc1	adult male corpora quadrigemina cdna, riken full-length enrichedlibrary, clone:b230368e05 product:heat shock regulated-1 homolog.	Chr. 14	4308	492912	0	2	1.25	3.25	0.384615	-1.37851	0.920744
IPI00663742	Dnahc10	similar to hcg1811879.	Chr. 5	4590	529594	0	4	1.25	5.25	0.238095	-2.07039	2.64674
IPI00622122	Dnahc11	dynein, axonemal, heavy chain 11.	Chr. 12	4488	516317	4	4	6.37821	5.25	1.2149	0.280833	0.109634
IPI00406571	Dnahc3	similar to axonemal heavy chain dynein type 3.	Chr. 7	4095	468748	0	9	1.25	10.25	0.121951	-3.03562	8.03546
IPI00848599	Dnahc7l	similar to hcg1779312.	Chr. 14	3953	453762	3	10	5.09615	11.25	0.452991	-1.14244	2.37483
IPI00136251	Dnaja2	dnaj homolog subfamily a member 2.	Chr. 8	412	45746	1	0	2.53205	1.25	2.02564	1.01838	0.443325
IPI00120414	Dnaja3	isoform 3 of dnaj homolog subfamily a member 3, mitochondrial.	Chr. 16	429	46847	0	5	1.25	6.25	0.2	-2.32193	3.63879
IPI00331598	Dnajb12	0 day neonate cerebellum cdna, riken full-length enriched library,clone:c230062d10 product:dnaj (hsp40) homolog, subfamily b, member 12,full insert sequence.	Chr. 10	378	42432	2	0	3.8141	1.25	3.05128	1.60942	1.36037
IPI00119896	Dnajb6	isoform a of dnaj homolog subfamily b member 6.	Chr. 5	365	39807	0	1	1.25	2.25	0.555556	-0.847997	0.289734
IPI00229600	Dnajc10	dnaj (hsp40) homolog, subfamily c, member 10.	Chr. 2	793	90583	1	2	2.53205	3.25	0.779093	-0.360133	0.0893771
IPI00387464	Dnajc14	dnaj homolog subfamily c member 14.	Chr. 10	703	78919	3	1	5.09615	2.25	2.26496	1.17948	1.13209
IPI00315007	Dnajc24	isoform 2 of dnaj homolog subfamily c member 24.	Chr. 2	148	16922	1	0	2.53205	1.25	2.02564	1.01838	0.443325
IPI00459033	Dnajc3	dnaj homolog subfamily c member 3.	Chr. 14	504	57464	0	2	1.25	3.25	0.384615	-1.37851	0.920744
IPI00128268	Dnajc9	dnaj homolog subfamily c member 9.	Chr. 14	259	30059	0	2	1.25	3.25	0.384615	-1.37851	0.920744
IPI00808570	Dnhd1	dynein heavy chain domain 1.	Chr. 7	3180	360843	0	4	1.25	5.25	0.238095	-2.07039	2.64674
IPI00471349	Dnm1l	isoform 5 of dynamin-1-like protein.	Chr. 16	221	24488	1	0	2.53205	1.25	2.02564	1.01838	0.443325
IPI00131445	Dnm2	isoform 1 of dynamin-2.	Chr. 9	870	98145	1	1	2.53205	2.25	1.12536	0.170382	0.0166454
IPI00469323	Dnmt1	cytosine-specific methyltransferase.	Chr. 9	1627	184015	1	5	2.53205	6.25	0.405128	-1.30355	1.62478
IPI00331394	Dnpep	aspartyl aminopeptidase isoform a.	Chr. 1	475	52466	0	3	1.25	4.25	0.294118	-1.76553	1.72906
IPI00153607	Dnttip2	deoxynucleotidyltransferase terminal-interacting protein 2.	Chr. 3	758	84277	11	4	15.3526	5.25	2.9243	1.54809	5.17436
IPI00125534	Dok1	docking protein 1.	Chr. 6	482	52452	2	0	3.8141	1.25	3.05128	1.60942	1.36037
IPI00117727	Dpf2	zinc finger protein ubi-d4.	Chr. 19	391	44230	4	5	6.37821	6.25	1.02051	0.0292943	0.0013016
IPI00672180	Dpm1	activity-dependent neuroprotective protein.	Chr. 2Chr. 2	1108	124308	4	6	6.37821	7.25	0.879752	-0.18483	0.0558067
IPI00134053	Dpm3	dolichol-phosphate mannosyltransferase subunit 3.	Chr. 3	92	10139	1	0	2.53205	1.25	2.02564	1.01838	0.443325
IPI00125813	Dpp4	dipeptidyl peptidase 4.	Chr. 2	760	87437	0	1	1.25	2.25	0.555556	-0.847997	0.289734
IPI00115793	Dsg2	desmoglein-2.	Chr. 18	1122	122397	1	2	2.53205	3.25	0.779093	-0.360133	0.0893771
IPI00553419	Dsp	desmoplakin.	Chr. 13	2883	332912	0	7	1.25	8.25	0.151515	-2.72247	5.77163
IPI00230689	Dst	isoform 1 of bullous pemphigoid antigen 1, isoforms 1/2/3/4.	Chr. 1	5380	614927	4	0	6.37821	1.25	5.10256	2.35122	3.7702
IPI00230690	Dst	isoform 2 of bullous pemphigoid antigen 1, isoforms 1/2/3/4.	Chr. 1	7389	833638	0	5	1.25	6.25	0.2	-2.32193	3.63879
IPI00230689	Dst	isoform 1 of bullous pemphigoid antigen 1, isoforms 1/2/3/4.	Chr. 1	5380	614927	4	5	6.37821	6.25	1.02051	0.0292943	0.0013016		IPI00230690;
IPI00127942	Dstn	destrin.	Chr. 2	165	18522	129	76	166.635	77.25	2.15708	1.10908	33.5357
IPI00130997	Dtymk	isoform long of thymidylate kinase.	Chr. 1	212	23915	1	2	2.53205	3.25	0.779093	-0.360133	0.0893771
IPI00129184	Dus3l	isoform 1 of trna-dihydrouridine synthase 3-like.	Chr. 17	637	71078	2	0	3.8141	1.25	3.05128	1.60942	1.36037
IPI00187434	Dut	dutp protein.	Chr. 2	200	21251	18	15	24.3269	16.25	1.49704	0.582114	1.61852
IPI00119876	Dync1h1	cytoplasmic dynein 1 heavy chain 1.	Chr. 12	4644	532025	5	8	7.66026	9.25	0.828136	-0.272061	0.149674
IPI00131086	Dync1i2	cytoplasmic dynein 1 intermediate chain 2.	Chr. 2	612	68394	4	4	6.37821	5.25	1.2149	0.280833	0.109634
IPI00153421	Dync1li1	cytoplasmic dynein 1 light intermediate chain 1.	Chr. 9	523	56614	9	3	12.7885	4.25	3.00905	1.58931	4.47883
IPI00420806	Dync1li2	cytoplasmic dynein 1 light intermediate chain 2.	Chr. 8	492	54218	7	5	10.2244	6.25	1.6359	0.710082	0.968318
IPI00222750	Dync2h1	isoform 1 of cytoplasmic dynein 2 heavy chain 1.	Chr. 9	4306	492339	3	0	5.09615	1.25	4.07692	2.02748	2.50006
IPI00127431	Dynlt1	dynein light chain tctex-type 1.	Chr. 17	113	12483	2	1	3.8141	2.25	1.69516	0.761419	0.408023
IPI00460677	Dyrk1b	isoform 3 of dual specificity tyrosine-phosphorylation-regulatedkinase 1b.	Chr. 7	689	75095	0	1	1.25	2.25	0.555556	-0.847997	0.289734
IPI00458902	E030018N11Rik	uncharacterized protein loc162073 homolog.	Chr. 7	535	58665	0	2	1.25	3.25	0.384615	-1.37851	0.920744
IPI00111829	Ebna1bp2	probable rrna-processing protein ebp2.	Chr. 4	306	34703	1	5	2.53205	6.25	0.405128	-1.30355	1.62478
IPI00130804	Ech1	delta(3,5)-delta(2,4)-dienoyl-coa isomerase, mitochondrial.	Chr. 7	327	36118	12	13	16.6346	14.25	1.16734	0.223227	0.184301
IPI00187288	Echdc1	isoform 1 of enoyl-coa hydratase domain-containing protein 1.	Chr. 10	322	35467	2	0	3.8141	1.25	3.05128	1.60942	1.36037
IPI00318283	Echdc3	enoyl-coa hydratase domain-containing protein 3, mitochondrial.	Chr. 2	300	32402	2	0	3.8141	1.25	3.05128	1.60942	1.36037
IPI00454049	Echs1	enoyl-coa hydratase, mitochondrial.	Chr. 7	290	31474	34	15	44.8397	16.25	2.75937	1.46434	13.9169
IPI00122272	Ecm1	isoform long of extracellular matrix protein 1.	Chr. 3	559	62775	2	2	3.8141	3.25	1.17357	0.230904	0.0450943
IPI00137424	Ecsit	evolutionarily conserved signaling intermediate in toll pathway,mitochondrial.	Chr. 9	435	49799	1	2	2.53205	3.25	0.779093	-0.360133	0.0893771
IPI00330066	Edc4	isoform 1 of enhancer of mrna-decapping protein 4.	Chr. 8	1406	152484	1	0	2.53205	1.25	2.02564	1.01838	0.443325
IPI00228313	Edil3	egf-like repeats and discoidin i-like domains 3 isoform a.	Chr. 13	480	53712	0	1	1.25	2.25	0.555556	-0.847997	0.289734
IPI00453776	Eea1	early endosome antigen 1.	Chr. 10	1411	160915	16	63	21.7628	64.25	0.338721	-1.56183	21.9368
IPI00307837	Eef1a1	elongation factor 1-alpha 1.	Chr. 9	462	50114	9	15	12.7885	16.25	0.786982	-0.345597	0.413617
IPI00320208	Eef1b2	elongation factor 1-beta.	Chr. 1	225	24694	26	45	34.5833	46.25	0.747748	-0.419376	1.68974
IPI00118875	Eef1d	eukaryotic translation elongation factor 1 delta isoform a.	Chr. 15	660	72930	6	13	8.94231	14.25	0.62753	-0.672243	1.22553
IPI00620302	Eef1d	isoform 2 of elongation factor 1-delta.	Chr. 15	257	28729	5	3	7.66026	4.25	1.80241	0.84993	0.990257
IPI00118875	Eef1d	eukaryotic translation elongation factor 1 delta isoform a.	Chr. 15	660	72930	11	16	15.3526	17.25	0.890004	-0.168117	0.110491		IPI00620302;
IPI00133928	Eef1e1	eukaryotic translation elongation factor 1 epsilon-1.	Chr. 13	174	19859	4	1	6.37821	2.25	2.83476	1.50323	2.05841
IPI00310205	Eefsec	selenocysteine-specific elongation factor.	Chr. 6	583	63417	2	3	3.8141	4.25	0.897436	-0.156119	0.0235735
IPI00123995	Efcab7	ef-hand calcium-binding domain-containing protein 7.	Chr. 4	628	71442	0	2	1.25	3.25	0.384615	-1.37851	0.920744
IPI00624210	EG240549	glycine n-acyltransferase-like protein.	Chr. 19	296	34108	1	0	2.53205	1.25	2.02564	1.01838	0.443325
IPI00515476	EG432555	novel interferon-inducible gtpase (iigp) family member.	Chr. 11	844	95457	0	3	1.25	4.25	0.294118	-1.76553	1.72906
IPI00416117	EG436523	similar to trypsinogen 15.	Chr. 6Chr. 6	246	26119	2	3	3.8141	4.25	0.897436	-0.156119	0.0235735
IPI00117372	EG624681	butyrophilin-like.	Chr. 17Chr. 17Chr. 17Chr. 17	356	40247	0	3	1.25	4.25	0.294118	-1.76553	1.72906
IPI00848585	EG664805	ladybird homeobox corepressor 1-like protein.	Chr. 18	1008	105616	2	2	3.8141	3.25	1.17357	0.230904	0.0450943
IPI00675799	EG665033	collagen alpha-5(vi) chain.	.	2640	289616	0	3	1.25	4.25	0.294118	-1.76553	1.72906
IPI00874697	EG666250	114 kda protein.	Chr. 1	981	113613	0	1	1.25	2.25	0.555556	-0.847997	0.289734
IPI00126083	Ehd1	eh domain-containing protein 1.	Chr. 19	534	60603	4	3	6.37821	4.25	1.50075	0.585688	0.429049
IPI00402968	Ehd2	eh domain-containing protein 2.	Chr. 7	543	61174	0	1	1.25	2.25	0.555556	-0.847997	0.289734
IPI00318671	Ehd4	eh-domain containing 4-kjr (fragment).	Chr. 2	544	61652	0	4	1.25	5.25	0.238095	-2.07039	2.64674
IPI00127276	Ehhadh	enoyl-coenzyme a, hydratase/3-hydroxyacyl coenzyme a dehydrogenase.	Chr. 16	718	78301	0	1	1.25	2.25	0.555556	-0.847997	0.289734
IPI00268926	Ehmt1	euchromatic histone methyltransferase 1 isoform 2.	Chr. 2	1289	141255	2	3	3.8141	4.25	0.897436	-0.156119	0.0235735
IPI00170261	Ehmt2	isoform 1 of histone-lysine n-methyltransferase, h3 lysine-9 specific3.	Chr. 17	1263	138039	4	4	6.37821	5.25	1.2149	0.280833	0.109634
IPI00137930	Eif1	eukaryotic translation initiation factor 1.	Chr. 11	113	12747	9	11	12.7885	12.25	1.04396	0.062061	0.0115807
IPI00153608	Eif1a	eukaryotic translation initiation factor 1a.	Chr. 18	144	16502	3	2	5.09615	3.25	1.56805	0.648969	0.411763
IPI00119806	Eif2a	isoform 1 of eukaryotic translation initiation factor 2a.	Chr. 3	581	64403	3	2	5.09615	3.25	1.56805	0.648969	0.411763
IPI00116302	Eif2s2	eukaryotic translation initiation factor 2 subunit 2.	Chr. 2	331	38092	10	3	14.0705	4.25	3.31071	1.72714	5.55071
IPI00229859	Eif3b	eif3b protein.	Chr. 5	970	108983	2	2	3.8141	3.25	1.17357	0.230904	0.0450943
IPI00622371	Eif3g	eukaryotic translation initiation factor 3 subunit g.	Chr. 9	320	35638	9	5	12.7885	6.25	2.04615	1.03291	2.2919
IPI00471443	Eif3j	eukaryotic translation initiation factor 3 subunit j.	Chr. 2Chr. 18	263	29486	0	6	1.25	7.25	0.172414	-2.53605	4.68476
IPI00221581	Eif4b	eukaryotic translation initiation factor 4b.	Chr. 15	611	68840	77	41	99.9679	42.25	2.36611	1.24251	24.1139
IPI00318938	Eif4ebp1	eukaryotic translation initiation factor 4e-binding protein 1.	Chr. 8	117	12325	7	3	10.2244	4.25	2.40573	1.26648	2.54122
IPI00109318	Eif4ebp2	eukaryotic translation initiation factor 4e-binding protein 2.	Chr. 10	120	12898	0	6	1.25	7.25	0.172414	-2.53605	4.68476
IPI00421179	Eif4g1	isoform 1 of eukaryotic translation initiation factor 4 gamma 1.	Chr. 16	1600	176077	2	4	3.8141	5.25	0.726496	-0.460974	0.22843
IPI00417153	Eif4g3	isoform 4 of eukaryotic translation initiation factor 4 gamma 3.	Chr. 4	1578	174791	2	2	3.8141	3.25	1.17357	0.230904	0.0450943
IPI00124742	Eif4h	isoform long of eukaryotic translation initiation factor 4h.	Chr. 5	248	27341	9	7	12.7885	8.25	1.55012	0.632377	0.986785
IPI00187443	Eif5	eukaryotic translation initiation factor 5.	Chr. 12	429	48968	1	0	2.53205	1.25	2.02564	1.01838	0.443325
IPI00756424	Eif5b	eukaryotic translation initiation factor 5b.	Chr. 1	1216	137616	8	0	11.5064	1.25	9.20513	3.20244	9.50361
IPI00108271	Elavl1	elav-like protein 1.	Chr. 8	326	36069	3	8	5.09615	9.25	0.550936	-0.860045	1.22012
IPI00120304	Elf1	ets-related transcription factor elf-1.	Chr. 14	612	66221	5	4	7.66026	5.25	1.4591	0.545075	0.452629
IPI00131410	Elf4	ets-related transcription factor elf-4.	Chr. X	655	70714	0	1	1.25	2.25	0.555556	-0.847997	0.289734
IPI00114401	Emd	emerin.	Chr. X	259	29436	15	11	20.4808	12.25	1.6719	0.741488	2.09217
IPI00115516	Emilin1	emilin-1.	Chr. 5	1017	107585	0	4	1.25	5.25	0.238095	-2.07039	2.64674
IPI00284242	Enah	isoform 1 of protein enabled homolog.	Chr. 1	390	39306	0	2	1.25	3.25	0.384615	-1.37851	0.920744
IPI00470004	Endod1	endonuclease domain-containing 1 protein.	Chr. 9	501	55262	1	0	2.53205	1.25	2.02564	1.01838	0.443325
IPI00462072	Eno1	alpha-enolase.	Chr. 4Chr. 18Chr. 2	434	47141	32	30	42.2756	31.25	1.35282	0.43597	1.65962
IPI00653664	Enoph1	isoform 1 of enolase-phosphatase e1.	Chr. 5	257	28600	1	0	2.53205	1.25	2.02564	1.01838	0.443325
IPI00128859	Enpp1	isoform 2 of ectonucleotide pyrophosphatase/phosphodiesterase familymember 1.	Chr. 10	906	103176	3	2	5.09615	3.25	1.56805	0.648969	0.411763
IPI00403681	ENSMUSG00000051997	adult male epididymis cdna, riken full-length enriched library,clone:9230104m06 product:weakly similar to hydroxyproline-richglycoprotein dz-hrgp (fragment).	.	270	28004	0	1	1.25	2.25	0.555556	-0.847997	0.289734
IPI00407134	ENSMUSG00000054030	15 days embryo male testis cdna, riken full-length enriched library,clone:8030441m13 product:hypothetical protein, full insert sequence.	.	188	19644	0	36	1.25	37.25	0.033557	-4.89724	42.3446
IPI00221506	ENSMUSG00000059659	putative uncharacterized protein.	Chr. 6	132	14976	0	9	1.25	10.25	0.121951	-3.03562	8.03546
IPI00675491	ENSMUSG00000069492	gag.	Chr. Y	827	91704	1	0	2.53205	1.25	2.02564	1.01838	0.443325
IPI00653505	ENSMUSG00000072573	13 days embryo stomach cdna, riken full-length enriched library,clone:d530003p12 product:hypothetical protein, full insert sequence.	Chr. 5	159	17593	0	1	1.25	2.25	0.555556	-0.847997	0.289734
IPI00653012	ENSMUSG00000073464	bone marrow macrophage cdna, riken full-length enriched library,clone:g530009c21 product:hypothetical protein, full insert sequence.	Chr. 17	139	15878	3	5	5.09615	6.25	0.815385	-0.294447	0.117543
IPI00653941	ENSMUSG00000073519	putative uncharacterized protein (fragment).	Chr. 18	345	36434	0	3	1.25	4.25	0.294118	-1.76553	1.72906
IPI00652354	ENSMUSG00000074134	2 days pregnant adult female ovary cdna, riken full-length enrichedlibrary, clone:e330001e24 product:hypothetical protein, full insertsequence.	Chr. 8	101	10726	0	1	1.25	2.25	0.555556	-0.847997	0.289734
IPI00651970	ENSMUSG00000074356	0 day neonate lung cdna, riken full-length enriched library,clone:e030037k01 product:hypothetical arginine-rich region profilecontaining protein, full insert sequence (fragment).	.	348	37410	0	12	1.25	13.25	0.0943396	-3.40599	11.5848
IPI00381520	ENSMUSG00000074747	hypothetical protein loc382423.	Chr. 10	97	10731	5	0	7.66026	1.25	6.12821	2.61546	5.12628
IPI00752400	ENSMUSG00000075521	mkiaa1466 protein (fragment).	.	921	103018	0	2	1.25	3.25	0.384615	-1.37851	0.920744
IPI00221493	Entpd3	putative uncharacterized protein.	Chr. 9	529	59032	2	0	3.8141	1.25	3.05128	1.60942	1.36037
IPI00229659	Ep400	isoform 2 of e1a-binding protein p400.	Chr. 5	3035	333369	4	4	6.37821	5.25	1.2149	0.280833	0.109634
IPI00465812	Epb4.1l1	erythrocyte protein band 4.1-like 1 isoform a.	Chr. 2	879	98315	1	0	2.53205	1.25	2.02564	1.01838	0.443325
IPI00480250	Epb4.1l1	erythrocyte protein band 4.1-like 1.	Chr. 2	867	96853	0	4	1.25	5.25	0.238095	-2.07039	2.64674
IPI00465812	Epb4.1l1	erythrocyte protein band 4.1-like 1 isoform a.	Chr. 2	879	98315	1	4	2.53205	5.25	0.482295	-1.05201	0.969574		IPI00480250;
IPI00403406	Epb4.1l2	protein 4.1g.	Chr. 10	918	101814	41	2	53.8141	3.25	16.5582	4.04947	54.1705
IPI00330289	Epb4.1l2	erythrocyte protein band 4.1-like 2.	Chr. 10	988	109940	0	3	1.25	4.25	0.294118	-1.76553	1.72906
IPI00330289	Epb4.1l2	erythrocyte protein band 4.1-like 2.	Chr. 10	988	109940	41	5	53.8141	6.25	8.61026	3.10606	43.1553		IPI00403406;
IPI00116447	Epb4.1l5	isoform 2 of band 4.1-like protein 5.	Chr. 1	504	57633	2	0	3.8141	1.25	3.05128	1.60942	1.36037
IPI00469962	Epb4.1l5	isoform 1 of band 4.1-like protein 5.	Chr. 1	731	81636	0	1	1.25	2.25	0.555556	-0.847997	0.289734
IPI00116447	Epb4.1l5	isoform 2 of band 4.1-like protein 5.	Chr. 1	504	57633	2	1	3.8141	2.25	1.69516	0.761419	0.408023		IPI00469962;
IPI00316989	Epdr1	isoform 1 of mammalian ependymin-related protein 1.	Chr. 13	224	25485	17	14	23.0449	15.25	1.51114	0.595636	1.59778
IPI00114909	Ephb6	isoform 1 of ephrin type-b receptor 6.	Chr. 6	1014	110107	7	0	10.2244	1.25	8.17949	3.03201	8.00582
IPI00330477	Epn1	isoform 2 of epsin-1.	Chr. 7	576	60283	2	0	3.8141	1.25	3.05128	1.60942	1.36037
IPI00336844	Epn2	isoform 1 of epsin-2.	Chr. 11	595	63472	0	1	1.25	2.25	0.555556	-0.847997	0.289734
IPI00127364	Epn3	epsin-3.	Chr. 11	636	68240	3	0	5.09615	1.25	4.07692	2.02748	2.50006
IPI00320459	Eppk1	epiplakin.	.	6548	724646	15	14	20.4808	15.25	1.343	0.425461	0.768512
IPI00339916	Eprs	bifunctional aminoacyl-trna synthetase.	Chr. 1	1512	170053	2	0	3.8141	1.25	3.05128	1.60942	1.36037
IPI00420185	Eps15l1	isoform 1 of epidermal growth factor receptor substrate 15-like 1.	Chr. 8	907	99295	9	15	12.7885	16.25	0.786982	-0.345597	0.413617
IPI00622390	Eps8	nod-derived cd11c +ve dendritic cells cdna, riken full-length enrichedlibrary, clone:f630116g04 product:epidermal growth factor receptorpathway substrate 8, full insert sequence.	Chr. 6	847	94485	16	6	21.7628	7.25	3.00177	1.58581	7.5975
IPI00115492	Eps8l2	isoform 1 of epidermal growth factor receptor kinase substrate 8-likeprotein 2.	Chr. 7	729	82229	13	36	17.9167	37.25	0.480984	-1.05594	6.92142
IPI00626433	Erbb2	receptor tyrosine-protein kinase erbb-2.	Chr. 11	1256	138579	4	2	6.37821	3.25	1.96252	0.972711	1.03504
IPI00454039	Erbb2ip	isoform 1 of protein lap2.	Chr. 13	1376	154312	18	12	24.3269	13.25	1.83599	0.876561	3.31427
IPI00117731	Erc1	isoform 1 of elks/rab6-interacting/cast family member 1.	Chr. 6	1120	128331	0	4	1.25	5.25	0.238095	-2.07039	2.64674
IPI00457547	Erc1	isoform 3 of elks/rab6-interacting/cast family member 1.	Chr. 6	1094	125237	0	2	1.25	3.25	0.384615	-1.37851	0.920744
IPI00117731	Erc1	isoform 1 of elks/rab6-interacting/cast family member 1.	Chr. 6	1120	128331	0	6	1.25	7.25	0.172414	-2.53605	4.68476		IPI00457547;
IPI00420931	Erc2	isoform 3 of erc protein 2.	Chr. 14	1002	115502	0	2	1.25	3.25	0.384615	-1.37851	0.920744
IPI00454109	Erf	ets domain-containing transcription factor erf.	Chr. 7	551	59050	3	0	5.09615	1.25	4.07692	2.02748	2.50006
IPI00132454	Ergic3	isoform 2 of endoplasmic reticulum-golgi intermediate compartmentprotein 3.	Chr. 2	394	44402	0	1	1.25	2.25	0.555556	-0.847997	0.289734
IPI00221540	Erlin2	erlin-2.	Chr. 8	340	37873	2	2	3.8141	3.25	1.17357	0.230904	0.0450943
IPI00754386	Ero1l	ero1-like protein alpha.	Chr. 14	464	54038	1	5	2.53205	6.25	0.405128	-1.30355	1.62478
IPI00118832	Erp29	endoplasmic reticulum protein erp29.	Chr. 5	262	28823	15	16	20.4808	17.25	1.18729	0.247674	0.27698
IPI00138342	Es1	liver carboxylesterase n.	Chr. 8	554	61172	0	1	1.25	2.25	0.555556	-0.847997	0.289734
IPI00230263	Es2el	digeorge syndrome critical region protein 14 isoform 1.	Chr. 16	480	52675	1	2	2.53205	3.25	0.779093	-0.360133	0.0893771
IPI00109142	Esd	s-formylglutathione hydrolase.	Chr. 14	282	31320	7	8	10.2244	9.25	1.10534	0.144485	0.0487704
IPI00459898	Espl1	separin.	Chr. 15	2118	233035	2	0	3.8141	1.25	3.05128	1.60942	1.36037
IPI00116753	Etfa	electron transfer flavoprotein subunit alpha, mitochondrial.	Chr. 9	333	35009	29	36	38.4295	37.25	1.03166	0.0449733	0.0183834
IPI00121440	Etfb	electron transfer flavoprotein subunit beta.	Chr. 7	255	27623	14	26	19.1987	27.25	0.70454	-0.505246	1.40266
IPI00121322	Etfdh	electron transfer flavoprotein-ubiquinone oxidoreductase,mitochondrial.	Chr. 3	616	68091	8	14	11.5064	15.25	0.754519	-0.406371	0.525502
IPI00113386	Ethe1	protein ethe1, mitochondrial.	Chr. 7	254	27739	9	20	12.7885	21.25	0.60181	-0.73262	2.12565
IPI00411164	Etl4	enhancer trap locus 4.	Chr. 2	1997	218446	16	26	21.7628	27.25	0.798636	-0.324391	0.615601
IPI00410954	Evpl	envoplakin.	Chr. 11	2035	232318	0	4	1.25	5.25	0.238095	-2.07039	2.64674
IPI00322492	Ewsr1	ewing sarcoma breakpoint region 1.	Chr. 11	661	69037	9	15	12.7885	16.25	0.786982	-0.345597	0.413617
IPI00404329	Exod1	exonuclease domain-containing protein 1.	Chr. 7	688	76524	2	0	3.8141	1.25	3.05128	1.60942	1.36037
IPI00109639	Exosc8	exosome complex exonuclease rrp43.	Chr. 3	276	29949	1	2	2.53205	3.25	0.779093	-0.360133	0.0893771
IPI00330862	Ezr	ezrin.	Chr. 17	586	69407	33	48	43.5577	49.25	0.88442	-0.177196	0.349354
IPI00111807	F8	coagulation factor viii.	Chr. X	2319	266150	7	6	10.2244	7.25	1.41026	0.495957	0.508747
IPI00114162	Fabp5	fatty acid-binding protein, epidermal.	Chr. 3	135	15137	13	37	17.9167	38.25	0.46841	-1.09416	7.53089
IPI00117888	Fadd	protein fadd.	Chr. 7	205	22960	1	1	2.53205	2.25	1.12536	0.170382	0.0166454
IPI00265386	Faf2	isoform 1 of ubx domain-containing protein 8.	Chr. 13	445	52471	2	2	3.8141	3.25	1.17357	0.230904	0.0450943
IPI00310035	Fah	fumarylacetoacetase.	Chr. 7	419	46104	7	9	10.2244	10.25	0.997498	-0.00361351	3.21115e-05
IPI00468850	Fahd1	fumarylacetoacetate hydrolase domain-containing protein 1.	Chr. 17	227	25158	0	1	1.25	2.25	0.555556	-0.847997	0.289734
IPI00131900	Fam128b	protein fam128.	Chr. 16	159	16524	0	3	1.25	4.25	0.294118	-1.76553	1.72906
IPI00228967	Fam166b	isoform 5 of upf0605 protein fam166b.	Chr. 4	379	42172	5	0	7.66026	1.25	6.12821	2.61546	5.12628
IPI00269339	Fanca	fanconi anemia group a protein homolog.	Chr. 8	1439	161162	0	2	1.25	3.25	0.384615	-1.37851	0.920744
IPI00111471	Fancg	fanconi anemia group g protein homolog.	Chr. 4	623	68506	3	0	5.09615	1.25	4.07692	2.02748	2.50006
IPI00356904	Farp1	fermrhogef (arhgef) and pleckstrin domain protein 1.	Chr. 14	1048	118875	10	12	14.0705	13.25	1.06193	0.0866826	0.024646
IPI00263874	Farsa	phenylalanyl-trna synthetase alpha chain.	Chr. 8	508	57599	2	5	3.8141	6.25	0.610256	-0.712513	0.595476
IPI00322828	Farsb	phenylalanyl-trna synthetase beta chain.	Chr. 1	589	65670	1	0	2.53205	1.25	2.02564	1.01838	0.443325
IPI00267299	Fastkd2	fast kinase domain-containing protein 2.	Chr. 1	689	78948	0	12	1.25	13.25	0.0943396	-3.40599	11.5848
IPI00399483	Fau	40s ribosomal protein s30.	Chr. 19	59	6648	3	0	5.09615	1.25	4.07692	2.02748	2.50006
IPI00320979	Fbf1	isoform 1 of fas-binding factor 1.	Chr. 11	1173	130138	0	4	1.25	5.25	0.238095	-2.07039	2.64674
IPI00114860	Fblim1	filamin-binding lim protein 1.	Chr. 4	375	41069	19	15	25.609	16.25	1.57594	0.65621	2.1103
IPI00830803	Fbln2	fibulin 2 isoform b.	Chr. 6	1174	126497	43	131	56.3782	132.25	0.4263	-1.23006	31.3992
IPI00122438	Fbn1	fibrillin-1.	Chr. 2	2871	312266	0	18	1.25	19.25	0.0649351	-3.94486	19.0036
IPI00170059	Fbxo45	f-box/spry domain-containing protein 1.	Chr. 16	286	30605	0	4	1.25	5.25	0.238095	-2.07039	2.64674
IPI00624157	Fcgbp	fc fragment of igg binding protein.	Chr. 7Chr. 7Chr. 7Chr. 7Chr. 7	2583	275241	15	22	20.4808	23.25	0.880893	-0.182961	0.175478
IPI00115690	Fcna	ficolin-1.	Chr. 2	334	36298	0	3	1.25	4.25	0.294118	-1.76553	1.72906
IPI00120457	Fdps	farnesyl pyrophosphate synthetase.	Chr. 3	353	40582	1	0	2.53205	1.25	2.02564	1.01838	0.443325
IPI00135939	Fdx1	adrenodoxin, mitochondrial.	Chr. 9	188	20123	8	12	11.5064	13.25	0.868408	-0.203555	0.122902
IPI00132087	Fdx1l	isoform 1 of adrenodoxin-like protein, mitochondrial.	Chr. 9	174	18766	20	12	26.891	13.25	2.02951	1.02113	4.72921
IPI00453981	Fdxr	adult male thymus cdna, riken full-length enriched library,clone:5830428c01 product:ferredoxin reductase, full insert sequence.	Chr. 11	521	57310	0	12	1.25	13.25	0.0943396	-3.40599	11.5848
IPI00228343	Fech	ferrochelatase.	Chr. 18	422	47454	0	5	1.25	6.25	0.2	-2.32193	3.63879
IPI00464223	Fer1l3	isoform 1 of myoferlin.	Chr. 19	2048	233324	0	4	1.25	5.25	0.238095	-2.07039	2.64674
IPI00279079	Fgb	fibrinogen beta chain.	Chr. 3	481	54753	0	2	1.25	3.25	0.384615	-1.37851	0.920744
IPI00135228	Fgd3	isoform 1 of fyve, rhogef and ph domain-containing protein 3.	Chr. 13	733	80624	2	3	3.8141	4.25	0.897436	-0.156119	0.0235735
IPI00719861	Fgfr1op	isoform 2 of fgfr1 oncogene partner.	Chr. 17	379	40549	1	2	2.53205	3.25	0.779093	-0.360133	0.0893771
IPI00110657	Fgfr1op2	isoform 2 of fgfr1 oncogene partner 2 homolog.	Chr. 6	215	24950	0	1	1.25	2.25	0.555556	-0.847997	0.289734
IPI00122312	Fgg	adult male liver tumor cdna, riken full-length enriched library,clone:c730002j02 product:fibrinogen, gamma polypeptide, full insertsequence.	Chr. 3	443	50349	0	6	1.25	7.25	0.172414	-2.53605	4.68476
IPI00129928	Fh1	isoform mitochondrial of fumarate hydratase, mitochondrial.	Chr. 1	507	54371	21	15	28.1731	16.25	1.73373	0.793877	3.23971
IPI00222771	Fhad1	isoform 3 of forkhead-associated domain-containing protein 1.	Chr. 4	463	52482	2	0	3.8141	1.25	3.05128	1.60942	1.36037
IPI00118205	Fhl2	four and a half lim domains protein 2.	Chr. 1	279	32073	24	15	32.0192	16.25	1.97041	0.978499	5.24749
IPI00828338	Fhl3	four and a half lim domains 3.	Chr. 4	289	31795	28	0	37.1474	1.25	29.7179	4.89326	42.2092
IPI00649955	Fhl3	four and a half lim domains 3.	Chr. 4	280	31165	0	9	1.25	10.25	0.121951	-3.03562	8.03546
IPI00649955	Fhl3	four and a half lim domains 3.	Chr. 4	280	31165	28	9	37.1474	10.25	3.62414	1.85764	16.2117		IPI00828338;
IPI00223046	Fhod1	fh1/fh2 domain-containing protein 1.	Chr. 8	1197	129600	2	2	3.8141	3.25	1.17357	0.230904	0.0450943
IPI00110716	Fip1l1	isoform 1 of pre-mrna 3'-end-processing factor fip1.	Chr. 5	581	64959	4	9	6.37821	10.25	0.622264	-0.684402	0.909856
IPI00132217	Fis1	mitochondrial fission 1 protein.	Chr. 5	152	17009	3	0	5.09615	1.25	4.07692	2.02748	2.50006
IPI00467002	Fiz1	flt3-interacting zinc finger protein 1.	Chr. 7	500	52685	1	0	2.53205	1.25	2.02564	1.01838	0.443325
IPI00122493	Fkbp10	fk506-binding protein 10.	Chr. 11	581	64669	2	9	3.8141	10.25	0.372108	-1.42621	3.05765
IPI00126000	Fkbp3	fk506-binding protein 3.	Chr. 12	224	25148	20	35	26.891	36.25	0.741821	-0.430856	1.39234
IPI00230139	Fkbp4	fk506-binding protein 4.	Chr. 6	458	51572	17	14	23.0449	15.25	1.51114	0.595636	1.59778
IPI00120073	Fkbp7	fk506-binding protein 7.	Chr. 2	218	24913	3	3	5.09615	4.25	1.1991	0.261946	0.0767115
IPI00226787	Flad1	isoform 2 of fad synthetase.	Chr. 3	518	57673	1	0	2.53205	1.25	2.02564	1.01838	0.443325
IPI00406870	Flg2	filaggrin-2.	Chr. 3	2362	251372	0	1	1.25	2.25	0.555556	-0.847997	0.289734
IPI00131138	Flna	isoform 1 of filamin-a.	Chr. X	2647	281194	369	567	474.327	568.25	0.834715	-0.260644	8.47277
IPI00663627	Flnb	filamin-b.	Chr. 14	2602	277753	172	226	221.763	227.25	0.975854	-0.0352628	0.067058
IPI00664670	Flnc	isoform 1 of filamin-c.	Chr. 6	2737	292346	1	1	2.53205	2.25	1.12536	0.170382	0.0166454
IPI00117181	Flot1	flotillin-1.	Chr. 17	428	47513	0	3	1.25	4.25	0.294118	-1.76553	1.72906
IPI00119060	Flot2	flotillin 2 isoform 1.	Chr. 11	428	47038	0	1	1.25	2.25	0.555556	-0.847997	0.289734
IPI00132458	Flywch2	flywch family member 2.	Chr. 17	139	14458	4	0	6.37821	1.25	5.10256	2.35122	3.7702
IPI00828355	Fmn1	isoform 5 of formin-1.	Chr. 2	1204	133207	0	2	1.25	3.25	0.384615	-1.37851	0.920744
IPI00123295	Fmn2	formin-2.	Chr. 1	1578	167387	2	0	3.8141	1.25	3.05128	1.60942	1.36037
IPI00652813	Fn1	cdna, riken full-length enriched library, clone:m5c1012h16product:fibronectin 1, full insert sequence.	Chr. 1	2361	260128	178	0	229.455	1.25	183.564	7.52014	304.287
IPI00352163	Fn1	nod-derived cd11c +ve dendritic cells cdna, riken full-length enrichedlibrary, clone:f630118j10 product:fibronectin 1, full insert sequence.	Chr. 1	2296	253001	0	271	1.25	272.25	0.00459137	-7.76686	363.187
IPI00352163	Fn1	nod-derived cd11c +ve dendritic cells cdna, riken full-length enrichedlibrary, clone:f630118j10 product:fibronectin 1, full insert sequence.	Chr. 1	2296	253001	178	271	229.455	272.25	0.84281	-0.24672	3.65479		IPI00652813;
IPI00116278	Fnbp1	formin binding protein 1.	Chr. 2	554	64629	5	1	7.66026	2.25	3.40456	1.76747	3.12124
IPI00119242	Fnbp4	formin binding protein 4.	Chr. 2	1077	116311	1	3	2.53205	4.25	0.595777	-0.747156	0.439948
IPI00118904	Fnta	protein farnesyltransferase/geranylgeranyltransferase type-1 subunitalpha.	Chr. 8	377	44013	0	3	1.25	4.25	0.294118	-1.76553	1.72906
IPI00310116	Foxa1	hepatocyte nuclear factor 3-alpha.	Chr. 12	468	48854	0	8	1.25	9.25	0.135135	-2.88753	6.8906
IPI00656285	Foxk1	forkhead box protein k1.	Chr. 5	719	74920	5	0	7.66026	1.25	6.12821	2.61546	5.12628
IPI00311101	Foxo1	putative uncharacterized protein.	Chr. 3	652	69518	0	1	1.25	2.25	0.555556	-0.847997	0.289734
IPI00230542	Foxp1	isoform 2 of forkhead box protein p1.	Chr. 6	641	71591	1	4	2.53205	5.25	0.482295	-1.05201	0.969574
IPI00553703	Frem2	isoform 1 of fras1-related extracellular matrix protein 2.	Chr. 3	3160	350640	9	7	12.7885	8.25	1.55012	0.632377	0.986785
IPI00322418	Frrs1	ferric-chelate reductase 1.	Chr. 3	592	66047	8	9	11.5064	10.25	1.12258	0.166814	0.0725968
IPI00817011	Fryl	furry homolog-like isoform 1.	Chr. 5	3007	337819	0	3	1.25	4.25	0.294118	-1.76553	1.72906
IPI00353563	Fscn1	fascin.	Chr. 5	493	54508	8	1	11.5064	2.25	5.11396	2.35444	6.81274
IPI00330901	Fscn3	fascin-3.	Chr. 6	498	56386	1	0	2.53205	1.25	2.02564	1.01838	0.443325
IPI00118500	Fsip1	isoform 2 of fibrous sheath-interacting protein 1.	Chr. 2	220	24770	3	0	5.09615	1.25	4.07692	2.02748	2.50006
IPI00750014	Fsip2	similar to fibrous sheath-interacting protein 2.	Chr. 2	6483	725820	0	4	1.25	5.25	0.238095	-2.07039	2.64674
IPI00110202	Fstl4	follistatin-related protein 4.	Chr. 11	841	92579	5	17	7.66026	18.25	0.41974	-1.25243	4.45747
IPI00230145	Fth1	ferritin heavy chain.	Chr. 19	182	21067	0	4	1.25	5.25	0.238095	-2.07039	2.64674
IPI00608020	Ftl1	ferritin light chain 1.	Chr. 7Chr. 13	183	20772	0	6	1.25	7.25	0.172414	-2.53605	4.68476
IPI00119632	Ftsj3	putative rrna methyltransferase 3.	Chr. 11	838	95532	13	5	17.9167	6.25	2.86667	1.51937	5.87433
IPI00123292	Fubp1	16 days neonate thymus cdna, riken full-length enriched library,clone:a130068c19 product:far upstream element binding protein 1 (fusebinding protein 1) (fbp) homolog.	Chr. 3	700	74486	17	30	23.0449	31.25	0.737436	-0.43941	1.24474
IPI00379513	Fubp3	11 days pregnant adult female placenta cdna, riken full-lengthenriched library, clone:i530027n04 product:far upstream elementbinding protein 3 (fuse binding protein 3) homolog.	Chr. 2	575	61960	7	11	10.2244	12.25	0.834642	-0.260771	0.182821
IPI00314624	Furin	furin.	Chr. 7	793	86804	1	0	2.53205	1.25	2.02564	1.01838	0.443325
IPI00169626	Fut10	isoform 2 of alpha-(1,3)-fucosyltransferase 10.	Chr. 8	436	50386	2	0	3.8141	1.25	3.05128	1.60942	1.36037
IPI00125509	Fxc1	mitochondrial import inner membrane translocase subunit tim9 b.	Chr. 7	100	11314	1	4	2.53205	5.25	0.482295	-1.05201	0.969574
IPI00136201	Fxn	frataxin, mitochondrial.	Chr. 19	207	22924	0	4	1.25	5.25	0.238095	-2.07039	2.64674
IPI00126389	Fxr2	putative uncharacterized protein.	Chr. 11	674	74253	2	0	3.8141	1.25	3.05128	1.60942	1.36037
IPI00126190	Fxyd3	fxyd domain-containing ion transport regulator 3.	Chr. 7	88	9526	0	2	1.25	3.25	0.384615	-1.37851	0.920744
IPI00130095	G3bp1	ras gtpase-activating protein-binding protein 1.	Chr. 11	465	51829	4	17	6.37821	18.25	0.349491	-1.51667	5.96792
IPI00124245	G3bp2	isoform a of ras gtpase-activating protein-binding protein 2.	Chr. 5	482	54088	7	3	10.2244	4.25	2.40573	1.26648	2.54122
IPI00111960	Gaa	lysosomal alpha-glucosidase.	Chr. 11	953	106248	30	14	39.7115	15.25	2.60404	1.38075	11.2784
IPI00118948	Gabpa	ga-binding protein alpha chain.	Chr. 16	454	51363	1	0	2.53205	1.25	2.02564	1.01838	0.443325
IPI00118944	Gabpb1	isoform 1 of ga-binding protein subunit beta-1.	Chr. 2	383	41358	1	0	2.53205	1.25	2.02564	1.01838	0.443325
IPI00133193	Gadd45gip1	growth arrest and dna-damage-inducible proteins-interacting protein 1.	Chr. 8	222	25820	1	0	2.53205	1.25	2.02564	1.01838	0.443325
IPI00877294	Gadl1	isoform 2 of glutamate decarboxylase-like protein 1.	Chr. 9	478	54485	2	0	3.8141	1.25	3.05128	1.60942	1.36037
IPI00109904	Galc	galactosylceramidase.	Chr. 12	684	77256	1	2	2.53205	3.25	0.779093	-0.360133	0.0893771
IPI00310090	Galns	n-acetylgalactosamine-6-sulfatase.	Chr. 8	520	57673	16	11	21.7628	12.25	1.77656	0.829084	2.6964
IPI00387280	Galnt11	polypeptide n-acetylgalactosaminyltransferase 11.	Chr. 5	608	69201	4	0	6.37821	1.25	5.10256	2.35122	3.7702
IPI00330383	Galnt3	polypeptide n-acetylgalactosaminyltransferase 3.	Chr. 2	633	72959	5	0	7.66026	1.25	6.12821	2.61546	5.12628
IPI00115679	Ganab	isoform 2 of neutral alpha-glucosidase ab.	Chr. 19	966	109404	0	1	1.25	2.25	0.555556	-0.847997	0.289734
IPI00411001	Gata6	gata binding protein 6.	Chr. 18	589	59307	1	2	2.53205	3.25	0.779093	-0.360133	0.0893771
IPI00229784	Gatad2a	transcriptional repressor p66 alpha.	Chr. 8	629	67334	3	10	5.09615	11.25	0.452991	-1.14244	2.37483
IPI00416541	Gatc	gatc-like protein.	Chr. 5	155	16667	7	3	10.2244	4.25	2.40573	1.26648	2.54122
IPI00112129	Gatm	glycine amidinotransferase, mitochondrial.	Chr. 2	423	48297	0	1	1.25	2.25	0.555556	-0.847997	0.289734
IPI00108811	Gba	glucosylceramidase.	Chr. 3	515	57622	4	3	6.37821	4.25	1.50075	0.585688	0.429049
IPI00115827	Gbas	protein nipsnap homolog 2.	Chr. 5	281	32933	0	1	1.25	2.25	0.555556	-0.847997	0.289734
IPI00377455	Gcc2	grip and coiled-coil domain-containing 2.	Chr. 10	1680	194558	0	2	1.25	3.25	0.384615	-1.37851	0.920744
IPI00130751	Gck	isoform 1 of glucokinase.	Chr. 11	465	52089	2	0	3.8141	1.25	3.05128	1.60942	1.36037
IPI00457499	Gcn1l1	gcn1 general control of amino-acid synthesis 1-like 1.	Chr. 5	2671	293021	6	0	8.94231	1.25	7.15385	2.83872	6.5433
IPI00330323	Gcs1	mannosyl-oligosaccharide glucosidase.	Chr. 6	834	91831	1	0	2.53205	1.25	2.02564	1.01838	0.443325
IPI00556699	Gcsh	putative uncharacterized protein.	Chr. 8	170	18637	15	36	20.4808	37.25	0.549819	-0.862971	4.94193
IPI00118190	Gdf7	isoform 2 of growth/differentiation factor 7.	Chr. 12	453	47106	4	9	6.37821	10.25	0.622264	-0.684402	0.909856
IPI00323179	Gdi1	rab gdp dissociation inhibitor alpha.	Chr. X	447	50522	1	0	2.53205	1.25	2.02564	1.01838	0.443325
IPI00122565	Gdi2	isoform 1 of rab gdp dissociation inhibitor beta.	Chr. 13	445	50537	6	10	8.94231	11.25	0.794872	-0.331206	0.264313
IPI00226397	Gemin5	gem-associated protein 5.	Chr. 11	1502	166562	0	3	1.25	4.25	0.294118	-1.76553	1.72906
IPI00132564	Gemin6	gem-associated protein 6.	Chr. 17	166	18750	0	3	1.25	4.25	0.294118	-1.76553	1.72906
IPI00410978	Gfer	growth factor, erv1 (s. cerevisiae)-like.	Chr. 17	198	22877	18	4	24.3269	5.25	4.6337	2.21216	13.3428
IPI00153201	Gga1	adp-ribosylation factor-binding protein gga1.	Chr. 15	635	69972	0	1	1.25	2.25	0.555556	-0.847997	0.289734
IPI00129243	Ggh	isoform i of gamma-glutamyl hydrolase.	Chr. 4	317	35438	0	2	1.25	3.25	0.384615	-1.37851	0.920744
IPI00380717	Ggt5	putative uncharacterized protein.	Chr. 10	573	61674	2	0	3.8141	1.25	3.05128	1.60942	1.36037
IPI00131166	Gipc2	pdz domain-containing protein gipc2.	Chr. 3	314	34118	0	1	1.25	2.25	0.555556	-0.847997	0.289734
IPI00135915	Glb1	beta-galactosidase.	Chr. 9	647	73121	5	5	7.66026	6.25	1.22564	0.293536	0.143221
IPI00406270	Glb1l2	16 days embryo lung cdna, riken full-length enriched library,clone:8430431n14 product:weakly similar to beta-galactosidase.	Chr. 9	515	58236	0	3	1.25	4.25	0.294118	-1.76553	1.72906
IPI00321734	Glo1	lactoylglutathione lyase.	Chr. 17	184	20810	32	26	42.2756	27.25	1.5514	0.63357	3.27305
IPI00110721	Glod4	isoform 1 of glyoxalase domain-containing protein 4.	Chr. 11	298	33317	3	9	5.09615	10.25	0.497186	-1.00814	1.76497
IPI00331528	Glrx	glutaredoxin-1.	Chr. 13	107	11871	0	7	1.25	8.25	0.151515	-2.72247	5.77163
IPI00315550	Glrx3	glutaredoxin-3.	Chr. 7	337	37778	2	0	3.8141	1.25	3.05128	1.60942	1.36037
IPI00378120	Glrx5	glutaredoxin-related protein 5.	Chr. 12	152	16292	8	8	11.5064	9.25	1.24394	0.314913	0.245778
IPI00671957	Gls	glutaminase isoform 2.	Chr. 1	603	65995	5	0	7.66026	1.25	6.12821	2.61546	5.12628
IPI00464317	Gls	glutaminase isoform 1.	Chr. 1	674	73964	3	3	5.09615	4.25	1.1991	0.261946	0.0767115
IPI00464317	Gls	glutaminase isoform 1.	Chr. 1	674	73964	8	3	11.5064	4.25	2.70739	1.4369	3.47131		IPI00671957;
IPI00340401	Gltscr1	glioma tumor suppressor candidate region gene 1.	Chr. 7	1578	161354	0	4	1.25	5.25	0.238095	-2.07039	2.64674
IPI00122471	Gltscr2	putative uncharacterized protein.	Chr. 7	484	55793	0	3	1.25	4.25	0.294118	-1.76553	1.72906
IPI00114209	Glud1	glutamate dehydrogenase 1, mitochondrial.	Chr. 14	558	61337	11	23	15.3526	24.25	0.633095	-0.659505	2.01614
IPI00626790	Glul	glutamine synthetase.	Chr. 1	373	42120	0	4	1.25	5.25	0.238095	-2.07039	2.64674
IPI00652660	Gm1040	nucleolar mif4g domain-containing protein 1.	Chr. 5	854	95946	0	2	1.25	3.25	0.384615	-1.37851	0.920744
IPI00119095	Gm2a	ganglioside gm2 activator.	Chr. 11	193	20824	26	25	34.5833	26.25	1.31746	0.39776	1.14515
IPI00345467	Gm382	adult male testis cdna, riken full-length enriched library,clone:4930524g09 product:hypothetical protein, full insert sequence.	Chr. X	1250	142058	0	3	1.25	4.25	0.294118	-1.76553	1.72906
IPI00653603	Gm906	adult male testis cdna, riken full-length enriched library,clone:4930560e24 product:hypothetical serine/threonine dehydratase,pyridoxal-phosphate-binding site containing protein, full insertsequence.	Chr. 13	1017	114383	0	3	1.25	4.25	0.294118	-1.76553	1.72906
IPI00342514	Gm973	hypothetical protein loc381260.	Chr. 1	1059	120951	0	3	1.25	4.25	0.294118	-1.76553	1.72906
IPI00380180	Gm98	gm98 protein.	Chr. 19	937	102382	1	1	2.53205	2.25	1.12536	0.170382	0.0166454
IPI00118393	Gmeb2	glucocorticoid modulatory element-binding protein 2.	Chr. 2	530	56631	1	1	2.53205	2.25	1.12536	0.170382	0.0166454
IPI00467495	Gmfb	glia maturation factor, beta.	Chr. 14	143	16824	14	4	19.1987	5.25	3.6569	1.87062	8.45847
IPI00131716	Gmnn	geminin.	Chr. 13	206	23300	1	0	2.53205	1.25	2.02564	1.01838	0.443325
IPI00118569	Gna13	guanine nucleotide-binding protein alpha-13 subunit.	Chr. 11	377	44055	2	2	3.8141	3.25	1.17357	0.230904	0.0450943
IPI00227838	Gng12	guanine nucleotide-binding protein g(i)/g(s)/g(o) subunit gamma-12.	Chr. 6	72	7997	4	13	6.37821	14.25	0.447593	-1.15974	3.08142
IPI00222461	Gnl3	isoform 1 of guanine nucleotide-binding protein-like 3.	Chr. 14	538	60786	8	2	11.5064	3.25	3.54043	1.82393	4.89711
IPI00225889	Gnptg	isoform 2 of n-acetylglucosamine-1-phosphotransferase subunit gamma.	Chr. 17	314	34951	0	2	1.25	3.25	0.384615	-1.37851	0.920744
IPI00221426	Gns	n-acetylglucosamine-6-sulfatase.	Chr. 10	544	61175	18	35	24.3269	36.25	0.671088	-0.575427	2.36216
IPI00122012	Golga2	golgi autoantigen, golgin subfamily a.	Chr. 2	955	108631	0	8	1.25	9.25	0.135135	-2.88753	6.8906
IPI00336281	Golga3	isoform 1 of golgin subfamily a member 3.	Chr. 5	1447	162821	6	33	8.94231	34.25	0.261089	-1.93738	15.821
IPI00858316	Golga3	13 kda protein.	Chr. 5	121	12620	4	3	6.37821	4.25	1.50075	0.585688	0.429049
IPI00336281	Golga3	isoform 1 of golgin subfamily a member 3.	Chr. 5	1447	162821	10	36	14.0705	37.25	0.377732	-1.40457	10.8579		IPI00858316;
IPI00138860	Golga4	golgin subfamily a member 4.	Chr. 9	2238	257564	0	32	1.25	33.25	0.037594	-4.73335	37.0785
IPI00316682	Golga5	golgin subfamily a member 5.	Chr. 12	729	82368	3	4	5.09615	5.25	0.970696	-0.0429086	0.00228776
IPI00654934	Golgb1	golgb1 protein.	Chr. 16	3238	370111	4	0	6.37821	1.25	5.10256	2.35122	3.7702
IPI00665421	Golgb1	similar to rat gcp360 isoform 9.	Chr. 16	3201	365629	0	119	1.25	120.25	0.010395	-6.58796	154.506
IPI00654934	Golgb1	golgb1 protein.	Chr. 16	3238	370111	4	119	6.37821	120.25	0.0530412	-4.23674	124.994		IPI00665421;
IPI00269029	Golim4	golgi integral membrane protein 4.	Chr. 3	655	76785	11	3	15.3526	4.25	3.61237	1.85294	6.67697
IPI00128905	Golm1	golgi membrane protein 1.	Chr. 13	393	44310	12	8	16.6346	9.25	1.79834	0.846663	2.13631
IPI00133528	Golph3	golgi phosphoprotein 3.	Chr. 15	298	33752	0	2	1.25	3.25	0.384615	-1.37851	0.920744
IPI00221745	Gopc	isoform 1 of golgi-associated pdz and coiled-coil motif-containingprotein.	Chr. 10	463	50662	1	0	2.53205	1.25	2.02564	1.01838	0.443325
IPI00165716	Gorasp2	isoform 1 of golgi reassembly-stacking protein 2.	Chr. 2	451	47038	13	5	17.9167	6.25	2.86667	1.51937	5.87433
IPI00132923	Gosr1	golgi snap receptor complex member 1.	Chr. 11	250	28429	0	1	1.25	2.25	0.555556	-0.847997	0.289734
IPI00230204	Got1	aspartate aminotransferase, cytoplasmic.	Chr. 19	413	46232	11	4	15.3526	5.25	2.9243	1.54809	5.17436
IPI00117312	Got2	aspartate aminotransferase, mitochondrial.	Chr. 8	430	47411	47	55	61.5064	56.25	1.09345	0.128884	0.234714
IPI00230185	Gpd1	glycerol-3-phosphate dehydrogenase [nad+], cytoplasmic.	Chr. 15	349	37573	2	1	3.8141	2.25	1.69516	0.761419	0.408023
IPI00331182	Gpd2	glycerol phosphate dehydrogenase 2, mitochondrial.	Chr. 2	745	82830	7	3	10.2244	4.25	2.40573	1.26648	2.54122
IPI00228633	Gpi1	glucose-6-phosphate isomerase.	Chr. 7	558	62767	2	2	3.8141	3.25	1.17357	0.230904	0.0450943
IPI00225715	Gpld1	glycosylphosphatidylinositol specific phospholipase d1.	Chr. 13	842	93624	2	0	3.8141	1.25	3.05128	1.60942	1.36037
IPI00355519	Gpr112	334 kda protein.	Chr. X	3073	334196	3	0	5.09615	1.25	4.07692	2.02748	2.50006
IPI00330038	Gpr146	probable g-protein coupled receptor 146.	Chr. 5	333	36558	3	1	5.09615	2.25	2.26496	1.17948	1.13209
IPI00321919	Gpr56	g-protein coupled receptor 56.	Chr. 8	687	77255	0	3	1.25	4.25	0.294118	-1.76553	1.72906
IPI00133487	Gpr83	isoform 1 of probable g-protein coupled receptor 83.	Chr. 9	423	48137	1	0	2.53205	1.25	2.02564	1.01838	0.443325
IPI00321753	Gprc5a	retinoic acid-induced protein 3.	Chr. 6	356	40101	12	4	16.6346	5.25	3.1685	1.6638	6.2235
IPI00319652	Gpx1	glutathione peroxidase 1.	Chr. 9	201	22282	2	2	3.8141	3.25	1.17357	0.230904	0.0450943
IPI00117281	Gpx4	isoform mitochondrial of phospholipid hydroperoxide glutathioneperoxidase, mitochondrial.	Chr. 10	197	22182	2	1	3.8141	2.25	1.69516	0.761419	0.408023
IPI00116959	Gpx7	glutathione peroxidase 7.	Chr. 4	186	21061	0	1	1.25	2.25	0.555556	-0.847997	0.289734
IPI00228202	Gramd4	gram domain-containing protein 4.	Chr. 15	633	72264	2	0	3.8141	1.25	3.05128	1.60942	1.36037
IPI00129277	Grb7	growth factor receptor-bound protein 7.	Chr. 11	535	59959	1	0	2.53205	1.25	2.02564	1.01838	0.443325
IPI00130530	Grhpr	glyoxylate reductase/hydroxypyruvate reductase.	Chr. 4	328	35329	1	0	2.53205	1.25	2.02564	1.01838	0.443325
IPI00124640	Grn	osteoclast-like cell cdna, riken full-length enriched library,clone:i420031m06 product:granulin, full insert sequence.	Chr. 11	602	65018	140	35	180.737	36.25	4.98585	2.31784	105.001
IPI00117083	Grpel1	grpe protein homolog 1, mitochondrial.	Chr. 5	217	24307	0	4	1.25	5.25	0.238095	-2.07039	2.64674
IPI00453582	Grsf1	g-rich sequence factor 1.	Chr. 5	479	53076	0	7	1.25	8.25	0.151515	-2.72247	5.77163
IPI00123005	Grwd1	glutamate-rich wd repeat-containing protein 1.	Chr. 7	446	49234	1	7	2.53205	8.25	0.306915	-1.70409	3.19341
IPI00396700	Gse1	isoform 2 of genetic suppressor element 1.	Chr. 8	1223	137389	0	3	1.25	4.25	0.294118	-1.76553	1.72906
IPI00117167	Gsn	isoform 1 of gelsolin.	Chr. 2	780	85942	2	4	3.8141	5.25	0.726496	-0.460974	0.22843
IPI00230355	Gspt1	g1 to s phase transition 1.	Chr. 16	587	64424	1	2	2.53205	3.25	0.779093	-0.360133	0.0893771
IPI00111359	Gsr	isoform mitochondrial of glutathione reductase, mitochondrial.	Chr. 8	500	53663	23	29	30.7372	30.25	1.01611	0.0230496	0.00389174
IPI00420436	Gsta1	glutathione s-transferase.	Chr. 9Chr. 9	223	25582	3	7	5.09615	8.25	0.617716	-0.694985	0.752386
IPI00331241	Gsta3	glutathione s-transferase a3.	Chr. 1	221	25361	8	9	11.5064	10.25	1.12258	0.166814	0.0725968
IPI00323911	Gsta4	glutathione s-transferase a4.	Chr. 9	222	25564	7	3	10.2244	4.25	2.40573	1.26648	2.54122
IPI00121051	Gstk1	glutathione s-transferase kappa 1.	Chr. 6	226	25704	10	4	14.0705	5.25	2.6801	1.42229	4.17993
IPI00230212	Gstm1	glutathione s-transferase mu 1.	Chr. 3	218	25970	45	87	58.9423	88.25	0.667902	-0.582293	5.87468
IPI00649450	Gstm1	23 kda protein.	Chr. 3	194	22587	2	7	3.8141	8.25	0.462315	-1.11305	1.66995
IPI00230212	Gstm1	glutathione s-transferase mu 1.	Chr. 3	218	25970	47	94	61.5064	95.25	0.645737	-0.630982	7.32085		IPI00649450;
IPI00458306	Gstm2	glutathione transferase class mu chain yb2 (fragment).	Chr. 3	142	16784	5	12	7.66026	13.25	0.578133	-0.790528	1.51258
IPI00228820	Gstm2	glutathione s-transferase mu 2.	Chr. 3	218	25717	4	39	6.37821	40.25	0.158465	-2.65777	27.4227
IPI00228820	Gstm2	glutathione s-transferase mu 2.	Chr. 3	218	25717	9	51	12.7885	52.25	0.244755	-2.03059	25.6841		IPI00458306;
IPI00114380	Gstm5	glutathione s-transferase mu 5.	Chr. 3	224	26635	0	3	1.25	4.25	0.294118	-1.76553	1.72906
IPI00114285	Gsto1	glutathione transferase omega-1.	Chr. 19	240	27498	17	25	23.0449	26.25	0.8779	-0.187872	0.208543
IPI00555023	Gstp1	glutathione s-transferase p 1.	Chr. 19	210	23609	33	45	43.5577	46.25	0.941788	-0.0865258	0.0807237
IPI00126680	Gstt2	glutathione s-transferase, theta 2.	Chr. 10	244	27634	0	1	1.25	2.25	0.555556	-0.847997	0.289734
IPI00116236	Gstt3	glutathione s-transferase, theta 3.	Chr. 10	241	27403	0	1	1.25	2.25	0.555556	-0.847997	0.289734
IPI00126120	Gstz1	maleylacetoacetate isomerase.	Chr. 12	216	24275	4	11	6.37821	12.25	0.52067	-0.941559	1.88278
IPI00153986	Gtf2f1	general transcription factor iif subunit 1.	Chr. 17	508	57246	0	2	1.25	3.25	0.384615	-1.37851	0.920744
IPI00403414	Gtf3c1	isoform 1 of general transcription factor 3c polypeptide 1.	Chr. 7	2101	237476	1	3	2.53205	4.25	0.595777	-0.747156	0.439948
IPI00119023	Gtf3c6	adult male cerebellum cdna, riken full-length enriched library,clone:1500016g02 product:similar to cda020.	Chr. 10	228	25647	0	1	1.25	2.25	0.555556	-0.847997	0.289734
IPI00465493	Gtpbp5	gtp binding protein 5.	Chr. 2	405	44003	1	0	2.53205	1.25	2.02564	1.01838	0.443325
IPI00458888	Gucy2d	guanylate cyclase 2d.	Chr. 7	1117	122528	1	0	2.53205	1.25	2.02564	1.01838	0.443325
IPI00421209	Gusb	putative uncharacterized protein.	Chr. 5	648	74195	11	0	15.3526	1.25	12.2821	3.61848	14.1466
IPI00309230	Gusb	beta-glucuronidase.	Chr. 5	648	74239	0	9	1.25	10.25	0.121951	-3.03562	8.03546
IPI00309230	Gusb	beta-glucuronidase.	Chr. 5	648	74239	11	9	15.3526	10.25	1.49781	0.582856	1.02378		IPI00421209;
IPI00112072	H13	isoform 1 of minor histocompatibility antigen h13.	Chr. 2	378	41748	2	0	3.8141	1.25	3.05128	1.60942	1.36037
IPI00230264	H2afx	histone h2a.x.	Chr. 9	143	15143	3	0	5.09615	1.25	4.07692	2.02748	2.50006
IPI00137852	H2afy	isoform 1 of core histone macro-h2a.1.	Chr. 13	369	39290	2	1	3.8141	2.25	1.69516	0.761419	0.408023
IPI00471448	H2-K1	h2-k1 protein.	Chr. 17	189	20605	4	0	6.37821	1.25	5.10256	2.35122	3.7702
IPI00874536	H2-K1	mhc class i h2 antigen gene (fragment).	Chr. 17	164	17774	1	0	2.53205	1.25	2.02564	1.01838	0.443325
IPI00471448	H2-K1	h2-k1 protein.	Chr. 17	189	20605	5	0	7.66026	1.25	6.12821	2.61546	5.12628		IPI00874536;
IPI00876125	H2-T3	25 kda protein.	Chr. 17	220	25042	2	0	3.8141	1.25	3.05128	1.60942	1.36037
IPI00121283	H60a	nod-derived cd11c +ve dendritic cells cdna, riken full-length enrichedlibrary, clone:f630003m01 product:histocompatibility 60, full insertsequence.	.	262	30128	2	0	3.8141	1.25	3.05128	1.60942	1.36037
IPI00123374	Habp4	hyaluronic acid binding protein 4.	Chr. 13	412	45965	2	0	3.8141	1.25	3.05128	1.60942	1.36037
IPI00121105	Hadh	hydroxyacyl-coenzyme a dehydrogenase, mitochondrial.	Chr. 3	314	34464	12	19	16.6346	20.25	0.821462	-0.283733	0.354945
IPI00223092	Hadha	trifunctional enzyme subunit alpha, mitochondrial.	Chr. 5	763	82670	31	28	40.9936	29.25	1.40149	0.486962	1.97259
IPI00115607	Hadhb	trifunctional enzyme subunit beta, mitochondrial.	Chr. 5	475	51386	6	19	8.94231	20.25	0.441595	-1.1792	4.49674
IPI00115866	Hagh	hydroxyacylglutathione hydrolase.	Chr. 17	309	34103	0	6	1.25	7.25	0.172414	-2.53605	4.68476
IPI00116991	Hars	histidyl-trna synthetase, cytoplasmic.	Chr. 18	509	57416	0	2	1.25	3.25	0.384615	-1.37851	0.920744
IPI00129964	Hax1	hcls1-associated protein x-1.	Chr. 3	280	31654	0	1	1.25	2.25	0.555556	-0.847997	0.289734
IPI00111772	Hbegf	proheparin-binding egf-like growth factor.	Chr. 18	208	22808	1	0	2.53205	1.25	2.02564	1.01838	0.443325
IPI00275176	Hbs1l	hbs1l protein.	Chr. 10	612	67559	2	0	3.8141	1.25	3.05128	1.60942	1.36037
IPI00464282	Hbs1l	isoform 2 of hbs1-like protein.	Chr. 10	599	65283	0	3	1.25	4.25	0.294118	-1.76553	1.72906
IPI00275176	Hbs1l	hbs1l protein.	Chr. 10	612	67559	2	3	3.8141	4.25	0.897436	-0.156119	0.0235735		IPI00464282;
IPI00132747	Hbxip	hepatitis b virus x-interacting protein homolog.	.	91	9642	4	2	6.37821	3.25	1.96252	0.972711	1.03504
IPI00134572	Hccs	cytochrome c-type heme lyase.	Chr. X	272	31008	0	3	1.25	4.25	0.294118	-1.76553	1.72906
IPI00828490	Hcfc1	host cell factor c1.	Chr. X	2090	215051	4	0	6.37821	1.25	5.10256	2.35122	3.7702
IPI00828543	Hcfc1	host cell factor c1.	Chr. X	2045	210437	0	10	1.25	11.25	0.111111	-3.16993	9.20161
IPI00828490	Hcfc1	host cell factor c1.	Chr. X	2090	215051	4	10	6.37821	11.25	0.566952	-0.818703	1.36407		IPI00828543;
IPI00882336	Hdac5	20 kda protein.	Chr. 11	175	20051	2	0	3.8141	1.25	3.05128	1.60942	1.36037
IPI00137694	Hddc2	hd domain-containing protein 2.	Chr. 10	199	22753	1	22	2.53205	23.25	0.108905	-3.19885	19.1826
IPI00313817	Hdgf	hepatoma-derived growth factor.	Chr. 3	237	26269	26	46	34.5833	47.25	0.731922	-0.450237	1.96853
IPI00116442	Hdgfrp2	isoform 3 of hepatoma-derived growth factor-related protein 2.	Chr. 17	678	75246	7	1	10.2244	2.25	4.54416	2.18401	5.51848
IPI00112128	Hdhd3	haloacid dehalogenase-like hydrolase domain-containing protein 3.	Chr. 4	251	28027	5	2	7.66026	3.25	2.357	1.23695	1.83479
IPI00123379	Hdlbp	vigilin.	Chr. 1	1268	141743	6	10	8.94231	11.25	0.794872	-0.331206	0.264313
IPI00411022	Heatr1	bap28 protein.	Chr. 13	2143	242072	5	6	7.66026	7.25	1.05659	0.0794117	0.0112896
IPI00114424	Heatr5a	isoform 1 of heat repeat-containing protein 5a.	Chr. 12	2038	219821	2	0	3.8141	1.25	3.05128	1.60942	1.36037
IPI00135085	Hebp1	heme-binding protein 1.	Chr. 6	190	21053	4	5	6.37821	6.25	1.02051	0.0292943	0.0013016
IPI00123968	Hebp2	heme-binding protein 2.	Chr. 10	205	23063	1	0	2.53205	1.25	2.02564	1.01838	0.443325
IPI00309574	Herc2	isoform 2 of probable e3 ubiquitin-protein ligase herc2.	Chr. 7	4800	523462	3	0	5.09615	1.25	4.07692	2.02748	2.50006
IPI00607947	Hexa	tib-55 bb88 cdna, riken full-length enriched library, clone:i730064i10product:hexosaminidase a, full insert sequence.	Chr. 9	528	60536	1	2	2.53205	3.25	0.779093	-0.360133	0.0893771
IPI00115530	Hexb	beta-hexosaminidase subunit beta.	Chr. 13	536	61116	6	8	8.94231	9.25	0.966736	-0.0488062	0.00520435
IPI00153798	Hexim1	protein hexim1.	Chr. 11	356	40243	17	3	23.0449	4.25	5.42232	2.43891	14.2297
IPI00137091	Hexim2	protein hexim2.	Chr. 11	313	35397	1	0	2.53205	1.25	2.02564	1.01838	0.443325
IPI00331568	Hgs	hgf-regulated tyrosine kinase substrate.	Chr. 11	766	85779	0	5	1.25	6.25	0.2	-2.32193	3.63879
IPI00116222	Hibadh	3-hydroxyisobutyrate dehydrogenase, mitochondrial.	Chr. 6	335	35440	27	42	35.8654	43.25	0.829257	-0.270108	0.690283
IPI00154047	Hibch	3-hydroxyisobutyryl-coa hydrolase, mitochondrial.	Chr. 1	385	43038	0	3	1.25	4.25	0.294118	-1.76553	1.72906
IPI00132608	Higd2a	hig1 domain family member 2a.	Chr. 13	106	11368	2	0	3.8141	1.25	3.05128	1.60942	1.36037
IPI00108189	Hint1	histidine triad nucleotide-binding protein 1.	Chr. 11	126	13777	39	40	51.25	41.25	1.24242	0.313158	1.0832
IPI00133034	Hint2	histidine triad nucleotide-binding protein 2.	Chr. 4	163	17320	14	21	19.1987	22.25	0.862864	-0.212795	0.224826
IPI00131903	Hint3	histidine triad nucleotide-binding protein 3.	Chr. 10	165	18788	0	2	1.25	3.25	0.384615	-1.37851	0.920744
IPI00830829	Hisppd1	140 kda protein.	Chr. 1	1242	140368	0	4	1.25	5.25	0.238095	-2.07039	2.64674
IPI00228616	Hist1h1a	histone h1.1.	Chr. 13	213	21785	0	8	1.25	9.25	0.135135	-2.88753	6.8906
IPI00223714	Hist1h1e	histone h1.4.	Chr. 13	219	21977	5	27	7.66026	28.25	0.27116	-1.88279	12.5563
IPI00229543	Hist1h2af	histone h2a type 1-f.	Chr. 13	130	14162	0	13	1.25	14.25	0.0877193	-3.51096	12.797
IPI00623951	Hist2h2ac	histone h2a type 2-b.	Chr. 3Chr. 3	130	14013	7	7	10.2244	8.25	1.23932	0.309544	0.211404
IPI00379693	Hist2h3c2	histone cluster 2, h3c1 isoform 1.	Chr. 3	136	15406	7	11	10.2244	12.25	0.834642	-0.260771	0.182821
IPI00283611	Hk1	isoform hk1-sa of hexokinase-1.	Chr. 10	974	108302	3	0	5.09615	1.25	4.07692	2.02748	2.50006
IPI00114342	Hk2	hexokinase-2.	Chr. 6	917	102535	0	1	1.25	2.25	0.555556	-0.847997	0.289734
IPI00321022	Hmcn2	hemicentin 2.	Chr. 2	5100	547198	2	5	3.8141	6.25	0.610256	-0.712513	0.595476
IPI00314240	Hmga1	isoform hmg-i of high mobility group protein hmg-i/hmg-y.	Chr. 17Chr. 11	107	11614	66	45	85.8654	46.25	1.85655	0.892623	12.0636
IPI00752993	Hmga2	hmga2 protein.	Chr. 10	129	14055	72	1	93.5577	2.25	41.5812	5.37786	111.49
IPI00331612	Hmga2	high mobility group protein hmgi-c.	Chr. 10	108	11819	3	38	5.09615	39.25	0.129838	-2.94521	29.8425
IPI00331612	Hmga2	high mobility group protein hmgi-c.	Chr. 10	108	11819	75	39	97.4038	40.25	2.41997	1.27499	24.464		IPI00752993;
IPI00462291	Hmgb2	high mobility group protein b2.	Chr. 8	210	24162	24	89	32.0192	90.25	0.354784	-1.49499	28.8894
IPI00228879	Hmgb3	high mobility group protein b3.	Chr. X	200	23010	25	32	33.3013	33.25	1.00154	0.00222338	3.95161e-05
IPI00127625	Hmgcl	hydroxymethylglutaryl-coa lyase, mitochondrial.	Chr. 4	325	34161	0	1	1.25	2.25	0.555556	-0.847997	0.289734
IPI00338745	Hmgn1	non-histone chromosomal protein hmg-14.	Chr. 16	96	10152	36	0	47.4038	1.25	37.9231	5.245	55.827
IPI00338650	Hmgn2	non-histone chromosomal protein hmg-17.	Chr. 4	90	9423	17	0	23.0449	1.25	18.4359	4.20445	23.8275
IPI00120653	Hmgn3	isoform 1 of high mobility group nucleosome-binding domain-containingprotein 3.	Chr. 9	99	10769	4	0	6.37821	1.25	5.10256	2.35122	3.7702
IPI00309322	Hmox2	heme oxygenase 2.	Chr. 16	315	35739	1	1	2.53205	2.25	1.12536	0.170382	0.0166454
IPI00314755	Hn1	hematological and neurological expressed 1 protein.	Chr. 11	154	16081	45	17	58.9423	18.25	3.22972	1.69141	22.5751
IPI00107958	Hn1l	hematological and neurological expressed 1-like protein.	Chr. 17	190	20020	73	53	94.8397	54.25	1.7482	0.805869	11.1913
IPI00127366	Hnf1a	hepatocyte nuclear factor 1-alpha.	Chr. 5	628	67237	0	1	1.25	2.25	0.555556	-0.847997	0.289734
IPI00222981	Hnf1b	isoform 1 of hepatocyte nuclear factor 1-beta.	Chr. 11	558	61588	0	5	1.25	6.25	0.2	-2.32193	3.63879
IPI00109813	Hnrnpa0	12 days embryo head cdna, riken full-length enriched library,clone:3010025e17 product:heterogeneous nuclear ribonucleoprotein a0(hnrnp a0) homolog.	Chr. 13	305	30530	27	49	35.8654	50.25	0.713739	-0.486531	2.41409
IPI00117288	Hnrnpab	heterogeneous nuclear ribonucleoprotein a/b.	Chr. 11	285	30831	252	180	324.327	181.25	1.78939	0.839468	41.0489
IPI00130343	Hnrnpc	bone marrow macrophage cdna, riken full-length enriched library,clone:i830120c02 product:heterogeneous nuclear ribonucleoprotein c,full insert sequence.	Chr. 14	334	36905	59	55	76.891	56.25	1.36695	0.450962	3.21295
IPI00330958	Hnrnpd	isoform 1 of heterogeneous nuclear ribonucleoprotein d0.	Chr. 5	355	38354	5	3	7.66026	4.25	1.80241	0.84993	0.990257
IPI00226073	Hnrnpf	isoform 1 of heterogeneous nuclear ribonucleoprotein f.	Chr. 6	415	45730	29	40	38.4295	41.25	0.931624	-0.10218	0.099862
IPI00108143	Hnrnph2	heterogeneous nuclear ribonucleoprotein h2.	Chr. X	449	49280	5	7	7.66026	8.25	0.928516	-0.107001	0.021865
IPI00465574	Hnrnpk	bone marrow macrophage cdna, riken full-length enriched library,clone:i830091e20 product:heterogeneous nuclear ribonucleoprotein k,full insert sequence.	Chr. 13	459	51063	11	10	15.3526	11.25	1.36467	0.448555	0.635217
IPI00620362	Hnrnpl	heterogeneous nuclear ribonucleoprotein l.	Chr. 7	586	63964	7	5	10.2244	6.25	1.6359	0.710082	0.968318
IPI00132443	Hnrnpm	isoform 1 of heterogeneous nuclear ribonucleoprotein m.	Chr. 17	729	77649	32	30	42.2756	31.25	1.35282	0.43597	1.65962
IPI00458583	Hnrnpu	osteoclast-like cell cdna, riken full-length enriched library,clone:i420039n16 product:heterogeneous nuclear ribonucleoprotein u,full insert sequence.	Chr. 1	800	87918	23	41	30.7372	42.25	0.727507	-0.458967	1.82361
IPI00123501	Hnrnpul1	isoform 1 of heterogeneous nuclear ribonucleoprotein u-like protein 1.	Chr. 7	859	96002	11	9	15.3526	10.25	1.49781	0.582856	1.02378
IPI00222208	Hnrnpul2	heterogeneous nuclear ribonucleoprotein u-like protein 2.	Chr. 19	745	85000	1	5	2.53205	6.25	0.405128	-1.30355	1.62478
IPI00121760	Hnrpll	isoform 1 of heterogeneous nuclear ribonucleoprotein l-like.	Chr. 17	591	64125	3	0	5.09615	1.25	4.07692	2.02748	2.50006
IPI00172234	Homer1	isoform 2 of homer protein homolog 1.	Chr. 13	370	42084	0	2	1.25	3.25	0.384615	-1.37851	0.920744
IPI00342766	Hp1bp3	isoform 1 of heterochromatin protein 1-binding protein 3.	Chr. 4	554	60867	0	9	1.25	10.25	0.121951	-3.03562	8.03546
IPI00230449	Hpcal1	hippocalcin-like protein 1.	Chr. 12	193	22338	1	1	2.53205	2.25	1.12536	0.170382	0.0166454
IPI00284806	Hprt1	hypoxanthine-guanine phosphoribosyltransferase.	Chr. X	218	24570	3	2	5.09615	3.25	1.56805	0.648969	0.411763
IPI00230359	Hrb	isoform 1 of nucleoporin-like protein rip.	Chr. 1	559	57915	16	16	21.7628	17.25	1.26161	0.335269	0.523192
IPI00322304	Hrg	histidine-rich glycoprotein hrg.	Chr. 16	536	60439	0	1	1.25	2.25	0.555556	-0.847997	0.289734
IPI00130640	Hrsp12	ribonuclease uk114.	Chr. 15	135	14255	56	27	73.0449	28.25	2.58566	1.37053	20.5115
IPI00130235	Hs1bp3	hcls1-binding protein 3.	Chr. 12	396	43711	1	10	2.53205	11.25	0.225071	-2.15155	5.9582
IPI00111871	Hs3st6	heparan sulfate glucosamine 3-o-sulfotransferase 6.	Chr. 17	342	37415	5	2	7.66026	3.25	2.357	1.23695	1.83479
IPI00133387	Hsbp1	heat shock factor-binding protein 1.	Chr. 8	76	8611	3	3	5.09615	4.25	1.1991	0.261946	0.0767115
IPI00626132	Hsd17b10	hydroxysteroid (17-beta) dehydrogenase 10.	Chr. X	271	28374	25	31	33.3013	32.25	1.0326	0.0462786	0.0168607
IPI00320847	Hsd17b10	3-hydroxyacyl-coa dehydrogenase type-2.	Chr. X	261	27419	0	18	1.25	19.25	0.0649351	-3.94486	19.0036
IPI00320847	Hsd17b10	3-hydroxyacyl-coa dehydrogenase type-2.	Chr. X	261	27419	25	49	33.3013	50.25	0.662712	-0.593546	3.46209		IPI00626132;
IPI00331628	Hsd17b4	peroxisomal multifunctional enzyme type 2.	Chr. 18	735	79482	0	18	1.25	19.25	0.0649351	-3.94486	19.0036
IPI00117214	Hsdl2	hydroxysteroid dehydrogenase-like protein 2.	Chr. 4	490	54208	1	0	2.53205	1.25	2.02564	1.01838	0.443325
IPI00330804	Hsp90aa1	heat shock protein hsp 90-alpha.	Chr. 12	733	84788	7	2	10.2244	3.25	3.14596	1.6535	3.7914
IPI00129526	Hsp90b1	endoplasmin.	Chr. 10	802	92476	13	21	17.9167	22.25	0.805243	-0.312503	0.468408
IPI00119066	Hspa14	isoform 1 of heat shock 70 kda protein 14.	Chr. 2	509	54650	1	0	2.53205	1.25	2.02564	1.01838	0.443325
IPI00346073	Hspa1b	heat shock 70 kda protein 1b.	Chr. 17	642	70176	0	2	1.25	3.25	0.384615	-1.37851	0.920744
IPI00331556	Hspa4	heat shock 70 kda protein 4.	Chr. 11	841	94133	5	9	7.66026	10.25	0.747342	-0.420159	0.375781
IPI00319992	Hspa5	78 kda glucose-regulated protein.	Chr. 2	655	72422	63	120	82.0192	121.25	0.676447	-0.563951	7.61922
IPI00323357	Hspa8	heat shock cognate 71 kda protein.	Chr. 9	646	70871	3	6	5.09615	7.25	0.702918	-0.508572	0.377678
IPI00133903	Hspa9	stress-70 protein, mitochondrial.	Chr. 18	679	73528	17	16	23.0449	17.25	1.33593	0.417849	0.836267
IPI00128522	Hspb1	isoform a of heat shock protein beta-1.	Chr. 5	209	23014	17	18	23.0449	19.25	1.19714	0.259587	0.34095
IPI00308885	Hspd1	isoform 1 of 60 kda heat shock protein, mitochondrial.	Chr. 1	573	60955	26	37	34.5833	38.25	0.904139	-0.145383	0.18467
IPI00120045	Hspe1-rs1	cpn10-like protein.	Chr. 18	102	10978	85	122	110.224	123.25	0.894315	-0.161145	0.727084
IPI00515360	Hspg2	perlecan.	Chr. 4	4383	469785	13	58	17.9167	59.25	0.302391	-1.72551	23.3427
IPI00123802	Hsph1	isoform hsp105-alpha of heat shock protein 105 kda.	Chr. 5	858	96407	0	2	1.25	3.25	0.384615	-1.37851	0.920744
IPI00221566	Htatsf1	isoform 1 of hiv tat-specific factor 1 homolog.	Chr. X	757	86240	4	7	6.37821	8.25	0.773116	-0.371244	0.240169
IPI00128040	Htra1	serine protease htra1.	Chr. 7	480	51247	1	0	2.53205	1.25	2.02564	1.01838	0.443325
IPI00275992	Htra2	serine protease htra2, mitochondrial.	Chr. 6	458	49348	11	13	15.3526	14.25	1.07737	0.107518	0.0410751
IPI00319167	Hydin	hydrocephalus inducing.	Chr. 8	5154	581523	2	3	3.8141	4.25	0.897436	-0.156119	0.0235735
IPI00153368	Hyi	putative hydroxypyruvate isomerase.	Chr. 4	277	30449	3	13	5.09615	14.25	0.357625	-1.48348	4.50935
IPI00123342	Hyou1	hypoxia up-regulated protein 1.	Chr. 9	999	111181	16	42	21.7628	43.25	0.503187	-0.990835	7.23695
IPI00119004	Iah1	isoamyl acetate-hydrolyzing esterase 1 homolog.	Chr. 12	249	27974	0	5	1.25	6.25	0.2	-2.32193	3.63879
IPI00122973	Icam1	isoform 1 of intercellular adhesion molecule 1.	Chr. 9	537	58844	12	13	16.6346	14.25	1.16734	0.223227	0.184301
IPI00135231	Idh1	0 day neonate lung cdna, riken full-length enriched library,clone:e030024j03 product:isocitrate dehydrogenase 1 (nadp+), soluble,full insert sequence.	Chr. 1	422	47545	8	5	11.5064	6.25	1.84103	0.88051	1.57961
IPI00318614	Idh2	isocitrate dehydrogenase [nadp], mitochondrial.	Chr. 7	452	50906	18	45	24.3269	46.25	0.525988	-0.9269	6.92387
IPI00459725	Idh3a	isoform 1 of isocitrate dehydrogenase [nad] subunit alpha,mitochondrial.	Chr. 9	366	39639	8	4	11.5064	5.25	2.1917	1.13205	2.39353
IPI00126635	Idh3b	tumor-related protein.	Chr. 2	384	42195	3	1	5.09615	2.25	2.26496	1.17948	1.13209
IPI00109169	Idh3g	isocitrate dehydrogenase [nad] subunit gamma, mitochondrial.	Chr. X	393	42785	0	3	1.25	4.25	0.294118	-1.76553	1.72906
IPI00115850	Idi1	isopentenyl-diphosphate delta-isomerase 1.	Chr. 13	227	26289	0	1	1.25	2.25	0.555556	-0.847997	0.289734
IPI00125815	Ids	iduronate 2-sulfatase.	Chr. X	552	62172	1	2	2.53205	3.25	0.779093	-0.360133	0.0893771
IPI00816989	Ifi204	isoform 2 of interferon-activable protein 204.	Chr. 1	626	70219	11	5	15.3526	6.25	2.45641	1.29655	3.95792
IPI00132290	Ifit1	interferon-induced protein with tetratricopeptide repeats 1.	Chr. 19	463	53723	9	0	12.7885	1.25	10.2308	3.35484	11.0296
IPI00131107	Ifit2	interferon-induced protein with tetratricopeptide repeats 2.	Chr. 19	472	55021	0	5	1.25	6.25	0.2	-2.32193	3.63879
IPI00120225	Igf1r	insulin-like growth factor 1 receptor.	Chr. 7	1373	155788	0	2	1.25	3.25	0.384615	-1.37851	0.920744
IPI00308971	Igf2r	cation-independent mannose-6-phosphate receptor.	Chr. 17	2483	273815	5	0	7.66026	1.25	6.12821	2.61546	5.12628
IPI00112485	Igfbp3	insulin-like growth factor binding protein 3.	Chr. 11	292	31687	4	3	6.37821	4.25	1.50075	0.585688	0.429049
IPI00112487	Igfbp4	insulin-like growth factor-binding protein 4.	Chr. 11	254	27807	5	5	7.66026	6.25	1.22564	0.293536	0.143221
IPI00322513	Igfbp7	igfbp7 protein (fragment).	Chr. 5	263	27158	46	21	60.2244	22.25	2.70671	1.43654	18.1619
IPI00903379	Igfn1	isoform 2 of immunoglobulin-like and fibronectin type iii domain-containing protein 1.	Chr. 1	1801	189802	2	2	3.8141	3.25	1.17357	0.230904	0.0450943
IPI00177214	Igh-6	igh-6 protein.	Chr. 12	613	67855	0	4	1.25	5.25	0.238095	-2.07039	2.64674
IPI00405810	Igsf10	immunoglobulin superfamily member 10.	Chr. 3	2594	285598	5	0	7.66026	1.25	6.12821	2.61546	5.12628
IPI00756501	Igsf2	cd101 protein.	.	1033	114169	0	2	1.25	3.25	0.384615	-1.37851	0.920744
IPI00830230	Ikbkg	inhibitor of kappab kinase gamma.	Chr. X	190	21965	0	3	1.25	4.25	0.294118	-1.76553	1.72906
IPI00113879	Il1rap	isoform 2 of interleukin-1 receptor accessory protein.	Chr. 16	360	41567	1	0	2.53205	1.25	2.02564	1.01838	0.443325
IPI00136858	Il1rn	isoform 1 of interleukin-1 receptor antagonist protein.	Chr. 2	178	20274	10	8	14.0705	9.25	1.52114	0.60515	1.00365
IPI00117841	Il3ra	isoform 1 of interleukin-3 receptor class 2 alpha chain.	Chr. 14	396	43195	0	3	1.25	4.25	0.294118	-1.76553	1.72906
IPI00130591	Ilf3	isoform 3 of interleukin enhancer-binding factor 3.	Chr. 9	911	97766	2	2	3.8141	3.25	1.17357	0.230904	0.0450943
IPI00381412	Immt	isoform 2 of mitochondrial inner membrane protein.	Chr. 6	746	82929	45	60	58.9423	61.25	0.962323	-0.0554063	0.0443104
IPI00126255	Impa2	inositol monophosphatase 2.	Chr. 18	290	31716	2	0	3.8141	1.25	3.05128	1.60942	1.36037
IPI00228719	Impad1	inositol monophosphatase 3.	Chr. 4	356	38616	0	1	1.25	2.25	0.555556	-0.847997	0.289734
IPI00153680	Ino80e	coiled-coil domain containing 95.	Chr. 7	205	21432	0	1	1.25	2.25	0.555556	-0.847997	0.289734
IPI00128358	Insr	insulin receptor.	Chr. 8	1372	155640	3	4	5.09615	5.25	0.970696	-0.0429086	0.00228776
IPI00123516	Insrr	insulin receptor-related protein.	Chr. 3	1300	144746	0	4	1.25	5.25	0.238095	-2.07039	2.64674
IPI00133241	Ints12	integrator complex subunit 12.	Chr. 3	461	48568	0	1	1.25	2.25	0.555556	-0.847997	0.289734
IPI00380394	Ints3	integrator complex subunit 3.	Chr. 3	1041	117947	0	6	1.25	7.25	0.172414	-2.53605	4.68476
IPI00223422	Ints9	cdna sequence bc028953.	Chr. 14	687	77427	1	0	2.53205	1.25	2.02564	1.01838	0.443325
IPI00467447	Iqgap1	ras gtpase-activating-like protein iqgap1.	Chr. 7	1657	188756	7	5	10.2244	6.25	1.6359	0.710082	0.968318
IPI00761443	Iqsec1	isoform 2 of iq motif and sec7 domain-containing protein 1.	Chr. 6	962	108009	0	2	1.25	3.25	0.384615	-1.37851	0.920744
IPI00453578	Irf2bp1	isoform 1 of interferon regulatory factor 2-binding protein 1.	Chr. 7	584	61751	2	2	3.8141	3.25	1.17357	0.230904	0.0450943
IPI00357145	Irf2bp2	similar to interferon regulatory factor 2 binding protein 2 isoform 1.	Chr. 8	570	59292	58	77	75.609	78.25	0.966249	-0.0495333	0.0453361
IPI00119627	Irs1	insulin receptor substrate 1.	Chr. 1	1233	130723	2	4	3.8141	5.25	0.726496	-0.460974	0.22843
IPI00379844	Irs2	insulin receptor substrate 2.	Chr. 8	1321	136527	2	9	3.8141	10.25	0.372108	-1.42621	3.05765
IPI00120671	Isca2	iron-sulfur cluster assembly 2 homolog, mitochondrial.	Chr. 12	154	16718	3	2	5.09615	3.25	1.56805	0.648969	0.411763
IPI00222565	Isg20l2	interferon-stimulated 20 kda exonuclease-like 2.	Chr. 3	369	41148	2	0	3.8141	1.25	3.05128	1.60942	1.36037
IPI00757372	Isoc2a	isochorismatase domain-containing protein 2a, mitochondrial.	.	206	22417	11	7	15.3526	8.25	1.86092	0.896014	2.17081
IPI00469994	Isy1	pre-mrna-splicing factor isy1 homolog.	Chr. 6	285	32989	1	3	2.53205	4.25	0.595777	-0.747156	0.439948
IPI00119886	Isyna1	inositol-3-phosphate synthase.	Chr. 8	557	60932	1	0	2.53205	1.25	2.02564	1.01838	0.443325
IPI00466371	Itga1	integrin alpha-1.	Chr. 13	1179	130809	0	7	1.25	8.25	0.151515	-2.72247	5.77163
IPI00126090	Itga3	isoform alpha-3a of integrin alpha-3.	Chr. 11	1053	116745	4	8	6.37821	9.25	0.689536	-0.536303	0.530724
IPI00345112	Itga8	isoform 1 of integrin alpha-8.	Chr. 2	1062	117556	0	7	1.25	8.25	0.151515	-2.72247	5.77163
IPI00120674	Itgam	b6-derived cd11 +ve dendritic cells cdna, riken full-length enrichedlibrary, clone:f730209h22 product:integrin alpha m, full insertsequence.	Chr. 7	1232	135945	0	3	1.25	4.25	0.294118	-1.76553	1.72906
IPI00132474	Itgb1	integrin beta-1.	Chr. 8	798	88231	5	5	7.66026	6.25	1.22564	0.293536	0.143221
IPI00313479	Itgb4	integrin beta 4.	Chr. 11	1753	194753	7	3	10.2244	4.25	2.40573	1.26648	2.54122
IPI00652888	Itpa	putative uncharacterized protein.	Chr. 2	192	21167	1	4	2.53205	5.25	0.482295	-1.05201	0.969574
IPI00113805	Itpkc	inositol-trisphosphate 3-kinase c.	Chr. 7	678	74493	7	0	10.2244	1.25	8.17949	3.03201	8.00582
IPI00471246	Ivd	isovaleryl-coa dehydrogenase, mitochondrial.	Chr. 2	424	46325	12	12	16.6346	13.25	1.25544	0.328196	0.384152
IPI00115651	Ivl	involucrin.	Chr. 3	467	54919	3	3	5.09615	4.25	1.1991	0.261946	0.0767115
IPI00665328	Ivl	involucrin (fragment).	Chr. 3	294	34928	1	0	2.53205	1.25	2.02564	1.01838	0.443325
IPI00115651	Ivl	involucrin.	Chr. 3	467	54919	4	3	6.37821	4.25	1.50075	0.585688	0.429049		IPI00665328;
IPI00134196	Jak3	143 kda protein.	Chr. 8	1287	142887	0	2	1.25	3.25	0.384615	-1.37851	0.920744
IPI00330824	Jarid1b	isoform 1 of histone demethylase jarid1b.	Chr. 1	1544	175555	2	0	3.8141	1.25	3.05128	1.60942	1.36037
IPI00664808	Jmjd1b	isoform 2 of jmjc domain-containing histone demethylation protein 2b.	Chr. 18	1124	121422	4	0	6.37821	1.25	5.10256	2.35122	3.7702
IPI00420594	Jmjd3	histone demethylase jmjd3.	Chr. 11	1641	176355	8	0	11.5064	1.25	9.20513	3.20244	9.50361
IPI00153103	Jtv1	multisynthetase complex auxiliary component p38.	Chr. 5	320	35397	0	1	1.25	2.25	0.555556	-0.847997	0.289734
IPI00137166	Junb	transcription factor jun-b.	Chr. 8	344	35765	10	5	14.0705	6.25	2.25128	1.17075	3.08887
IPI00229475	Jup	junction plakoglobin.	Chr. 11	745	81801	0	2	1.25	3.25	0.384615	-1.37851	0.920744
IPI00624302	Kcnb2	potassium voltage gated channel, shab-related subfamily, member 2.	Chr. 1	907	102336	0	2	1.25	3.25	0.384615	-1.37851	0.920744
IPI00109820	Kcnk10	trek-2 two-pore-domain k+ channel.	Chr. 12	538	59758	0	2	1.25	3.25	0.384615	-1.37851	0.920744
IPI00410901	Kcnma1	isoform 1 of calcium-activated potassium channel subunit alpha-1.	Chr. 14	1209	134396	4	0	6.37821	1.25	5.10256	2.35122	3.7702
IPI00344686	Kdelc2	kdel (lys-asp-glu-leu) containing 2 protein.	Chr. 9	503	57686	1	2	2.53205	3.25	0.779093	-0.360133	0.0893771
IPI00458765	Khdrbs1	kh domain-containing, rna-binding, signal transduction-associatedprotein 1.	Chr. 4	443	48371	7	22	10.2244	23.25	0.439757	-1.18522	5.20493
IPI00462934	Khsrp	far upstream element-binding protein 2.	Chr. 17	748	76809	81	89	105.096	90.25	1.1645	0.219711	1.12938
IPI00761751	Kif13b	kinesin family member 13b.	Chr. 14	1843	204575	2	1	3.8141	2.25	1.69516	0.761419	0.408023
IPI00124954	Kif5b	kinesin-1 heavy chain.	Chr. 18	963	109549	2	0	3.8141	1.25	3.05128	1.60942	1.36037
IPI00420324	Kifc1	isoform 2 of kinesin-like protein kifc1.	Chr. 17	631	69401	5	8	7.66026	9.25	0.828136	-0.272061	0.149674
IPI00751733	Klc2	19 kda protein.	Chr. 19	167	18661	0	2	1.25	3.25	0.384615	-1.37851	0.920744
IPI00127264	Klc3	kinesin light chain 3.	Chr. 7	508	56006	2	7	3.8141	8.25	0.462315	-1.11305	1.66995
IPI00323391	Klf5	krueppel-like factor 5.	Chr. 14	446	49754	10	10	14.0705	11.25	1.25071	0.32275	0.314837
IPI00225018	Klhl30	kelch-like protein 30.	Chr. 1	581	64605	0	3	1.25	4.25	0.294118	-1.76553	1.72906
IPI00622490	Klhl32	kelch-like 32.	Chr. 4	461	52265	21	0	28.1731	1.25	22.5385	4.49432	30.4463
IPI00454031	Klhl36	kelch-like protein 36.	Chr. 8	613	69950	0	4	1.25	5.25	0.238095	-2.07039	2.64674
IPI00453983	Klhl4	kelch-like 4.	Chr. X	717	80010	4	0	6.37821	1.25	5.10256	2.35122	3.7702
IPI00309994	Klra2	killer cell lectin-like receptor 2.	Chr. 6	288	33607	0	2	1.25	3.25	0.384615	-1.37851	0.920744
IPI00845559	Kras	p21 protein (fragment).	Chr. 6	29	3132	0	1	1.25	2.25	0.555556	-0.847997	0.289734
IPI00311761	Kri1	protein kri1 homolog.	Chr. 9	710	82602	2	0	3.8141	1.25	3.05128	1.60942	1.36037
IPI00223570	Krr1	krr1 small subunit processome component homolog.	Chr. 10	380	43538	2	0	3.8141	1.25	3.05128	1.60942	1.36037
IPI00652012	Krr1	16 days embryo kidney cdna, riken full-length enriched library,clone:i920075p09 product:hiv-1 rev binding protein 2, full insertsequence.	Chr. 10	389	45443	0	5	1.25	6.25	0.2	-2.32193	3.63879
IPI00223570	Krr1	krr1 small subunit processome component homolog.	Chr. 10	380	43538	2	5	3.8141	6.25	0.610256	-0.712513	0.595476		IPI00652012;
IPI00625729	Krt1	keratin, type ii cytoskeletal 1.	Chr. 15	637	65606	23	83	30.7372	84.25	0.364833	-1.45469	25.8911
IPI00755181	Krt10	keratin complex 1, acidic, gene 10.	Chr. 11	561	57041	9	19	12.7885	20.25	0.631529	-0.663079	1.69977
IPI00227140	Krt14	keratin, type i cytoskeletal 14.	Chr. 11	484	52867	2	0	3.8141	1.25	3.05128	1.60942	1.36037
IPI00131209	Krt16	keratin intermediate filament 16a.	Chr. 11	474	52053	4	5	6.37821	6.25	1.02051	0.0292943	0.0013016
IPI00230365	Krt17	keratin, type i cytoskeletal 17.	Chr. 11	433	48162	0	3	1.25	4.25	0.294118	-1.76553	1.72906
IPI00311493	Krt18	keratin, type i cytoskeletal 18.	Chr. 15	423	47538	189	247	243.558	248.25	0.981098	-0.0275302	0.0447697
IPI00112947	Krt19	keratin, type i cytoskeletal 19.	Chr. 11	403	44542	149	175	192.276	176.25	1.09093	0.125553	0.697108
IPI00622240	Krt2	keratin, type ii cytoskeletal 2 epidermal.	Chr. 15	707	70923	22	29	29.4551	30.25	0.973723	-0.0384163	0.0105827
IPI00135197	Krt20	keratin, type i cytoskeletal 20.	Chr. 11	431	49034	27	22	35.8654	23.25	1.5426	0.625361	2.71297
IPI00121462	Krt23	keratin, type i cytoskeletal 23.	Chr. 11	422	48027	0	5	1.25	6.25	0.2	-2.32193	3.63879
IPI00420312	Krt4	keratin, type ii cytoskeletal 4.	Chr. 15	525	56283	1	0	2.53205	1.25	2.02564	1.01838	0.443325
IPI00420316	Krt42	es cells cdna, riken full-length enriched library, clone:2410129k01product:similar to radiated keratinocyte mrna 266.	Chr. 11	232	26317	3	2	5.09615	3.25	1.56805	0.648969	0.411763
IPI00131366	Krt6b	keratin, type ii cytoskeletal 6b.	Chr. 15	562	60322	0	4	1.25	5.25	0.238095	-2.07039	2.64674
IPI00406377	Krt7	keratin, type ii cytoskeletal 7.	Chr. 15	457	50709	160	296	206.378	297.25	0.694292	-0.526386	16.4865
IPI00346834	Krt76	adult female vagina cdna, riken full-length enriched library,clone:9930024p18 product:similar to keratin 2p.	Chr. 15	594	62845	11	11	15.3526	12.25	1.25327	0.325698	0.34947
IPI00462140	Krt77	keratin, type ii cytoskeletal 1b.	Chr. 15	572	61359	0	9	1.25	10.25	0.121951	-3.03562	8.03546
IPI00348328	Krt78	keratin kb40.	Chr. 15	1068	112265	5	0	7.66026	1.25	6.12821	2.61546	5.12628
IPI00322209	Krt8	keratin, type ii cytoskeletal 8.	Chr. 15	490	54565	195	310	251.25	311.25	0.807229	-0.30895	6.41219
IPI00347019	Krt84	keratin type ii cuticular hb4.	Chr. 15	603	64987	2	0	3.8141	1.25	3.05128	1.60942	1.36037
IPI00453707	Ktelc1	ktel motif-containing protein 1.	Chr. 16	392	46379	0	4	1.25	5.25	0.238095	-2.07039	2.64674
IPI00122559	Ktn1	isoform 1 of kinectin.	Chr. 14	1327	152592	8	0	11.5064	1.25	9.20513	3.20244	9.50361
IPI00130331	L2hgdh	l-2-hydroxyglutarate dehydrogenase, mitochondrial.	Chr. 12	464	50899	0	1	1.25	2.25	0.555556	-0.847997	0.289734
IPI00116221	Lactb2	beta-lactamase-like protein 2.	Chr. 1	288	32754	2	1	3.8141	2.25	1.69516	0.761419	0.408023
IPI00319558	Lad1	ladinin-1.	Chr. 1	528	58864	155	87	199.968	88.25	2.26593	1.1801	44.459
IPI00125058	Lama3	isoform b of laminin subunit alpha-3.	Chr. 18	3333	366037	0	3	1.25	4.25	0.294118	-1.76553	1.72906
IPI00116913	Lama5	laminin subunit alpha-5.	Chr. 2	3718	404011	0	12	1.25	13.25	0.0943396	-3.40599	11.5848
IPI00338785	Lamb1-1	laminin b1 subunit 1.	Chr. 12	1834	202442	9	22	12.7885	23.25	0.550041	-0.862388	3.08102
IPI00119065	Lamb2	laminin subunit beta-2.	Chr. 9	1799	196353	0	1	1.25	2.25	0.555556	-0.847997	0.289734
IPI00400016	Lamc1	laminin subunit gamma-1.	Chr. 1	1607	177298	2	44	3.8141	45.25	0.0842896	-3.5685	41.2079
IPI00117115	Lamc2	laminin, gamma 2.	Chr. 1	1193	130339	0	3	1.25	4.25	0.294118	-1.76553	1.72906
IPI00622518	Lamc3	laminin gamma 3.	Chr. 2	1581	172322	0	1	1.25	2.25	0.555556	-0.847997	0.289734
IPI00469218	Lamp1	adult male lung cdna, riken full-length enriched library,clone:1200007i01 product:lysosomal membrane glycoprotein 1, fullinsert sequence.	Chr. 8	407	43936	5	6	7.66026	7.25	1.05659	0.0794117	0.0112896
IPI00134549	Lamp2	isoform lamp-2a of lysosome-associated membrane glycoprotein 2.	Chr. X	415	45647	6	0	8.94231	1.25	7.15385	2.83872	6.5433
IPI00310109	Lamp2	lysosomal membrane glycoprotein 2 isoform 2.	Chr. X	415	45655	0	10	1.25	11.25	0.111111	-3.16993	9.20161
IPI00134549	Lamp2	isoform lamp-2a of lysosome-associated membrane glycoprotein 2.	Chr. X	415	45647	6	10	8.94231	11.25	0.794872	-0.331206	0.264313		IPI00310109;
IPI00331436	Lap3	isoform 1 of cytosol aminopeptidase.	Chr. 5	519	56141	8	10	11.5064	11.25	1.02279	0.0325128	0.00288919
IPI00344088	Larp1	la related protein.	Chr. 11	1339	148733	5	0	7.66026	1.25	6.12821	2.61546	5.12628
IPI00761759	Larp4	2 cells egg cdna, riken full-length enriched library, clone:b020036b10product:c-mpl binding protein homolog.	Chr. 15	660	73437	4	4	6.37821	5.25	1.2149	0.280833	0.109634
IPI00469235	Larp5	isoform 2 of la-related protein 5.	Chr. 13	657	72538	3	4	5.09615	5.25	0.970696	-0.0429086	0.00228776
IPI00340860	Larp7	isoform 1 of la-related protein 7.	Chr. 3	570	64802	4	0	6.37821	1.25	5.10256	2.35122	3.7702
IPI00462502	Las1l	las1-like.	Chr. X	776	89414	2	0	3.8141	1.25	3.05128	1.60942	1.36037
IPI00125091	Lasp1	lim and sh3 domain protein 1.	Chr. 11	263	29994	56	49	73.0449	50.25	1.45363	0.539659	4.23868
IPI00649199	Lasp1	lim and sh3 protein 1.	Chr. 11	56	6509	0	8	1.25	9.25	0.135135	-2.88753	6.8906
IPI00125091	Lasp1	lim and sh3 domain protein 1.	Chr. 11	263	29994	56	57	73.0449	58.25	1.25399	0.326525	1.6707		IPI00649199;
IPI00109214	Lass5	isoform 1 of lag1 longevity assurance homolog 5.	Chr. 15	414	48167	2	0	3.8141	1.25	3.05128	1.60942	1.36037
IPI00848384	Lba1	isoform 1 of lupus brain antigen 1.	Chr. 9	2999	343320	8	0	11.5064	1.25	9.20513	3.20244	9.50361
IPI00331173	Lbr	lamin-b receptor.	Chr. 1	626	71440	0	9	1.25	10.25	0.121951	-3.03562	8.03546
IPI00319994	Ldha	l-lactate dehydrogenase a chain.	Chr. 7	332	36499	22	17	29.4551	18.25	1.61398	0.690622	2.65665
IPI00380320	Ldhd	probable d-lactate dehydrogenase, mitochondrial.	Chr. 8	484	51848	0	2	1.25	3.25	0.384615	-1.37851	0.920744
IPI00312063	Ldlr	low-density lipoprotein receptor.	Chr. 9	864	95135	1	0	2.53205	1.25	2.02564	1.01838	0.443325
IPI00123867	Lemd3	isoform 1 of inner nuclear membrane protein man1.	Chr. 10	921	100307	2	1	3.8141	2.25	1.69516	0.761419	0.408023
IPI00228486	Leng8	isoform 1 of leukocyte receptor cluster member 8 homolog.	Chr. 7	785	86767	0	1	1.25	2.25	0.555556	-0.847997	0.289734
IPI00474486	Leo1	isoform 1 of rna polymerase-associated protein leo1.	Chr. 9	667	75641	3	0	5.09615	1.25	4.07692	2.02748	2.50006
IPI00131177	Letm1	letm1 and ef-hand domain-containing protein 1, mitochondrial.	Chr. 5	738	82989	6	50	8.94231	51.25	0.174484	-2.51883	32.8578
IPI00229517	Lgals1	galectin-1.	Chr. 15	135	14866	244	226	314.071	227.25	1.38205	0.466808	13.9852
IPI00123561	Lgals12	isoform 1 of galectin-12.	Chr. 19	314	35460	2	0	3.8141	1.25	3.05128	1.60942	1.36037
IPI00131259	Lgals3	galectin-3.	Chr. 14	264	27515	34	81	44.8397	82.25	0.545164	-0.875238	11.1769
IPI00119809	Lgals3bp	putative uncharacterized protein.	Chr. 11	577	64491	75	98	97.4038	99.25	0.981399	-0.0270884	0.0173316
IPI00648096	Lgals3bp	lectin, galactoside-binding, soluble, 3 binding protein.	Chr. 11	162	18086	9	7	12.7885	8.25	1.55012	0.632377	0.986785
IPI00119809	Lgals3bp	putative uncharacterized protein.	Chr. 11	577	64491	84	105	108.942	106.25	1.02534	0.0361015	0.0336848		IPI00648096;
IPI00387558	Lgals4	galectin-4.	Chr. 7	326	36372	5	3	7.66026	4.25	1.80241	0.84993	0.990257
IPI00130627	Lgmn	legumain.	Chr. 12	435	49373	8	7	11.5064	8.25	1.39472	0.479972	0.539205
IPI00473314	Lig1	ligase i, dna, atp-dependent.	Chr. 7	932	104093	2	0	3.8141	1.25	3.05128	1.60942	1.36037
IPI00759925	Lima1	isoform beta of lim domain and actin-binding protein 1.	Chr. 15	753	84090	59	96	76.891	97.25	0.790653	-0.338883	2.38564
IPI00134881	Limd1	lim domain-containing protein 1.	Chr. 9	668	71422	2	2	3.8141	3.25	1.17357	0.230904	0.0450943
IPI00221562	Limd2	lim domain-containing protein 2.	Chr. 11	128	14237	0	1	1.25	2.25	0.555556	-0.847997	0.289734
IPI00129265	Lipa	lysosomal acid lipase/cholesteryl ester hydrolase.	Chr. 19	397	45551	0	2	1.25	3.25	0.384615	-1.37851	0.920744
IPI00122307	Lipt1	lipoyltransferase 1, mitochondrial.	Chr. 1	373	42146	0	1	1.25	2.25	0.555556	-0.847997	0.289734
IPI00308609	Lman2	putative uncharacterized protein.	Chr. 13	358	40430	1	1	2.53205	2.25	1.12536	0.170382	0.0166454
IPI00124513	Lmcd1	lim and cysteine-rich domains protein 1.	Chr. 6	365	40996	1	0	2.53205	1.25	2.02564	1.01838	0.443325
IPI00620256	Lmna	isoform a of lamin-a/c.	Chr. 3	665	74238	113	196	146.122	197.25	0.740795	-0.432854	7.6414
IPI00230394	Lmnb1	lamin-b1.	Chr. 18	588	66786	28	40	37.1474	41.25	0.900544	-0.151131	0.214787
IPI00126191	Lmnb2	isoform b2 of lamin-b2.	Chr. 10	596	67318	5	16	7.66026	17.25	0.444073	-1.17113	3.78885
IPI00659447	Lmo7	lim domain only 7.	Chr. 14	1699	192553	79	77	102.532	78.25	1.31031	0.389912	3.27136
IPI00135746	Lmtk2	serine/threonine-protein kinase lmtk2.	Chr. 5	1471	160474	0	1	1.25	2.25	0.555556	-0.847997	0.289734
IPI00319518	Lonp1	lon protease homolog.	Chr. 17	953	106477	4	4	6.37821	5.25	1.2149	0.280833	0.109634
IPI00228749	Lpin1	lipin 1 isoform a.	Chr. 12	891	98536	3	0	5.09615	1.25	4.07692	2.02748	2.50006
IPI00133770	Lpo	lactoperoxidase.	Chr. 11	710	80124	0	3	1.25	4.25	0.294118	-1.76553	1.72906
IPI00221494	Lpp	isoform 1 of lipoma-preferred partner homolog.	Chr. 16	613	65891	101	69	130.737	70.25	1.86103	0.896099	18.4889
IPI00119063	Lrp1	prolow-density lipoprotein receptor-related protein 1.	Chr. 10	4545	504742	0	2	1.25	3.25	0.384615	-1.37851	0.920744
IPI00119787	Lrp1b	low density lipoprotein-related protein 1b.	Chr. 2	4630	517034	0	8	1.25	9.25	0.135135	-2.88753	6.8906
IPI00469307	Lrpap1	alpha-2-macroglobulin receptor-associated protein.	Chr. 5	360	42215	19	48	25.609	49.25	0.519979	-0.943474	7.59535
IPI00420706	Lrpprc	leucine-rich ppr motif-containing protein, mitochondrial.	Chr. 17	1392	156615	6	4	8.94231	5.25	1.7033	0.76833	0.971741
IPI00474873	Lrrc16a	isoform 1 of leucine-rich repeat-containing protein 16a.	Chr. 13	1374	151860	7	0	10.2244	1.25	8.17949	3.03201	8.00582
IPI00138089	Lrrc47	leucine-rich repeat-containing protein 47.	Chr. 4	581	63590	0	1	1.25	2.25	0.555556	-0.847997	0.289734
IPI00123281	Lrrc59	leucine-rich repeat-containing protein 59.	Chr. 11	307	34877	2	2	3.8141	3.25	1.17357	0.230904	0.0450943
IPI00169535	Lrrc66	leucine-rich repeat-containing protein 66.	Chr. 5	872	97626	0	4	1.25	5.25	0.238095	-2.07039	2.64674
IPI00654388	Lrrfip1	isoform 1 of leucine-rich repeat flightless-interacting protein 1.	Chr. 1	729	79249	41	37	53.8141	38.25	1.4069	0.492525	2.6439
IPI00659860	Lrrfip2	adult male olfactory brain cdna, riken full-length enriched library,clone:6430406o17 product:leucine rich repeat (in flii) interactingprotein 2, full insert sequence.	Chr. 9	722	82070	3	4	5.09615	5.25	0.970696	-0.0429086	0.00228776
IPI00134784	Lsm4	u6 snrna-associated sm-like protein lsm4.	Chr. 8	137	15076	1	2	2.53205	3.25	0.779093	-0.360133	0.0893771
IPI00132901	Lsm7	u6 snrna-associated sm-like protein lsm7.	Chr. 10Chr. 10	103	11636	8	9	11.5064	10.25	1.12258	0.166814	0.0725968
IPI00117834	Lsr	isoform 1 of lipolysis-stimulated lipoprotein receptor.	Chr. 7	594	66108	3	2	5.09615	3.25	1.56805	0.648969	0.411763
IPI00229527	Lta4h	leukotriene a-4 hydrolase.	Chr. 10	611	69021	1	0	2.53205	1.25	2.02564	1.01838	0.443325
IPI00409393	Ltbp1	latent-transforming growth factor beta-binding protein, isoform 1l.	Chr. 17	1713	186945	4	13	6.37821	14.25	0.447593	-1.15974	3.08142
IPI00468256	Ltbp3	latent transforming growth factor beta binding protein 3.	Chr. 19	1253	134363	9	0	12.7885	1.25	10.2308	3.35484	11.0296
IPI00400352	Ltbp3	136 kda protein.	Chr. 19	1269	135960	0	3	1.25	4.25	0.294118	-1.76553	1.72906
IPI00400352	Ltbp3	136 kda protein.	Chr. 19	1269	135960	9	3	12.7885	4.25	3.00905	1.58931	4.47883		IPI00468256;
IPI00124265	Ltbp4	isoform 2 of latent-transforming growth factor beta-binding protein 4.	Chr. 7	1600	171376	21	39	28.1731	40.25	0.699952	-0.514672	2.14283
IPI00116429	Ltbr	tumor necrosis factor receptor superfamily member 3.	Chr. 6	415	44956	1	0	2.53205	1.25	2.02564	1.01838	0.443325
IPI00380309	Luc7l2	isoform 1 of putative rna-binding protein luc7-like 2.	Chr. 6	392	46583	1	5	2.53205	6.25	0.405128	-1.30355	1.62478
IPI00271985	Luzp1	luzp1 protein.	Chr. 4	1067	119262	4	4	6.37821	5.25	1.2149	0.280833	0.109634
IPI00331745	Lxn	latexin.	Chr. 3	222	25492	3	1	5.09615	2.25	2.26496	1.17948	1.13209
IPI00120592	Ly6a	lymphocyte antigen 6a-2/6e-1.	Chr. 15	134	14377	2	0	3.8141	1.25	3.05128	1.60942	1.36037
IPI00118487	Ly6d	lymphocyte antigen 6d.	Chr. 15	127	13396	5	0	7.66026	1.25	6.12821	2.61546	5.12628
IPI00110520	Ly6e	13 days embryo head cdna, riken full-length enriched library,clone:3110052m08 product:lymphocyte antigen 6 complex, locus e, fullinsert sequence.	Chr. 15	133	14442	3	0	5.09615	1.25	4.07692	2.02748	2.50006
IPI00113232	Lyar	cell growth-regulating nucleolar protein.	Chr. 5	388	43736	2	0	3.8141	1.25	3.05128	1.60942	1.36037
IPI00130018	Lypla1	isoform 1 of acyl-protein thioesterase 1.	Chr. 1	230	24688	5	2	7.66026	3.25	2.357	1.23695	1.83479
IPI00153133	Lyplal1	lysophospholipase-like protein 1.	Chr. 1	239	26354	0	3	1.25	4.25	0.294118	-1.76553	1.72906
IPI00169804	Lyrm4	lyr motif-containing protein 4.	Chr. 13	91	10855	10	12	14.0705	13.25	1.06193	0.0866826	0.024646
IPI00173156	Lzic	protein lzic.	Chr. 4	190	21537	7	4	10.2244	5.25	1.9475	0.961621	1.62779
IPI00108844	M6pr	cation-dependent mannose-6-phosphate receptor.	Chr. 6	278	31172	0	1	1.25	2.25	0.555556	-0.847997	0.289734
IPI00319270	M6prbp1	mannose-6-phosphate receptor-binding protein 1.	Chr. 17	437	47262	11	22	15.3526	23.25	0.660325	-0.598751	1.62715
IPI00229613	Macf1	isoform 3 of microtubule-actin cross-linking factor 1.	Chr. 4	5478	622188	5	7	7.66026	8.25	0.928516	-0.107001	0.021865
IPI00122740	Macrod1	macro domain-containing protein 1.	Chr. 19	323	35295	1	12	2.53205	13.25	0.191098	-2.38761	7.97785
IPI00121481	Mad2l1bp	mad2l1-binding protein.	Chr. 17	276	31140	0	2	1.25	3.25	0.384615	-1.37851	0.920744
IPI00136178	Maged1	melanoma-associated antigen d1.	Chr. X	775	85670	3	0	5.09615	1.25	4.07692	2.02748	2.50006
IPI00454120	Magi1	isoform 1 of membrane-associated guanylate kinase, ww and pdz domain-containing protein 1.	Chr. 6	1471	161974	0	3	1.25	4.25	0.294118	-1.76553	1.72906
IPI00133167	Magmas	mitochondrial import inner membrane translocase subunit tim16.	Chr. 16Chr. 10	125	13785	0	4	1.25	5.25	0.238095	-2.07039	2.64674
IPI00453858	Maml1	mastermind-like protein 1.	Chr. 11	1020	107726	2	0	3.8141	1.25	3.05128	1.60942	1.36037
IPI00381303	Man2b1	lysosomal alpha-mannosidase.	Chr. 8	1013	114604	3	17	5.09615	18.25	0.279241	-1.84042	7.86375
IPI00117842	Man2b2	epididymis-specific alpha-mannosidase.	Chr. 5	1018	115610	3	5	5.09615	6.25	0.815385	-0.294447	0.117543
IPI00112171	Manbal	protein manbal.	Chr. 2	85	9340	1	2	2.53205	3.25	0.779093	-0.360133	0.0893771
IPI00169711	Maoa	amine oxidase [flavin-containing] a.	Chr. X	526	59588	4	2	6.37821	3.25	1.96252	0.972711	1.03504
IPI00135708	Map2k2	dual specificity mitogen-activated protein kinase kinase 2.	Chr. 10	401	44436	0	3	1.25	4.25	0.294118	-1.76553	1.72906
IPI00112335	Map2k4	dual specificity mitogen-activated protein kinase kinase 4.	Chr. 11	397	44114	1	0	2.53205	1.25	2.02564	1.01838	0.443325
IPI00119663	Mapk1	mitogen-activated protein kinase 1.	Chr. 16	358	41276	0	1	1.25	2.25	0.555556	-0.847997	0.289734
IPI00230277	Mapk3	mitogen-activated protein kinase 3.	Chr. 7	380	43066	8	5	11.5064	6.25	1.84103	0.88051	1.57961
IPI00117896	Mapre1	microtubule-associated protein rp/eb family member 1.	Chr. 2	268	30016	4	4	6.37821	5.25	1.2149	0.280833	0.109634
IPI00229534	Marcks	myristoylated alanine-rich c-kinase substrate.	Chr. 10	309	29661	16	7	21.7628	8.25	2.63792	1.3994	6.30823
IPI00281011	Marcksl1	marcks-related protein.	Chr. 4	200	20165	6	0	8.94231	1.25	7.15385	2.83872	6.5433
IPI00111754	Mark2	isoform 2 of serine/threonine-protein kinase mark2.	Chr. 19	774	85798	5	4	7.66026	5.25	1.4591	0.545075	0.452629
IPI00118134	Mast2	microtubule associated serine/threonine kinase 2 isoform 2.	Chr. 4	1794	197362	0	3	1.25	4.25	0.294118	-1.76553	1.72906
IPI00346104	Mast4	isoform 1 of microtubule-associated serine/threonine-protein kinase 4.	Chr. 13	2618	284052	4	0	6.37821	1.25	5.10256	2.35122	3.7702
IPI00453826	Matr3	matrin-3.	Chr. 18	846	94630	12	13	16.6346	14.25	1.16734	0.223227	0.184301
IPI00310962	Max	protein max.	Chr. 12	160	18197	0	1	1.25	2.25	0.555556	-0.847997	0.289734
IPI00128450	Mbc2	isoform 1 of extended-synaptotagmin-1.	Chr. 10	1092	121554	0	4	1.25	5.25	0.238095	-2.07039	2.64674
IPI00453479	Mbd1	isoform 2 of methyl-cpg-binding domain protein 1.	Chr. 18	588	64124	9	0	12.7885	1.25	10.2308	3.35484	11.0296
IPI00131067	Mbd3	isoform 1 of methyl-cpg-binding domain protein 3.	Chr. 10	285	32168	5	5	7.66026	6.25	1.22564	0.293536	0.143221
IPI00464167	Mbd5	methyl-cpg binding domain protein 5.	Chr. 2	1728	183592	1	0	2.53205	1.25	2.02564	1.01838	0.443325
IPI00225400	Mbnl2	isoform 1 of muscleblind-like protein 2.	Chr. 14	373	40156	0	1	1.25	2.25	0.555556	-0.847997	0.289734
IPI00115240	Mbp	isoform 1 of myelin basic protein.	Chr. 18	250	27168	9	2	12.7885	3.25	3.93491	1.97633	6.06605
IPI00648423	Mbtd1	isoform 2 of mbt domain-containing protein 1.	Chr. 11	622	69828	2	0	3.8141	1.25	3.05128	1.60942	1.36037
IPI00342938	Mcat	malonyl coa-acyl carrier protein transacylase, mitochondrial.	Chr. 15	381	41928	0	2	1.25	3.25	0.384615	-1.37851	0.920744
IPI00320850	Mccc1	methylcrotonoyl-coa carboxylase subunit alpha, mitochondrial.	Chr. 3	717	79344	1	1	2.53205	2.25	1.12536	0.170382	0.0166454
IPI00553717	Mccc2	methylcrotonoyl-coa carboxylase beta chain, mitochondrial.	Chr. 13	563	61379	3	0	5.09615	1.25	4.07692	2.02748	2.50006
IPI00133776	Mcee	methylmalonyl-coa epimerase, mitochondrial.	Chr. 7	178	19017	7	5	10.2244	6.25	1.6359	0.710082	0.968318
IPI00170316	Mcfd2	multiple coagulation factor deficiency protein 2 homolog.	Chr. 17	145	16168	18	10	24.3269	11.25	2.16239	1.11263	4.9212
IPI00323820	Mcm2	crl-1722 l5178y-r cdna, riken full-length enriched library,clone:i730064m13 product:minichromosome maintenance deficient 2mitotin (s. cerevisiae), full insert sequence.	Chr. 6	913	103150	4	0	6.37821	1.25	5.10256	2.35122	3.7702
IPI00108338	Mcm3	dna replication licensing factor mcm3.	Chr. 1	812	91546	2	7	3.8141	8.25	0.462315	-1.11305	1.66995
IPI00123881	Mcm6	dna replication licensing factor mcm6.	Chr. 1	821	92867	5	1	7.66026	2.25	3.40456	1.76747	3.12124
IPI00126396	Mcm7	adult male testis cdna, riken full-length enriched library,clone:4922505b22 product:minichromosome maintenance deficient 7 (s.cerevisiae), full insert sequence.	Chr. 5	720	81324	0	2	1.25	3.25	0.384615	-1.37851	0.920744
IPI00380788	Mcph1	microcephalin.	Chr. 8	822	90373	3	0	5.09615	1.25	4.07692	2.02748	2.50006
IPI00753701	Mdc1	mediator of dna damage checkpoint 1.	Chr. 17	1708	184799	7	16	10.2244	17.25	0.592716	-0.754586	1.81668
IPI00473736	Mdfic	adult male aorta and vein cdna, riken full-length enriched library,clone:a530013i21 product:similar to hic protein isoform p40.	Chr. 6	207	22376	2	0	3.8141	1.25	3.05128	1.60942	1.36037
IPI00323592	Mdh2	malate dehydrogenase, mitochondrial.	Chr. 5	338	35611	19	20	25.609	21.25	1.20513	0.269187	0.406073
IPI00115977	Me2	nad-dependent malic enzyme, mitochondrial.	Chr. 18	589	65799	2	0	3.8141	1.25	3.05128	1.60942	1.36037
IPI00133321	Mea1	male-enhanced antigen 1.	Chr. 17	174	18584	1	0	2.53205	1.25	2.02564	1.01838	0.443325
IPI00131063	Mecp2	isoform a of methyl-cpg-binding protein 2.	Chr. X	484	52307	49	55	64.0705	56.25	1.13903	0.187807	0.508671
IPI00121276	Mecr	trans-2-enoyl-coa reductase, mitochondrial.	Chr. 4	373	40343	0	6	1.25	7.25	0.172414	-2.53605	4.68476
IPI00313307	Med1	isoform 4 of mediator of rna polymerase ii transcription subunit 1.	Chr. 11	1560	165450	5	2	7.66026	3.25	2.357	1.23695	1.83479
IPI00377931	Med10	mediator of rna polymerase ii transcription subunit 10.	Chr. 13	135	15661	0	1	1.25	2.25	0.555556	-0.847997	0.289734
IPI00111353	Med11	mediator of rna polymerase ii transcription subunit 11.	Chr. 11	117	13131	0	1	1.25	2.25	0.555556	-0.847997	0.289734
IPI00125670	Med15	mediator of rna polymerase ii transcription subunit 15.	Chr. 16	792	87061	2	0	3.8141	1.25	3.05128	1.60942	1.36037
IPI00354323	Med26	mediator of rna polymerase ii transcription subunit 26.	Chr. 8	588	64680	0	1	1.25	2.25	0.555556	-0.847997	0.289734
IPI00471067	Med28	mediator of rna polymerase ii transcription subunit 28.	Chr. 5	178	19538	0	2	1.25	3.25	0.384615	-1.37851	0.920744
IPI00462992	Med9	mediator of rna polymerase ii transcription subunit 9.	Chr. 11	142	15709	3	3	5.09615	4.25	1.1991	0.261946	0.0767115
IPI00230611	Mef2d	isoform muscle of myocyte-specific enhancer factor 2d.	Chr. 3	514	55350	1	0	2.53205	1.25	2.02564	1.01838	0.443325
IPI00410909	Megf8	multiple egf-like-domains 8.	Chr. 7	2845	303499	8	0	11.5064	1.25	9.20513	3.20244	9.50361
IPI00322456	Mepce	7sk snrna methylphosphate capping enzyme.	Chr. 5	666	72050	3	0	5.09615	1.25	4.07692	2.02748	2.50006
IPI00349285	Mesdc2	mesoderm development candidate 2.	Chr. 7	224	25207	11	23	15.3526	24.25	0.633095	-0.659505	2.01614
IPI00272238	Metap2	methionine aminopeptidase.	Chr. 10	488	54117	3	3	5.09615	4.25	1.1991	0.261946	0.0767115
IPI00378293	Metrn	isoform 2 of meteorin.	Chr. 17	127	13797	2	0	3.8141	1.25	3.05128	1.60942	1.36037
IPI00348435	Mex3d	ring finger and kh domain containing 1.	Chr. 10	718	72313	2	1	3.8141	2.25	1.69516	0.761419	0.408023
IPI00228590	Mfap1b	microfibrillar-associated protein 1.	Chr. 2Chr. 2	439	51954	1	0	2.53205	1.25	2.02564	1.01838	0.443325
IPI00133751	Mfap4	isoform 1 of microfibril-associated glycoprotein 4.	Chr. 11	257	28938	2	9	3.8141	10.25	0.372108	-1.42621	3.05765
IPI00126855	Mff	isoform 4 of mitochondrial fission factor.	Chr. 1	218	25074	4	3	6.37821	4.25	1.50075	0.585688	0.429049
IPI00322712	Mfge8	isoform 2 of lactadherin.	Chr. 7	426	47198	2	0	3.8141	1.25	3.05128	1.60942	1.36037
IPI00848693	Mgam	similar to maltase-glucoamylase.	Chr. 6	3623	413629	2	0	3.8141	1.25	3.05128	1.60942	1.36037
IPI00132002	Mgst3	microsomal glutathione s-transferase 3.	Chr. 1	153	16958	13	8	17.9167	9.25	1.93694	0.953777	2.81374
IPI00271120	Mia2	melanoma inhibitory activity protein 2.	Chr. 12	517	57777	0	2	1.25	3.25	0.384615	-1.37851	0.920744
IPI00222037	Mia3	isoform 1 of melanoma inhibitory activity protein 3.	.	1931	214326	5	2	7.66026	3.25	2.357	1.23695	1.83479
IPI00845556	Mia3	isoform 2 of melanoma inhibitory activity protein 3.	.	1239	136350	0	35	1.25	36.25	0.0344828	-4.85798	41.0252
IPI00222037	Mia3	isoform 1 of melanoma inhibitory activity protein 3.	.	1931	214326	5	37	7.66026	38.25	0.200268	-2.32	22.2469		IPI00845556;
IPI00480337	Mier1	isoform 2 of mesoderm induction early response protein 1.	Chr. 4	528	60179	0	1	1.25	2.25	0.555556	-0.847997	0.289734
IPI00230427	Mif	macrophage migration inhibitory factor.	Chr. 10	115	12504	10	13	14.0705	14.25	0.987404	-0.018287	0.00113755
IPI00466733	Minpp1	multiple inositol polyphosphate phosphatase 1.	Chr. 19	481	54563	3	2	5.09615	3.25	1.56805	0.648969	0.411763
IPI00124959	Mki67	ki-67 protein.	Chr. 7	2938	324429	5	7	7.66026	8.25	0.928516	-0.107001	0.021865
IPI00225912	Mki67ip	isoform 1 of mki67 fha domain-interacting nucleolar phosphoprotein.	Chr. 1	317	36265	3	0	5.09615	1.25	4.07692	2.02748	2.50006
IPI00276393	Mkl1	isoform 2 of mkl/myocardin-like protein 1.	Chr. 15	929	98463	0	1	1.25	2.25	0.555556	-0.847997	0.289734
IPI00172027	Mkl2	mkl/myocardin-like protein 2.	Chr. 16	1080	117547	4	2	6.37821	3.25	1.96252	0.972711	1.03504
IPI00230024	Mll1	isoform 2 of histone-lysine n-methyltransferase hrx.	Chr. 9	3963	429362	3	5	5.09615	6.25	0.815385	-0.294447	0.117543
IPI00381244	Mll2	similar to myeloid/lymphoid or mixed-lineage leukemia 2.	Chr. 15	4965	532351	5	3	7.66026	4.25	1.80241	0.84993	0.990257
IPI00620674	Mll3	isoform 2 of histone-lysine n-methyltransferase mll3.	Chr. 5	3463	383966	0	4	1.25	5.25	0.238095	-2.07039	2.64674
IPI00129120	Mllt11	protein af1q.	Chr. 3	90	10029	1	0	2.53205	1.25	2.02564	1.01838	0.443325
IPI00845596	Mllt4	isoform 3 of afadin.	Chr. 17	1820	206499	28	19	37.1474	20.25	1.83444	0.875341	5.04896
IPI00115664	Mnt	max-binding protein mnt.	Chr. 11	591	63312	0	3	1.25	4.25	0.294118	-1.76553	1.72906
IPI00278227	Mocs1	molybdenum cofactor synthesis 1 isoform 1.	Chr. 17	636	69859	2	12	3.8141	13.25	0.287857	-1.79658	5.52279
IPI00460861	Morc4	isoform 2 of morc family cw-type zinc finger protein 4.	Chr. X	883	100625	5	0	7.66026	1.25	6.12821	2.61546	5.12628
IPI00126408	Mos	mos orf.	Chr. 4	391	42973	2	0	3.8141	1.25	3.05128	1.60942	1.36037
IPI00123276	Mosc2	mosc domain-containing protein 2, mitochondrial.	Chr. 1	338	38194	8	1	11.5064	2.25	5.11396	2.35444	6.81274
IPI00402911	Mphosph10	u3 small nucleolar ribonucleoprotein protein mpp10.	Chr. 7	681	78675	0	5	1.25	6.25	0.2	-2.32193	3.63879
IPI00134044	Mphosph6	m-phase phosphoprotein 6.	Chr. 8	161	19086	0	4	1.25	5.25	0.238095	-2.07039	2.64674
IPI00121617	Mphosph8	putative uncharacterized protein.	Chr. 14	858	97467	0	2	1.25	3.25	0.384615	-1.37851	0.920744
IPI00124046	Mpp6	isoform beta of maguk p55 subfamily member 6.	Chr. 6	553	62631	2	1	3.8141	2.25	1.69516	0.761419	0.408023
IPI00125348	Mprip	isoform 1 of myosin phosphatase rho-interacting protein.	Chr. 11	1024	116408	2	14	3.8141	15.25	0.250105	-1.99939	7.34546
IPI00604945	Mpst	adult male cecum cdna, riken full-length enriched library,clone:9130405k21 product:mercaptopyruvate sulfurtransferase, fullinsert sequence.	Chr. 15	297	33097	6	18	8.94231	19.25	0.464535	-1.10614	3.85751
IPI00308807	Mpv17	isoform 1 of general transcription factor 3c polypeptide 2.	Chr. 5	907	100275	0	6	1.25	7.25	0.172414	-2.53605	4.68476
IPI00132703	Mrfap1	morf4 family-associated protein 1.	Chr. 5	125	14194	1	2	2.53205	3.25	0.779093	-0.360133	0.0893771
IPI00132412	Mrpl10	39s ribosomal protein l10, mitochondrial.	Chr. 11	262	29396	1	5	2.53205	6.25	0.405128	-1.30355	1.62478
IPI00132470	Mrpl11	39s ribosomal protein l11, mitochondrial.	Chr. 19	192	20680	0	1	1.25	2.25	0.555556	-0.847997	0.289734
IPI00118963	Mrpl12	39s ribosomal protein l12, mitochondrial.	Chr. 11	201	21708	3	4	5.09615	5.25	0.970696	-0.0429086	0.00228776
IPI00134011	Mrpl13	39s ribosomal protein l13, mitochondrial.	Chr. 15	178	20677	0	2	1.25	3.25	0.384615	-1.37851	0.920744
IPI00133778	Mrpl14	39s ribosomal protein l14, mitochondrial.	Chr. 17	145	15874	0	1	1.25	2.25	0.555556	-0.847997	0.289734
IPI00387389	Mrpl18	39s ribosomal protein l18, mitochondrial.	Chr. 17	180	20677	2	10	3.8141	11.25	0.339031	-1.56051	3.83631
IPI00135311	Mrpl19	adult male hippocampus cdna, riken full-length enriched library,clone:c630024d24 product:mitochondrial ribosomal protein l19, fullinsert sequence.	Chr. 6	294	33864	0	1	1.25	2.25	0.555556	-0.847997	0.289734
IPI00133965	Mrpl21	isoform 1 of 39s ribosomal protein l21, mitochondrial.	Chr. 19	209	23366	0	7	1.25	8.25	0.151515	-2.72247	5.77163
IPI00162769	Mrpl24	39s ribosomal protein l24, mitochondrial.	Chr. 3	216	24945	3	5	5.09615	6.25	0.815385	-0.294447	0.117543
IPI00118227	Mrpl27	39s ribosomal protein l27, mitochondrial.	Chr. 11Chr. 18	148	15945	4	0	6.37821	1.25	5.10256	2.35122	3.7702
IPI00271726	Mrpl28	39s ribosomal protein l28, mitochondrial.	Chr. 17	257	30170	0	5	1.25	6.25	0.2	-2.32193	3.63879
IPI00110524	Mrpl30	39s ribosomal protein l30, mitochondrial.	Chr. 1	160	18342	0	1	1.25	2.25	0.555556	-0.847997	0.289734
IPI00311406	Mrpl39	39s ribosomal protein l39, mitochondrial.	Chr. 16	336	38609	1	0	2.53205	1.25	2.02564	1.01838	0.443325
IPI00323669	Mrpl40	39s ribosomal protein l40, mitochondrial.	Chr. 16	206	24301	5	6	7.66026	7.25	1.05659	0.0794117	0.0112896
IPI00378520	Mrpl41	39s ribosomal protein l41, mitochondrial.	Chr. 2	135	15262	4	0	6.37821	1.25	5.10256	2.35122	3.7702
IPI00132895	Mrpl45	39s ribosomal protein l45, mitochondrial.	Chr. 11	306	35411	2	0	3.8141	1.25	3.05128	1.60942	1.36037
IPI00111211	Mrpl46	39s ribosomal protein l46, mitochondrial.	Chr. 7	283	32132	3	8	5.09615	9.25	0.550936	-0.860045	1.22012
IPI00131988	Mrpl49	39s ribosomal protein l49, mitochondrial.	Chr. 19	166	19133	2	3	3.8141	4.25	0.897436	-0.156119	0.0235735
IPI00132170	Mrpl51	39s ribosomal protein l51, mitochondrial.	Chr. 6	128	15103	0	1	1.25	2.25	0.555556	-0.847997	0.289734
IPI00133750	Mrpl53	39s ribosomal protein l53, mitochondrial.	Chr. 6	118	12738	1	2	2.53205	3.25	0.779093	-0.360133	0.0893771
IPI00132091	Mrpl54	39s ribosomal protein l54, mitochondrial.	Chr. 10	135	15422	3	3	5.09615	4.25	1.1991	0.261946	0.0767115
IPI00336870	Mrpl55	isoform 2 of 39s ribosomal protein l55, mitochondrial.	Chr. 11	134	15826	2	0	3.8141	1.25	3.05128	1.60942	1.36037
IPI00284978	Mrpl9	39s ribosomal protein l9, mitochondrial.	Chr. 3	265	30244	0	4	1.25	5.25	0.238095	-2.07039	2.64674
IPI00348248	Mrps10	28s ribosomal protein s10, mitochondrial.	Chr. 17	160	18698	0	1	1.25	2.25	0.555556	-0.847997	0.289734
IPI00120620	Mrps11	28s ribosomal protein s11, mitochondrial.	Chr. 7	191	20208	2	1	3.8141	2.25	1.69516	0.761419	0.408023
IPI00321858	Mrps15	28s ribosomal protein s15, mitochondrial.	Chr. 4	258	29464	3	4	5.09615	5.25	0.970696	-0.0429086	0.00228776
IPI00132448	Mrps17	28s ribosomal protein s17, mitochondrial.	Chr. 5	120	13382	2	6	3.8141	7.25	0.526083	-0.926637	1.08485
IPI00118193	Mrps18b	isoform 1 of 28s ribosomal protein s18b, mitochondrial.	Chr. 17	254	28703	2	5	3.8141	6.25	0.610256	-0.712513	0.595476
IPI00115896	Mrps21	28s ribosomal protein s21, mitochondrial.	Chr. 3	87	10561	0	1	1.25	2.25	0.555556	-0.847997	0.289734
IPI00110918	Mrps22	28s ribosomal protein s22, mitochondrial.	Chr. 9	359	41192	2	12	3.8141	13.25	0.287857	-1.79658	5.52279
IPI00284934	Mrps23	28s ribosomal protein s23, mitochondrial.	Chr. 11	177	20348	1	0	2.53205	1.25	2.02564	1.01838	0.443325
IPI00315671	Mrps25	28s ribosomal protein s25, mitochondrial.	Chr. 6	171	19920	1	4	2.53205	5.25	0.482295	-1.05201	0.969574
IPI00108194	Mrps26	28s ribosomal protein s26, mitochondrial.	Chr. 2	200	23444	3	5	5.09615	6.25	0.815385	-0.294447	0.117543
IPI00110672	Mrps28	28s ribosomal protein s28, mitochondrial.	Chr. 3	186	20520	19	19	25.609	20.25	1.26464	0.338728	0.627671
IPI00132504	Mrps30	28s ribosomal protein s30, mitochondrial.	Chr. 13	442	49939	1	0	2.53205	1.25	2.02564	1.01838	0.443325
IPI00124828	Mrps31	28s ribosomal protein s31, mitochondrial.	Chr. 8	384	43881	8	13	11.5064	14.25	0.807467	-0.308524	0.292804
IPI00135214	Mrps33	28s ribosomal protein s33, mitochondrial.	Chr. 6	106	12459	1	1	2.53205	2.25	1.12536	0.170382	0.0166454
IPI00120709	Mrps34	28s ribosomal protein s34, mitochondrial.	Chr. 17	218	25827	0	6	1.25	7.25	0.172414	-2.53605	4.68476
IPI00222538	Mrps35	28s ribosomal protein s35, mitochondrial.	Chr. 6	320	35975	4	2	6.37821	3.25	1.96252	0.972711	1.03504
IPI00315808	Mrps36	28s ribosomal protein s36, mitochondrial.	Chr. 13	102	11101	53	29	69.1987	30.25	2.28756	1.19381	15.6702
IPI00856534	Mrps36	adult male tongue cdna, riken full-length enriched library,clone:2310057m08 product:similar to mitochondrial 28s ribosomalprotein s36.	Chr. 13	100	10943	1	0	2.53205	1.25	2.02564	1.01838	0.443325
IPI00315808	Mrps36	28s ribosomal protein s36, mitochondrial.	Chr. 13	102	11101	54	29	70.4808	30.25	2.32994	1.22029	16.5247		IPI00856534;
IPI00330688	Mrps7	28s ribosomal protein s7, mitochondrial.	Chr. 11	242	28063	3	2	5.09615	3.25	1.56805	0.648969	0.411763
IPI00109501	Mrrf	ribosome-recycling factor, mitochondrial.	Chr. 2	262	29051	15	80	20.4808	81.25	0.252071	-1.9881	38.844
IPI00118045	Msh4	muts protein homolog 4.	Chr. 3	958	107006	0	2	1.25	3.25	0.384615	-1.37851	0.920744
IPI00310173	Msh6	muts homolog 6.	Chr. 17	1358	151084	3	0	5.09615	1.25	4.07692	2.02748	2.50006
IPI00120924	Msi2	isoform 1 of rna-binding protein musashi homolog 2.	Chr. 11	346	36939	0	1	1.25	2.25	0.555556	-0.847997	0.289734
IPI00121279	Msln	mesothelin.	Chr. 17	625	69423	1	5	2.53205	6.25	0.405128	-1.30355	1.62478
IPI00110588	Msn	moesin.	Chr. X	577	67767	17	32	23.0449	33.25	0.693079	-0.528909	1.86025
IPI00331442	Msra	peptide methionine sulfoxide reductase.	Chr. 14	233	25988	0	1	1.25	2.25	0.555556	-0.847997	0.289734
IPI00109655	Msrb2	methionine-r-sulfoxide reductase b2, mitochondrial.	Chr. 2	175	19157	1	0	2.53205	1.25	2.02564	1.01838	0.443325
IPI00113696	Mt1	metallothionein-1.	Chr. 8	61	6018	6	0	8.94231	1.25	7.15385	2.83872	6.5433
IPI00408909	Mtap1a	isoform 1 of microtubule-associated protein 1a.	Chr. 2	2776	300140	0	3	1.25	4.25	0.294118	-1.76553	1.72906
IPI00896700	Mtap1b	microtubule-associated protein 1b.	Chr. 13	2464	270255	49	65	64.0705	66.25	0.967102	-0.0482599	0.0364516
IPI00118075	Mtap2	microtubule-associated protein 2.	Chr. 1	1828	198982	0	9	1.25	10.25	0.121951	-3.03562	8.03546
IPI00408119	Mtap4	isoform 1 of microtubule-associated protein 4.	Chr. 9	1125	117429	61	248	79.4551	249.25	0.318777	-1.64938	92.0972
IPI00848818	Mtap4	microtubule-associated protein 4.	Chr. 9	1125	117442	2	0	3.8141	1.25	3.05128	1.60942	1.36037
IPI00406741	Mtap4	isoform 4 of microtubule-associated protein 4.	Chr. 9	902	94517	0	1	1.25	2.25	0.555556	-0.847997	0.289734
IPI00406741	Mtap4	isoform 4 of microtubule-associated protein 4.	Chr. 9	902	94517	63	249	82.0192	250.25	0.327749	-1.60934	89.2502		IPI00408119;IPI00848818;
IPI00380510	Mtap7	isoform 2 of ensconsin.	Chr. 10	747	84455	0	7	1.25	8.25	0.151515	-2.72247	5.77163
IPI00282957	Mtap7d1	isoform 1 of map7 domain-containing protein 1.	Chr. 4	846	93276	6	5	8.94231	6.25	1.43077	0.516791	0.479647
IPI00459177	Mtap7d2	isoform 2 of map7 domain-containing protein 2.	Chr. X	748	82811	3	3	5.09615	4.25	1.1991	0.261946	0.0767115
IPI00457932	Mtap9	isoform 1 of microtubule-associated protein 9.	Chr. 3	646	73511	0	6	1.25	7.25	0.172414	-2.53605	4.68476
IPI00131176	mt-Co2	cytochrome c oxidase subunit 2.	Chr. M	227	25976	2	3	3.8141	4.25	0.897436	-0.156119	0.0235735
IPI00127299	Mtcp1	protein p8 mtcp-1.	Chr. XChr. X	68	7743	5	0	7.66026	1.25	6.12821	2.61546	5.12628
IPI00330599	Mtdh	protein lyric.	Chr. 15	579	63846	19	3	25.609	4.25	6.02564	2.59111	16.9579
IPI00122862	Mthfd1	c-1-tetrahydrofolate synthase, cytoplasmic.	Chr. 12	935	101256	1	0	2.53205	1.25	2.02564	1.01838	0.443325
IPI00228113	Mthfd1l	111 kda protein.	Chr. 10	1024	110726	13	12	17.9167	13.25	1.3522	0.43531	0.701387
IPI00112557	Mtif3	translation initiation factor if-3, mitochondrial.	Chr. 5	276	31739	0	1	1.25	2.25	0.555556	-0.847997	0.289734
IPI00228583	Mtpn	myotrophin.	Chr. 6	118	12861	19	19	25.609	20.25	1.26464	0.338728	0.627671
IPI00277141	Muc1	mucin 1, transmembrane.	Chr. 3	631	64636	4	0	6.37821	1.25	5.10256	2.35122	3.7702
IPI00668724	Muc16	similar to mucin 16.	Chr. 9	8589	921633	5	11	7.66026	12.25	0.625327	-0.677317	1.06761
IPI00323412	Muc4	mucin-4.	Chr. 16	3443	365216	3	0	5.09615	1.25	4.07692	2.02748	2.50006
IPI00761436	Muc4	mucin 4.	Chr. 16	3470	368411	0	15	1.25	16.25	0.0769231	-3.70044	15.254
IPI00323412	Muc4	mucin-4.	Chr. 16	3443	365216	3	15	5.09615	16.25	0.313609	-1.67296	6.12743		IPI00761436;
IPI00420891	Mug4	murinoglubulin-4.	Chr. 6	1451	162484	1	0	2.53205	1.25	2.02564	1.01838	0.443325
IPI00111258	Mvp	putative uncharacterized protein.	Chr. 7	870	96758	9	20	12.7885	21.25	0.60181	-0.73262	2.12565
IPI00132938	Myadm	myeloid-associated differentiation marker.	Chr. 7	320	35285	0	1	1.25	2.25	0.555556	-0.847997	0.289734
IPI00331361	Mybbp1a	myb-binding protein 1a.	Chr. 11	1344	152037	8	8	11.5064	9.25	1.24394	0.314913	0.245778
IPI00111495	Mycbp	c-myc-binding protein.	Chr. 4	103	11956	8	8	11.5064	9.25	1.24394	0.314913	0.245778
IPI00228844	Mycbpap	isoform 1 of mycbp-associated protein.	Chr. 11	932	106452	0	7	1.25	8.25	0.151515	-2.72247	5.77163
IPI00154084	Myef2	isoform 2 of myelin expression factor 2.	Chr. 2	574	61734	5	3	7.66026	4.25	1.80241	0.84993	0.990257
IPI00653528	Myeov2	myeloma overexpressed gene 2 protein homolog.	Chr. 1	57	6197	10	12	14.0705	13.25	1.06193	0.0866826	0.024646
IPI00122392	Myg1	upf0160 protein myg1.	Chr. 15	380	42723	0	2	1.25	3.25	0.384615	-1.37851	0.920744
IPI00453996	Myh14	isoform 1 of myosin-14.	Chr. 7	2000	228586	1	10	2.53205	11.25	0.225071	-2.15155	5.9582
IPI00130653	Myh7	myosin-7.	Chr. 14	1935	222879	0	2	1.25	3.25	0.384615	-1.37851	0.920744
IPI00265380	Myh8	myosin-8.	Chr. 11	1937	222708	1	0	2.53205	1.25	2.02564	1.01838	0.443325
IPI00123181	Myh9	myosin-9.	Chr. 15	1960	226372	119	198	153.814	199.25	0.771965	-0.373392	5.8634
IPI00261638	Myl6b	myosin light chain 6b.	Chr. 10	207	22749	0	1	1.25	2.25	0.555556	-0.847997	0.289734
IPI00776014	Myo15	isoform 2 of myosin-xv.	Chr. 11	3493	393314	0	8	1.25	9.25	0.135135	-2.88753	6.8906
IPI00407425	Myo18a	isoform 2 of myosin-xviiia.	Chr. 11	1719	195894	3	8	5.09615	9.25	0.550936	-0.860045	1.22012
IPI00654168	Myo18a	13 days embryo liver cdna, riken full-length enriched library,clone:i920064l08 product:myosin xviiia, full insert sequence.	Chr. 11	408	45620	3	0	5.09615	1.25	4.07692	2.02748	2.50006
IPI00407425	Myo18a	isoform 2 of myosin-xviiia.	Chr. 11	1719	195894	6	8	8.94231	9.25	0.966736	-0.0488062	0.00520435		IPI00654168;
IPI00272719	Myo18b	similar to myosin xviiib.	Chr. 5	2668	296421	0	5	1.25	6.25	0.2	-2.32193	3.63879
IPI00387204	Myo1g	myosin-ig.	Chr. 11	1024	117227	2	0	3.8141	1.25	3.05128	1.60942	1.36037
IPI00118120	Myo5a	myosin-va.	Chr. 9	1853	215595	0	4	1.25	5.25	0.238095	-2.07039	2.64674
IPI00410957	Myo5b	isoform 1 of myosin-vb.	Chr. 18	1818	210570	0	3	1.25	4.25	0.294118	-1.76553	1.72906
IPI00378974	Myom3	myomesin-3.	Chr. 4	1439	161778	0	2	1.25	3.25	0.384615	-1.37851	0.920744
IPI00228457	Myst2	isoform 2 of histone acetyltransferase myst2.	Chr. 11	583	66946	3	0	5.09615	1.25	4.07692	2.02748	2.50006
IPI00111831	Naca	nascent polypeptide-associated complex subunit alpha, muscle-specificform.	Chr. 10	2187	220601	4	4	6.37821	5.25	1.2149	0.280833	0.109634
IPI00112419	Nacad	nac-alpha domain-containing protein 1.	Chr. 11	1504	156764	4	0	6.37821	1.25	5.10256	2.35122	3.7702
IPI00121466	Naf1	h/aca ribonucleoprotein complex non-core subunit naf1.	Chr. 8	489	53246	1	1	2.53205	2.25	1.12536	0.170382	0.0166454
IPI00315593	Naga	alpha-n-acetylgalactosaminidase.	Chr. 15	415	47235	10	4	14.0705	5.25	2.6801	1.42229	4.17993
IPI00136625	Nagk	n-acetyl-d-glucosamine kinase.	Chr. 6	343	37268	4	0	6.37821	1.25	5.10256	2.35122	3.7702
IPI00314726	Naglu	alpha-n-acetylglucosaminidase.	Chr. 11	739	82622	2	3	3.8141	4.25	0.897436	-0.156119	0.0235735
IPI00320188	Nampt	nicotinamide phosphoribosyltransferase.	Chr. 12	491	55447	2	0	3.8141	1.25	3.05128	1.60942	1.36037
IPI00114925	Nans	putative uncharacterized protein.	Chr. 4	359	40024	2	7	3.8141	8.25	0.462315	-1.11305	1.66995
IPI00123199	Nap1l1	nucleosome assembly protein 1-like 1.	Chr. 10	391	45345	4	6	6.37821	7.25	0.879752	-0.18483	0.0558067
IPI00133977	Nap1l4	bone marrow stroma cell crl-2028 sr-4987 cdna, riken full-lengthenriched library, clone:g430136p17 product:nucleosome assembly protein1-like 4, full insert sequence.	Chr. 7	422	47362	0	2	1.25	3.25	0.384615	-1.37851	0.920744
IPI00109870	Napg	gamma-soluble nsf attachment protein.	Chr. 18	312	34732	1	0	2.53205	1.25	2.02564	1.01838	0.443325
IPI00115987	Nasp	nuclear autoantigenic sperm protein isoform 1.	Chr. 4	448	48766	4	5	6.37821	6.25	1.02051	0.0292943	0.0013016
IPI00133166	Nat9	n-acetyltransferase 9.	Chr. 11	241	27663	0	1	1.25	2.25	0.555556	-0.847997	0.289734
IPI00421222	Nbeal2	mkiaa0540 protein.	Chr. 9	2772	304815	0	2	1.25	3.25	0.384615	-1.37851	0.920744
IPI00316857	Nbn	nibrin.	Chr. 4	751	83795	4	0	6.37821	1.25	5.10256	2.35122	3.7702
IPI00403116	Ncaph2	isoform 3 of condensin-2 complex subunit h2.	Chr. 15	599	68024	0	2	1.25	3.25	0.384615	-1.37851	0.920744
IPI00309413	Nck2	non-catalytic region of tyrosine kinase adaptor protein 2.	Chr. 1Chr. 1	380	42879	3	1	5.09615	2.25	2.26496	1.17948	1.13209
IPI00317794	Ncl	nucleolin.	Chr. 1	707	76723	76	94	98.6859	95.25	1.03607	0.0511248	0.0608758
IPI00313525	Ncoa5	nuclear receptor coactivator 5.	Chr. 2	579	65319	6	0	8.94231	1.25	7.15385	2.83872	6.5433
IPI00123351	Ncoa6	nuclear receptor coactivator 6.	Chr. 2	2069	219958	4	3	6.37821	4.25	1.50075	0.585688	0.429049
IPI00123871	Ncor2	nuclear receptor co-repressor 2.	Chr. 5	2507	273409	12	10	16.6346	11.25	1.47863	0.564264	1.04635
IPI00118674	Ncstn	nicastrin.	Chr. 1	708	78490	0	2	1.25	3.25	0.384615	-1.37851	0.920744
IPI00112460	Nde1	isoform 1 of nuclear distribution protein nude homolog 1.	Chr. 16	344	38523	2	2	3.8141	3.25	1.17357	0.230904	0.0450943
IPI00125960	Ndrg1	protein ndrg1.	Chr. 15	394	43009	2	2	3.8141	3.25	1.17357	0.230904	0.0450943
IPI00132940	Ndufa1	nadh dehydrogenase [ubiquinone] 1 alpha subcomplex subunit 1.	Chr. X	70	8139	0	1	1.25	2.25	0.555556	-0.847997	0.289734
IPI00116748	Ndufa10	nadh dehydrogenase [ubiquinone] 1 alpha subcomplex subunit 10,mitochondrial.	Chr. 1	355	40603	0	6	1.25	7.25	0.172414	-2.53605	4.68476
IPI00318645	Ndufa11	nadh dehydrogenase (ubiquinone) 1 alpha subcomplex 11 isoform 3.	Chr. 17	143	15115	0	1	1.25	2.25	0.555556	-0.847997	0.289734
IPI00344004	Ndufa12	nadh dehydrogenase (ubiquinone) 1 alpha subcomplex, 12.	Chr. 10	149	17633	0	6	1.25	7.25	0.172414	-2.53605	4.68476
IPI00230715	Ndufa13	nadh dehydrogenase [ubiquinone] 1 alpha subcomplex subunit 13.	Chr. 8	144	16860	0	1	1.25	2.25	0.555556	-0.847997	0.289734
IPI00315302	Ndufa2	nadh dehydrogenase [ubiquinone] 1 alpha subcomplex subunit 2.	Chr. 18	99	10916	9	13	12.7885	14.25	0.897436	-0.156119	0.0790406
IPI00132216	Ndufa3	nadh dehydrogenase [ubiquinone] 1 alpha subcomplex subunit 3.	Chr. 7	84	9331	0	1	1.25	2.25	0.555556	-0.847997	0.289734
IPI00125929	Ndufa4	nadh dehydrogenase [ubiquinone] 1 alpha subcomplex subunit 4.	Chr. 6	82	9327	7	4	10.2244	5.25	1.9475	0.961621	1.62779
IPI00331332	Ndufa5	nadh dehydrogenase [ubiquinone] 1 alpha subcomplex subunit 5.	Chr. 6	116	13360	2	30	3.8141	31.25	0.122051	-3.03444	24.4888
IPI00133399	Ndufa6	nadh dehydrogenase [ubiquinone] 1 alpha subcomplex subunit 6.	Chr. 15	131	15283	3	12	5.09615	13.25	0.384615	-1.37851	3.7538
IPI00130322	Ndufa7	nadh dehydrogenase [ubiquinone] 1 alpha subcomplex subunit 7.	Chr. 17	113	12576	4	2	6.37821	3.25	1.96252	0.972711	1.03504
IPI00120984	Ndufa8	nadh dehydrogenase [ubiquinone] 1 alpha subcomplex subunit 8.	Chr. 2	172	19992	7	11	10.2244	12.25	0.834642	-0.260771	0.182821
IPI00120212	Ndufa9	nadh dehydrogenase [ubiquinone] 1 alpha subcomplex subunit 9,mitochondrial.	Chr. 6	377	42509	8	8	11.5064	9.25	1.24394	0.314913	0.245778
IPI00330551	Ndufaf2	mimitin, mitochondrial.	Chr. 13	168	19628	4	1	6.37821	2.25	2.83476	1.50323	2.05841
IPI00121288	Ndufb10	nadh dehydrogenase [ubiquinone] 1 beta subcomplex subunit 10.	Chr. 17	176	21024	5	6	7.66026	7.25	1.05659	0.0794117	0.0112896
IPI00114246	Ndufb11	nadh dehydrogenase [ubiquinone] 1 beta subcomplex subunit 11,mitochondrial.	Chr. X	151	17444	7	5	10.2244	6.25	1.6359	0.710082	0.968318
IPI00133403	Ndufb3	nadh dehydrogenase [ubiquinone] 1 beta subcomplex subunit 3.	Chr. 1	104	11692	0	3	1.25	4.25	0.294118	-1.76553	1.72906
IPI00132390	Ndufb4	nadh dehydrogenase [ubiquinone] 1 beta subcomplex subunit 4.	Chr. 16	129	15081	12	13	16.6346	14.25	1.16734	0.223227	0.184301
IPI00132531	Ndufb5	nadh dehydrogenase [ubiquinone] 1 beta subcomplex subunit 5,mitochondrial.	Chr. 3	189	21710	4	0	6.37821	1.25	5.10256	2.35122	3.7702
IPI00341322	Ndufb6	nadh dehydrogenase [ubiquinone] 1 beta subcomplex subunit 6.	Chr. 4	128	15515	5	8	7.66026	9.25	0.828136	-0.272061	0.149674
IPI00133215	Ndufb7	nadh dehydrogenase [ubiquinone] 1 beta subcomplex subunit 7.	Chr. 8	137	16331	8	0	11.5064	1.25	9.20513	3.20244	9.50361
IPI00387430	Ndufb8	nadh dehydrogenase [ubiquinone] 1 beta subcomplex subunit 8,mitochondrial.	Chr. 19	186	21876	3	5	5.09615	6.25	0.815385	-0.294447	0.117543
IPI00132623	Ndufb9	nadh dehydrogenase [ubiquinone] 1 beta subcomplex subunit 9.	Chr. 15	179	21984	4	5	6.37821	6.25	1.02051	0.0292943	0.0013016
IPI00110825	Ndufc2	adult male small intestine cdna, riken full-length enriched library,clone:2010300p09 product:1810004i06rik protein (similar to nadhdehydrogenase (ubiquinone) 1, subcomplex unknown, 2) (14.5kd, b14.5b)homolog.	Chr. 7	121	14322	2	2	3.8141	3.25	1.17357	0.230904	0.0450943
IPI00308882	Ndufs1	nadh-ubiquinone oxidoreductase 75 kda subunit, mitochondrial.	Chr. 1	727	79749	4	1	6.37821	2.25	2.83476	1.50323	2.05841
IPI00121309	Ndufs3	nadh dehydrogenase [ubiquinone] iron-sulfur protein 3, mitochondrial.	Chr. 2	263	30149	3	0	5.09615	1.25	4.07692	2.02748	2.50006
IPI00229008	Ndufs4	nadh dehydrogenase [ubiquinone] iron-sulfur protein 4, mitochondrial.	Chr. 13	175	19785	10	11	14.0705	12.25	1.14861	0.199893	0.12602
IPI00117300	Ndufs5	nadh dehydrogenase [ubiquinone] iron-sulfur protein 5.	Chr. 4	106	12648	11	6	15.3526	7.25	2.1176	1.08243	2.97025
IPI00128345	Ndufs6	nadh dehydrogenase [ubiquinone] iron-sulfur protein 6, mitochondrial.	Chr. 13	116	13020	32	10	42.2756	11.25	3.75783	1.9099	19.1571
IPI00120232	Ndufs7	nadh dehydrogenase [ubiquinone] iron-sulfur protein 7, mitochondrial.	Chr. 10	224	24683	0	1	1.25	2.25	0.555556	-0.847997	0.289734
IPI00170093	Ndufs8	nadh dehydrogenase [ubiquinone] iron-sulfur protein 8, mitochondrial.	Chr. 19	212	24038	9	7	12.7885	8.25	1.55012	0.632377	0.986785
IPI00130460	Ndufv1	nadh dehydrogenase [ubiquinone] flavoprotein 1, mitochondrial.	Chr. 19	464	50834	0	1	1.25	2.25	0.555556	-0.847997	0.289734
IPI00169925	Ndufv2	isoform 1 of nadh dehydrogenase [ubiquinone] flavoprotein 2,mitochondrial.	Chr. 17	248	27285	16	22	21.7628	23.25	0.936035	-0.0953652	0.0491439
IPI00720238	Neb	nebulin.	Chr. 2	6909	800569	0	3	1.25	4.25	0.294118	-1.76553	1.72906
IPI00120023	Nebl	adult male lung cdna, riken full-length enriched library,clone:1200007o21 product:lim and sh3 protein (lasp homolog), fullinsert sequence.	Chr. 2	270	31113	10	0	14.0705	1.25	11.2564	3.49267	12.5785
IPI00225533	Necap1	adaptin ear-binding coat-associated protein 1.	Chr. 6	275	29639	0	4	1.25	5.25	0.238095	-2.07039	2.64674
IPI00133798	Necap2	adaptin ear-binding coat-associated protein 2.	Chr. 4	266	28598	1	3	2.53205	4.25	0.595777	-0.747156	0.439948
IPI00462445	Nedd4	e3 ubiquitin-protein ligase nedd4.	Chr. 9	887	102706	11	4	15.3526	5.25	2.9243	1.54809	5.17436
IPI00114241	Nefh	neurofilament heavy polypeptide.	Chr. 11	1090	116994	3	0	5.09615	1.25	4.07692	2.02748	2.50006
IPI00127241	Nek3	serine/threonine-protein kinase nek3.	Chr. 8	511	57223	1	1	2.53205	2.25	1.12536	0.170382	0.0166454
IPI00404118	Nelf	isoform 4 of nasal embryonic luteinizing hormone-releasing hormonefactor.	Chr. 2	507	57267	3	0	5.09615	1.25	4.07692	2.02748	2.50006
IPI00132005	Nenf	neudesin.	Chr. 1	171	18904	11	5	15.3526	6.25	2.45641	1.29655	3.95792
IPI00453692	Nes	isoform 1 of nestin.	Chr. 3	1864	207124	103	175	133.301	176.25	0.756319	-0.402933	5.97819
IPI00400168	Nexn	nexilin.	Chr. 3	607	72138	0	3	1.25	4.25	0.294118	-1.76553	1.72906
IPI00123474	Nfkb2	nf-kb2 splice variant 4.	Chr. 19	900	96829	0	7	1.25	8.25	0.151515	-2.72247	5.77163
IPI00310151	Nfkbie	nf-kappa-b inhibitor epsilon.	Chr. 17	364	39200	1	0	2.53205	1.25	2.02564	1.01838	0.443325
IPI00274469	Nfrkb	nuclear factor related to kappa-b-binding protein.	Chr. 9	1296	138764	1	4	2.53205	5.25	0.482295	-1.05201	0.969574
IPI00278230	Nfu1	29 kda protein.	Chr. 6	256	28655	15	19	20.4808	20.25	1.0114	0.016348	0.00130748
IPI00881776	Nfu1	22 kda protein.	Chr. 6	199	22028	8	3	11.5064	4.25	2.70739	1.4369	3.47131
IPI00278230	Nfu1	29 kda protein.	Chr. 6	256	28655	23	22	30.7372	23.25	1.32203	0.402754	1.04171		IPI00881776;
IPI00310568	Ngrn	neugrin.	Chr. 7	293	32447	2	1	3.8141	2.25	1.69516	0.761419	0.408023
IPI00228567	Nhlrc3	nhl repeat-containing protein 3.	Chr. 3	347	38195	2	2	3.8141	3.25	1.17357	0.230904	0.0450943
IPI00113389	Niban	adult male epididymis cdna, riken full-length enriched library,clone:9230002k05 product:niban protein, full insert sequence.	Chr. 1	926	102649	2	0	3.8141	1.25	3.05128	1.60942	1.36037
IPI00111793	Nid1	nidogen-1.	Chr. 13	1245	136623	0	15	1.25	16.25	0.0769231	-3.70044	15.254
IPI00357096	Nipbl	isoform 2 of nipped-b-like protein.	Chr. 15	2691	303763	11	0	15.3526	1.25	12.2821	3.61848	14.1466
IPI00132444	Nipsnap3a	protein nipsnap homolog 3a.	Chr. 4	247	28308	0	3	1.25	4.25	0.294118	-1.76553	1.72906
IPI00110435	Nisch	isoform 1 of nischarin.	Chr. 14	1593	175012	3	2	5.09615	3.25	1.56805	0.648969	0.411763
IPI00128873	Nit1	nitrilase 1.	Chr. 1	323	35705	0	1	1.25	2.25	0.555556	-0.847997	0.289734
IPI00320651	Nkd1	protein naked cuticle homolog 1.	Chr. 8	471	52391	4	3	6.37821	4.25	1.50075	0.585688	0.429049
IPI00226332	Nlrp2	nacht, leucine rich repeat and pyd containing 2.	Chr. 7	1046	118641	30	33	39.7115	34.25	1.15946	0.213454	0.403663
IPI00131459	Nme1	nucleoside diphosphate kinase a.	Chr. 11	152	17208	14	16	19.1987	17.25	1.11297	0.154414	0.104237
IPI00127417	Nme2	nucleoside diphosphate kinase b.	Chr. 11	152	17363	9	14	12.7885	15.25	0.838588	-0.253967	0.216381
IPI00169979	Nmral1	isoform 1 of nmra-like family domain-containing protein 1.	Chr. 16	309	34376	0	2	1.25	3.25	0.384615	-1.37851	0.920744
IPI00224128	Nmt1	glycylpeptide n-tetradecanoyltransferase 1.	Chr. 11	496	56888	2	2	3.8141	3.25	1.17357	0.230904	0.0450943
IPI00128918	Noc3l	nucleolar complex protein 3 homolog.	Chr. 19	807	93225	5	0	7.66026	1.25	6.12821	2.61546	5.12628
IPI00330054	Noc4l	nucleolar complex protein 4 homolog.	Chr. 5	516	58676	0	1	1.25	2.25	0.555556	-0.847997	0.289734
IPI00311453	Nol1	nucleolar protein 1.	Chr. 6	794	86907	4	0	6.37821	1.25	5.10256	2.35122	3.7702
IPI00307884	Nol12	nucleolar protein 12.	Chr. 15	217	25356	2	0	3.8141	1.25	3.05128	1.60942	1.36037
IPI00353010	Nol14	nucleolar protein 14.	Chr. 5	860	98774	1	0	2.53205	1.25	2.02564	1.01838	0.443325
IPI00463468	Nol5	nucleolar protein 5.	Chr. 1	536	60343	2	6	3.8141	7.25	0.526083	-0.926637	1.08485
IPI00318048	Nol5a	nucleolar protein 5a.	Chr. 2	580	64464	17	7	23.0449	8.25	2.79332	1.48198	7.28146
IPI00318561	Nol7	isoform 1 of nucleolar protein 7.	Chr. 13	254	28970	4	4	6.37821	5.25	1.2149	0.280833	0.109634
IPI00461536	Nol8	nucleolar protein 8.	Chr. 13	1165	130665	10	8	14.0705	9.25	1.52114	0.60515	1.00365
IPI00110931	Nola1	isoform 1 of h/aca ribonucleoprotein complex subunit 1.	Chr. 3	231	23474	3	2	5.09615	3.25	1.56805	0.648969	0.411763
IPI00133550	Nola2	h/aca ribonucleoprotein complex subunit 2.	Chr. 11	153	17247	22	25	29.4551	26.25	1.1221	0.166201	0.184517
IPI00133008	Nola3	h/aca ribonucleoprotein complex subunit 3.	Chr. 2	64	7706	2	3	3.8141	4.25	0.897436	-0.156119	0.0235735
IPI00719871	Nolc1	nucleolar and coiled-body phosphoprotein 1 isoform d.	Chr. 19	701	73556	33	16	43.5577	17.25	2.52508	1.33633	11.7664
IPI00719977	Nolc1	nucleolar and coiled-body phosphoprotein 1 isoform a.	Chr. 19	701	73570	0	18	1.25	19.25	0.0649351	-3.94486	19.0036
IPI00719871	Nolc1	nucleolar and coiled-body phosphoprotein 1 isoform d.	Chr. 19	701	73556	33	34	43.5577	35.25	1.23568	0.305304	0.877404		IPI00719977;
IPI00320016	Nono	isoform 1 of non-pou domain-containing octamer-binding protein.	Chr. X	473	54541	20	31	26.891	32.25	0.83383	-0.262174	0.486262
IPI00109529	Nosip	isoform 1 of nitric oxide synthase-interacting protein.	Chr. 7	301	33209	2	2	3.8141	3.25	1.17357	0.230904	0.0450943
IPI00467908	Notch2	notch gene homolog 2.	Chr. 3	2473	265633	0	2	1.25	3.25	0.384615	-1.37851	0.920744
IPI00229898	Noxa1	isoform 1 of nadph oxidase activator 1.	Chr. 2	444	48880	4	0	6.37821	1.25	5.10256	2.35122	3.7702
IPI00137835	Npas3	neuronal pas domain-containing protein 3.	Chr. 12	925	100458	2	0	3.8141	1.25	3.05128	1.60942	1.36037
IPI00129186	Npc2	epididymal secretory protein e1.	Chr. 12	149	16442	39	51	51.25	52.25	0.980861	-0.027879	0.00966199
IPI00229332	Npdc1	neural proliferation differentiation and control gene 1.	Chr. 2	341	36629	1	0	2.53205	1.25	2.02564	1.01838	0.443325
IPI00127415	Npm1	nucleophosmin.	Chr. 11	292	32560	69	68	89.7115	69.25	1.29547	0.373479	2.64113
IPI00131725	Npm3	nucleoplasmin-3.	Chr. 19	175	19023	0	1	1.25	2.25	0.555556	-0.847997	0.289734
IPI00124689	Npnt	isoform 4 of nephronectin.	Chr. 3	609	67061	9	2	12.7885	3.25	3.93491	1.97633	6.06605
IPI00123831	Nptn	isoform 1 of neuroplastin.	Chr. 9	281	31277	3	5	5.09615	6.25	0.815385	-0.294447	0.117543
IPI00266614	Nqo2	ribosyldihydronicotinamide dehydrogenase [quinone].	Chr. 13	231	26248	4	4	6.37821	5.25	1.2149	0.280833	0.109634
IPI00125443	Nr3c1	isoform 1-b of glucocorticoid receptor.	Chr. 18	756	83273	3	0	5.09615	1.25	4.07692	2.02748	2.50006
IPI00229911	Nradd	10 days embryo whole body cdna, riken full-length enriched library,clone:2610311b09 product:neurotrophin receptor associated deathdomain, full insert sequence.	Chr. 9	228	24767	1	8	2.53205	9.25	0.273735	-1.86915	4.07095
IPI00128081	Nrk	nik-related protein kinase.	Chr. X	1455	163675	0	3	1.25	4.25	0.294118	-1.76553	1.72906
IPI00311626	Nsbp1	nucleosome-binding protein 1.	Chr. X	406	45344	22	10	29.4551	11.25	2.61823	1.38859	8.43796
IPI00131111	Nsd1	nuclear receptor-binding set-domain protein 1.	Chr. 13	2691	296364	2	0	3.8141	1.25	3.05128	1.60942	1.36037
IPI00387232	Nsfl1c	isoform 3 of nsfl1 cofactor p47.	Chr. 2	372	40953	13	0	17.9167	1.25	14.3333	3.8413	17.3289
IPI00756894	Nsfl1c	nsfl1 (p97) cofactor.	Chr. 2	339	37436	0	24	1.25	25.25	0.049505	-4.33628	26.6617
IPI00387232	Nsfl1c	isoform 3 of nsfl1 cofactor p47.	Chr. 2	372	40953	13	24	17.9167	25.25	0.709571	-0.494981	1.25188		IPI00756894;
IPI00228804	Nsun2	88 kda protein.	Chr. 13	782	88068	0	2	1.25	3.25	0.384615	-1.37851	0.920744
IPI00228678	Nsun3	isoform 1 of putative methyltransferase nsun3.	Chr. 16	348	39182	0	1	1.25	2.25	0.555556	-0.847997	0.289734
IPI00124639	Nt5c	5'(3')-deoxyribonucleotidase, cytosolic type.	Chr. 11	200	23076	9	13	12.7885	14.25	0.897436	-0.156119	0.0790406
IPI00317709	Nubpl	nucleotide-binding protein-like.	Chr. 12	319	34105	0	3	1.25	4.25	0.294118	-1.76553	1.72906
IPI00132314	Nucb1	nucleobindin-1.	Chr. 7	459	53409	31	41	40.9936	42.25	0.970262	-0.043553	0.0189639
IPI00309704	Nucb2	nucleobindin-2.	Chr. 7	420	50304	12	44	16.6346	45.25	0.367616	-1.44373	13.7489
IPI00341869	Nucks1	nuclear ubiquitous casein and cyclin-dependent kinases substrate.	Chr. 1	234	26313	4	1	6.37821	2.25	2.83476	1.50323	2.05841
IPI00132942	Nudc	nuclear migration protein nudc.	Chr. 4	332	38358	3	14	5.09615	15.25	0.334174	-1.58133	5.30194
IPI00268927	Nudcd3	isoform 1 of nudc domain-containing protein 3.	Chr. 11	363	40890	0	1	1.25	2.25	0.555556	-0.847997	0.289734
IPI00133116	Nudt14	uridine diphosphate glucose pyrophosphatase.	Chr. 12	222	24444	0	1	1.25	2.25	0.555556	-0.847997	0.289734
IPI00123572	Nudt5	adp-sugar pyrophosphatase.	Chr. 2	218	23984	3	0	5.09615	1.25	4.07692	2.02748	2.50006
IPI00133015	Nudt8	nucleoside diphosphate-linked moiety x motif 8, mitochondrial.	Chr. 19	210	23253	0	2	1.25	3.25	0.384615	-1.37851	0.920744
IPI00405390	Nudt9	adp-ribose pyrophosphatase, mitochondrial.	Chr. 5	350	38604	4	8	6.37821	9.25	0.689536	-0.536303	0.530724
IPI00330146	Nufip2	isoform 1 of nuclear fragile x mental retardation-interacting protein2.	Chr. 11	692	75657	4	4	6.37821	5.25	1.2149	0.280833	0.109634
IPI00263048	Numa1	nuclear mitotic apparatus protein 1.	Chr. 7	2094	235658	138	214	178.173	215.25	0.827749	-0.272734	3.49939
IPI00137943	Numb	isoform 1 of protein numb homolog.	Chr. 12	653	70813	0	2	1.25	3.25	0.384615	-1.37851	0.920744
IPI00330624	Nup153	nucleoporin 153.	Chr. 13	1462	152068	19	26	25.609	27.25	0.939779	-0.0896068	0.0509544
IPI00229722	Nup214	nuclear pore complex protein nup214.	Chr. 2	2085	212979	7	9	10.2244	10.25	0.997498	-0.00361351	3.21115e-05
IPI00469331	Nup35	nucleoporin nup53.	Chr. 2	325	34786	3	3	5.09615	4.25	1.1991	0.261946	0.0767115
IPI00120572	Nup50	nucleoporin 50 kda.	Chr. 15	466	49495	0	5	1.25	6.25	0.2	-2.32193	3.63879
IPI00225192	Nup54	nucleoporin p54.	Chr. 5	510	55732	0	7	1.25	8.25	0.151515	-2.72247	5.77163
IPI00139994	Nup62	nuclear pore glycoprotein p62.	Chr. 7	526	53255	4	13	6.37821	14.25	0.447593	-1.15974	3.08142
IPI00222307	Nup93	isoform 1 of nuclear pore complex protein nup93.	Chr. 8	819	93281	0	3	1.25	4.25	0.294118	-1.76553	1.72906
IPI00464141	Nup98	nucleoporin 98.	Chr. 7	1187	124806	2	0	3.8141	1.25	3.05128	1.60942	1.36037
IPI00474558	Nup98	nup98 protein.	Chr. 7	1225	138150	0	11	1.25	12.25	0.102041	-3.29278	10.3856
IPI00464141	Nup98	nucleoporin 98.	Chr. 7	1187	124806	2	11	3.8141	12.25	0.311355	-1.68337	4.66012		IPI00474558;
IPI00115588	Nxf1	nuclear rna export factor 1.	Chr. 19	618	70301	0	1	1.25	2.25	0.555556	-0.847997	0.289734
IPI00129178	Oat	ornithine aminotransferase, mitochondrial.	Chr. 7	439	48355	7	11	10.2244	12.25	0.834642	-0.260771	0.182821
IPI00153704	Obfc2b	oligonucleotide/oligosaccharide-binding fold containing 2b.	Chr. 10	212	22628	2	0	3.8141	1.25	3.05128	1.60942	1.36037
IPI00408277	Obsl1	obscurin-like 1.	Chr. 1	1804	197937	2	0	3.8141	1.25	3.05128	1.60942	1.36037
IPI00133608	Ociad1	isoform 1 of ocia domain-containing protein 1.	Chr. 5	247	27610	15	6	20.4808	7.25	2.82493	1.49822	6.57701
IPI00112139	Ociad2	ocia domain-containing protein 2.	Chr. 5	154	16926	0	4	1.25	5.25	0.238095	-2.07039	2.64674
IPI00117828	Ocln	occludin.	Chr. 13	521	59000	3	3	5.09615	4.25	1.1991	0.261946	0.0767115
[truncated: 1,011 more rows]
