# Supplementary material for: Thy-1+ Cancer-associated Fibroblasts Adversely Impact Lung Cancer Prognosis
Source: Sci Rep. 2017 Jul 25;7:6478. doi: 10.1038/s41598-017-06922-5 (PMC5527099; doi:10.1038/s41598-017-06922-5)
Supplement: Supplementary file 2 — Supplementary Dataset 2 [file 41598_2017_6922_MOESM2_ESM.xls]

## Sheet: CAFvsLF
Supplementary Table 1. Proteins differentially expressed between LFs and CAFs
							Navab et al PNAS 108:7160-7165, 2011
IPI	Gene	Desc	Normalized peptides in CAFs	Normalized peptides in LFs	CAF_normalized/LF_normalized	G-Test	CAF vs LF paired t-test	CAF/LF average fold change
Upregulated in CAF
IPI00123458	Sprr1a	cornifin-a.	438.429	147.25	2.97745	151.41	0.142034	1.18099
IPI00124640	Grn	osteoclast-like cell cdna, riken full-length enriched library,clone:i420031m06 product:granulin, full insert sequence.	180.737	36.25	4.98585	105.001	0.325769	1.07326
IPI00408243	Ssbp1	single-stranded dna binding protein 1 isoform 1.	362.788	179.25	2.02392	63.3932	0.296849	0.90125
IPI00338745	Hmgn1	non-histone chromosomal protein hmg-14.	47.4038	1.25	37.9231	55.827	0.368799	0.910459
IPI00850434	.	similar to glyceraldehyde-3-phosphate dehydrogenase (gapdh) isoform 1.	42.2756	1.25	33.8205	49.0001	---	---
IPI00284925	Chchd2	coiled-coil-helix-coiled-coil-helix domain-containing protein 2,mitochondrial.	39.7115	1.25	31.7692	45.5996	0.345124	1.09682
IPI00319558	Lad1	ladinin-1.	199.968	88.25	2.26593	44.459	0.0474212	1.10854
IPI00330289	Epb4.1l2	erythrocyte protein band 4.1-like 2.	53.8141	6.25	8.61026	43.1553	0.0561418	0.795169
IPI00117288	Hnrnpab	heterogeneous nuclear ribonucleoprotein a/b.	324.327	181.25	1.78939	41.0489	0.22581	0.9071
IPI00554989	Ppia	peptidyl-prolyl cis-trans isomerase.	146.122	58.25	2.50853	39.0412	0.945293	1.00742
IPI00752289	.	similar to glyceraldehyde-3-phosphate dehydrogenase (gapdh) isoform 1.	34.5833	1.25	27.6667	38.8303	---	---
IPI00119051	Wfdc2	wap four-disulfide core domain protein 2.	70.4808	17.25	4.08584	34.6467	0.636768	0.96549
IPI00127942	Dstn	destrin.	166.635	77.25	2.15708	33.5357	0.839936	1.02148
IPI00622490	Klhl32	kelch-like 32.	28.1731	1.25	22.5385	30.4463	0.780536	0.981686
IPI00115660	Tcof1	treacle protein.	219.199	120.25	1.82286	29.2664	0.572017	0.953519
IPI00227850	Arpp19	isoform arpp-19 of camp-regulated phosphoprotein 19.	46.1218	8.25	5.59052	29.0828	0.795579	1.03097
IPI00128975	Dap	death-associated protein 1.	43.5577	8.25	5.27972	26.3945	0.419859	1.06683
IPI00331612	Hmga2	high mobility group protein hmgi-c.	97.4038	40.25	2.41997	24.464	0.227373	1.16635
IPI00221581	Eif4b	eukaryotic translation initiation factor 4b.	99.9679	42.25	2.36611	24.1139	0.590777	0.89751
IPI00230641	Cast	isoform 2 of calpastatin.	256.378	157.25	1.63039	23.9894	0.996429	0.999538
IPI00338650	Hmgn2	non-histone chromosomal protein hmg-17.	23.0449	1.25	18.4359	23.8275	0.379712	0.898755
IPI00457611	Sep9	isoform 1 of septin-9.	71.7628	25.25	2.84209	23.2448	0.165952	0.853423
IPI00134135	Acp1	isoform 1 of low molecular weight phosphotyrosine protein phosphatase.	33.3013	5.25	6.3431	22.7588	0.300666	0.927016
IPI00314755	Hn1	hematological and neurological expressed 1 protein.	58.9423	18.25	3.22972	22.5751	0.0662777	0.824353
IPI00268688	Cd2ap	cd2-associated protein.	173.045	96.25	1.79787	22.2065	0.884143	0.97716
IPI00187275	Cdv3	isoform 2 of protein cdv3.	76.891	29.25	2.62875	22.1665	0.0685038	1.08323
IPI00130640	Hrsp12	ribonuclease uk114.	73.0449	28.25	2.58566	20.5115	0.0118624	0.59653
IPI00321557	Pdlim4	pdz and lim domain protein 4.	37.1474	8.25	4.50272	19.8971	0.59678	1.0502
IPI00313222	Rpl6	60s ribosomal protein l6.	40.9936	10.25	3.99937	19.7503	0.353125	0.915522
IPI00128345	Ndufs6	nadh dehydrogenase [ubiquinone] iron-sulfur protein 6, mitochondrial.	42.2756	11.25	3.75783	19.1571	0.695528	0.97716
IPI00624988	Cttn	putative uncharacterized protein.	137.147	74.25	1.8471	19.0004	0.528172	1.0502
IPI00110350	Armet	protein armet.	87.1474	39.25	2.22032	18.6119	0.0772694	1.17663
IPI00221494	Lpp	isoform 1 of lipoma-preferred partner homolog.	130.737	70.25	1.86103	18.4889	0.501676	1.10854
IPI00322513	Igfbp7	igfbp7 protein (fragment).	60.2244	22.25	2.70671	18.1619	0.00226219	1.92831
IPI00877291	Anxa4	annexin a4.	96.1218	46.25	2.07831	17.8458	0.516738	1.07227
IPI00330164	Rbm16	rbm16 protein.	17.9167	1.25	14.3333	17.3289	0.181763	0.901667
IPI00330599	Mtdh	protein lyric.	25.609	4.25	6.02564	16.9579	0.941288	1.00463
IPI00315808	Mrps36	28s ribosomal protein s36, mitochondrial.	70.4808	30.25	2.32994	16.5247	0.42228	0.901667
IPI00649955	Fhl3	four and a half lim domains 3.	37.1474	10.25	3.62414	16.2117	0.393492	0.897925
IPI00380722	Bat2	large proline-rich protein bat2.	33.3013	8.25	4.03652	16.1852	0.302707	0.943002
IPI00122174	.	scaffold attachment factor b.	73.0449	33.25	2.19684	15.2676	---	---
IPI00330171	Bat2d	bat2 domain containing 1.	64.0705	28.25	2.26798	14.27	0.416319	0.939957
IPI00153798	Hexim1	protein hexim1.	23.0449	4.25	5.42232	14.2297	0.272405	0.905843
IPI00123176	.	37 kda protein.	15.3526	1.25	12.2821	14.1466	---	---
IPI00133708	D1Pas1	putative atp-dependent rna helicase pl10.	15.3526	1.25	12.2821	14.1466	---	---
IPI00357096	Nipbl	isoform 2 of nipped-b-like protein.	15.3526	1.25	12.2821	14.1466	0.598026	0.946058
IPI00454049	Echs1	enoyl-coa hydratase, mitochondrial.	44.8397	16.25	2.75937	13.9169	0.0215078	0.91088
IPI00410978	Gfer	growth factor, erv1 (s. cerevisiae)-like.	24.3269	5.25	4.6337	13.3428	0.391585	0.956166
IPI00354432	Pawr	isoform 1 of prkc apoptosis wt1 regulator protein.	52.5321	22.25	2.36099	12.6216	0.0304531	1.47563
IPI00626366	.	similar to acidic ribosomal phosphoprotein p0.	14.0705	1.25	11.2564	12.5785	---	---
IPI00120023	Nebl	adult male lung cdna, riken full-length enriched library,clone:1200007o21 product:lim and sh3 protein (lasp homolog), fullinsert sequence.	14.0705	1.25	11.2564	12.5785	0.236251	0.677362
IPI00124064	Zdhhc5	isoform 1 of probable palmitoyltransferase zdhhc5.	14.0705	1.25	11.2564	12.5785	0.369851	1.06093
IPI00387422	Zyx	zyxin.	82.0192	43.25	1.8964	12.1979	0.200503	1.23058
IPI00128154	Ctsl	cathepsin l1.	121.763	73.25	1.66229	12.1961	0.48848	1.09581
IPI00314240	Hmga1	isoform hmg-i of high mobility group protein hmg-i/hmg-y.	85.8654	46.25	1.85655	12.0636	0.519229	0.975355
IPI00110641	2200002D01Rik	hai-2 related small protein.	61.5064	29.25	2.10278	11.719	---	---
IPI00308334	AA986860	isoform 1 of specifically androgen-regulated gene protein.	75.609	39.25	1.92634	11.7099	0.127428	1.09987
IPI00669709	Pds5a	sister chromatid cohesion protein pds5 homolog a.	20.4808	4.25	4.819	11.5907	0.965641	0.99631
IPI00116254	Prdx4	peroxiredoxin-4.	28.1731	8.25	3.41492	11.5191	0.893382	0.987145
IPI00128285	1500032D16Rik	riken cdna 1500032d16 gene.	66.6346	33.25	2.00405	11.3758	---	---
IPI00111960	Gaa	lysosomal alpha-glucosidase.	39.7115	15.25	2.60404	11.2784	0.328362	0.93131
IPI00107958	Hn1l	hematological and neurological expressed 1-like protein.	94.8397	54.25	1.7482	11.1913	---	---
IPI00123087	4930528G09Rik	mkiaa1505 protein.	12.7885	1.25	10.2308	11.0296	---	---
IPI00228858	Ccdc87	coiled-coil domain-containing protein 87.	12.7885	1.25	10.2308	11.0296	0.404198	0.947808
IPI00132290	Ifit1	interferon-induced protein with tetratricopeptide repeats 1.	12.7885	1.25	10.2308	11.0296	0.659034	0.907939
IPI00453479	Mbd1	isoform 2 of methyl-cpg-binding domain protein 1.	12.7885	1.25	10.2308	11.0296	0.627327	0.972206
IPI00137459	Otud4	otud4 protein.	12.7885	1.25	10.2308	11.0296	0.69808	0.968618
IPI00120691	Ddx21	nucleolar rna helicase 2.	15.3526	2.25	6.82336	10.946	0.960109	0.99447
IPI00671847	Ppp1r12a	ppp1r12a protein.	49.9679	22.25	2.24575	10.9163	0.858833	1.02054
IPI00137730	Pebp1	phosphatidylethanolamine-binding protein 1.	125.609	79.25	1.58497	10.5823	0.240072	0.945184
IPI00113536	Anp32b	isoform 2 of acidic leucine-rich nuclear phosphoprotein 32 familymember b.	37.1474	14.25	2.60684	10.5682	0.610067	0.936489
IPI00262488	Crip1	cysteine-rich protein 1.	55.0962	26.25	2.0989	10.4551	0.360862	1.32378
IPI00118475	Plaur	isoform 1 of urokinase plasminogen activator surface receptor.	19.1987	4.25	4.51735	10.3113	0.101001	1.477
IPI00117583	Tmsb10	thymosin beta-10.	23.0449	6.25	3.68718	10.2408	0.198731	1.18263
IPI00132539	Btf3l4	transcription factor btf3 homolog 4.	16.6346	3.25	5.11834	9.85529	0.343947	0.899171
IPI00119131	Cyb5r1	isoform 1 of nadh-cytochrome b5 reductase 1.	11.5064	1.25	9.20513	9.50361	0.0418626	1.18045
IPI00756424	Eif5b	eukaryotic translation initiation factor 5b.	11.5064	1.25	9.20513	9.50361	0.185923	0.824353
IPI00420594	Jmjd3	histone demethylase jmjd3.	11.5064	1.25	9.20513	9.50361	0.883895	1.00928
IPI00122559	Ktn1	isoform 1 of kinectin.	11.5064	1.25	9.20513	9.50361	0.519734	0.91764
IPI00848384	Lba1	isoform 1 of lupus brain antigen 1.	11.5064	1.25	9.20513	9.50361	---	---
IPI00410909	Megf8	multiple egf-like-domains 8.	11.5064	1.25	9.20513	9.50361	0.199041	0.958821
IPI00133215	Ndufb7	nadh dehydrogenase [ubiquinone] 1 beta subcomplex subunit 7.	11.5064	1.25	9.20513	9.50361	0.115858	0.941696
IPI00624098	Stxbp3a	syntaxin-binding protein 3.	11.5064	1.25	9.20513	9.50361	0.398742	0.883111
IPI00121136	Acin1	isoform 1 of apoptotic chromatin condensation inducer in the nucleus.	65.3526	35.25	1.85397	9.14684	0.164028	0.901667
IPI00851027	Ppp1r11	protein phosphatase 1, regulatory (inhibitor) subunit 11.	21.7628	6.25	3.48205	9.09455	0.475015	1.05653
IPI00122450	Cald1	caldesmon 1.	119.199	78.25	1.52331	8.55427	0.00868011	1.4811
IPI00378728	Wipf2	was/wasl-interacting protein family member 2.	15.3526	3.25	4.72387	8.55254	---	---
IPI00467495	Gmfb	glia maturation factor, beta.	19.1987	5.25	3.6569	8.45847	0.93855	0.994011
IPI00311626	Nsbp1	nucleosome-binding protein 1.	29.4551	11.25	2.61823	8.43796	0.109952	0.668346
IPI00404349	4930488E11Rik	hypothetical protein loc399591.	12.7885	2.25	5.68376	8.15398	---	---
IPI00330767	Cnbp	isoform 1 of cellular nucleic acid-binding protein.	12.7885	2.25	5.68376	8.15398	0.274873	0.939523
IPI00122215	Tor1aip1	torsin-1a-interacting protein 1.	12.7885	2.25	5.68376	8.15398	0.290234	0.917216
IPI00118149	Ank3	ankyrin 3, epithelial isoform g.	12.7885	2.25	5.68376	8.15398	1	1
IPI00323349	Tjp2	tight junction protein zo-2.	52.5321	27.25	1.92778	8.15138	0.0889051	0.721631
IPI00753793	Spna2	isoform 2 of spectrin alpha chain, brain.	32.0192	13.25	2.41655	8.02185	0.726276	1.03431
IPI00320990	1110059G10Rik	uncharacterized protein kiaa1143 homolog.	10.2244	1.25	8.17949	8.00582	---	---
IPI00221528	Actbl2	beta-actin-like protein 2.	10.2244	1.25	8.17949	8.00582	---	---
IPI00131169	D6Mm5e	uncharacterized protein c2orf65 homolog.	10.2244	1.25	8.17949	8.00582	---	---
IPI00114909	Ephb6	isoform 1 of ephrin type-b receptor 6.	10.2244	1.25	8.17949	8.00582	0.859798	0.987145
IPI00113805	Itpkc	inositol-trisphosphate 3-kinase c.	10.2244	1.25	8.17949	8.00582	0.219164	0.919763
IPI00474873	Lrrc16a	isoform 1 of leucine-rich repeat-containing protein 16a.	10.2244	1.25	8.17949	8.00582	0.820726	1.02385
IPI00226149	Rsl1d1	blastocyst blastocyst cdna, riken full-length enriched library,clone:i1c0031b10 product:hypothetical ribosomal protein l1 containingprotein, full insert sequence.	10.2244	1.25	8.17949	8.00582	0.653285	0.961927
IPI00330300	Unc13d	unc-13 homolog d.	10.2244	1.25	8.17949	8.00582	0.936694	0.996771
IPI00405462	Sorbs2	isoform 4 of sorbin and sh3 domain-containing protein 2.	42.2756	20.25	2.08769	7.92789	0.0432719	1.10292
IPI00115426	Cdc26	anaphase-promoting complex subunit cdc26.	16.6346	4.25	3.91403	7.84978	0.0624728	1.26284
IPI00317422	Rnmt	isoform 3 of mrna cap guanine-n7 methyltransferase.	16.6346	4.25	3.91403	7.84978	0.562457	0.934759
IPI00119478	Tmod3	tropomodulin-3.	44.8397	22.25	2.01527	7.75684	0.847596	1.01913
IPI00622390	Eps8	nod-derived cd11c +ve dendritic cells cdna, riken full-length enrichedlibrary, clone:f630116g04 product:epidermal growth factor receptorpathway substrate 8, full insert sequence.	21.7628	7.25	3.00177	7.5975	0.986559	1.00139
IPI00127598	Atpif1	atpase inhibitor, mitochondrial.	51.25	27.25	1.88073	7.45639	0.154018	0.912144
IPI00119138	Uqcrc2	cytochrome b-c1 complex subunit 2, mitochondrial.	17.9167	5.25	3.4127	7.32015	0.23679	0.890487
IPI00270720	Chchd8	coiled-coil-helix-coiled-coil-helix domain-containing protein 8.	14.0705	3.25	4.32939	7.2873	0.897136	1.00835
IPI00115454	Sfxn1	sideroflexin-1.	14.0705	3.25	4.32939	7.2873	0.232788	0.877822
IPI00318048	Nol5a	nucleolar protein 5a.	23.0449	8.25	2.79332	7.28146	0.962222	1.00231
IPI00900413	AI661453	isoform 1 of uncharacterized protein c6orf132 homolog.	40.9936	20.25	2.02437	7.1669	---	---
IPI00121514	Stip1	stress-induced-phosphoprotein 1.	43.5577	22.25	1.95765	7.02507	0.559455	0.961483
IPI00121471	Serpinb6a	serpin b6.	32.0192	14.25	2.24696	7.0026	0.574236	0.964598
IPI00353563	Fscn1	fascin.	11.5064	2.25	5.11396	6.81274	0.685664	1.07525
IPI00123276	Mosc2	mosc domain-containing protein 2, mitochondrial.	11.5064	2.25	5.11396	6.81274	0.715281	1.05312
IPI00315135	Tomm22	mitochondrial import receptor subunit tom22 homolog.	25.609	10.25	2.49844	6.79604	0.145812	0.918488
IPI00269029	Golim4	golgi integral membrane protein 4.	15.3526	4.25	3.61237	6.67697	0.636174	1.04439
IPI00134131	Scp2	isoform scpx of non-specific lipid-transfer protein.	15.3526	4.25	3.61237	6.67697	0.885658	0.985777
IPI00117978	Cox4i1	cytochrome c oxidase subunit 4 isoform 1, mitochondrial.	26.891	11.25	2.39031	6.60722	0.513648	0.975355
IPI00133608	Ociad1	isoform 1 of ocia domain-containing protein 1.	20.4808	7.25	2.82493	6.57701	0.409251	0.927445
IPI00850623	.	similar to pol polyprotein.	8.94231	1.25	7.15385	6.5433	---	---
IPI00110815	2010301N04Rik	isoform 1 of aprataxin and pnk-like factor.	8.94231	1.25	7.15385	6.5433	---	---
IPI00652691	A830092H15Rik	adult male hypothalamus cdna, riken full-length enriched library,clone:a230080i02 product:hypothetical protein, full insert sequence.	8.94231	1.25	7.15385	6.5433	---	---
IPI00459383	Abcb8	atp-binding cassette, sub-family b (mdr/tap), member 8.	8.94231	1.25	7.15385	6.5433	0.36521	1.03144
IPI00776241	Cdh23	cadherin 23 isoform b2.	8.94231	1.25	7.15385	6.5433	0.341003	0.969066
IPI00457499	Gcn1l1	gcn1 general control of amino-acid synthesis 1-like 1.	8.94231	1.25	7.15385	6.5433	---	---
IPI00281011	Marcksl1	marcks-related protein.	8.94231	1.25	7.15385	6.5433	0.0156936	0.875391
IPI00113696	Mt1	metallothionein-1.	8.94231	1.25	7.15385	6.5433	0.856909	0.964153
IPI00313525	Ncoa5	nuclear receptor coactivator 5.	8.94231	1.25	7.15385	6.5433	0.367516	0.935623
IPI00465880	Rps17	40s ribosomal protein s17.	8.94231	1.25	7.15385	6.5433	---	---
IPI00169768	Wipf1	was/wasl-interacting protein family member 1.	8.94231	1.25	7.15385	6.5433	0.0102367	1.2518
IPI00229534	Marcks	myristoylated alanine-rich c-kinase substrate.	21.7628	8.25	2.63792	6.30823	0.261527	1.06634
IPI00321753	Gprc5a	retinoic acid-induced protein 3.	16.6346	5.25	3.1685	6.2235	0.811673	1.05263
IPI00407835	Ubap2l	isoform 5 of ubiquitin-associated protein 2-like.	23.0449	9.25	2.49134	6.08624	0.285321	0.956166
IPI00848478	Aim1	absent in melanoma 1.	32.0192	15.25	2.09962	6.08058	---	---
IPI00169584	2210016L21Rik	uncharacterized protein c12orf43 homolog.	12.7885	3.25	3.93491	6.06605	---	---
IPI00320905	Arhgap17	isoform 1 of rho gtpase-activating protein 17.	12.7885	3.25	3.93491	6.06605	0.869204	0.986233
IPI00380770	Atf7ip	isoform 1 of activating transcription factor 7-interacting protein 1.	12.7885	3.25	3.93491	6.06605	0.625543	0.957493
IPI00119986	Bad	bcl2 antagonist of cell death.	12.7885	3.25	3.93491	6.06605	0.968375	0.999076
IPI00115240	Mbp	isoform 1 of myelin basic protein.	12.7885	3.25	3.93491	6.06605	0.835923	1.01537
IPI00124689	Npnt	isoform 4 of nephronectin.	12.7885	3.25	3.93491	6.06605	0.62147	0.952638
IPI00135655	Vapb	vesicle-associated membrane protein-associated protein b.	12.7885	3.25	3.93491	6.06605	0.817022	0.978968
IPI00122127	Rbpms	rna binding protein gene with multiple splicing isoform 2.	24.3269	10.25	2.37336	5.90083	0.92928	0.988057
IPI00119632	Ftsj3	putative rrna methyltransferase 3.	17.9167	6.25	2.86667	5.87433	0.26683	0.920613
IPI00165716	Gorasp2	isoform 1 of golgi reassembly-stacking protein 2.	17.9167	6.25	2.86667	5.87433	0.298454	1.06585
IPI00457533	Ubap2	ubiquitin-associated protein 2.	25.609	11.25	2.27635	5.7446	0.969767	0.997692
IPI00270376	Cxadr	isoform 1 of coxsackievirus and adenovirus receptor homolog.	19.1987	7.25	2.6481	5.59856	0.186387	0.566442
IPI00111218	Aldh2	aldehyde dehydrogenase, mitochondrial.	43.5577	24.25	1.79619	5.57452	0.00694949	0.636103
IPI00116302	Eif2s2	eukaryotic translation initiation factor 2 subunit 2.	14.0705	4.25	3.31071	5.55071	0.93372	0.988057
IPI00136883	Ptbp1	activated spleen cdna, riken full-length enriched library,clone:f830304d19 product:polypyrimidine tract binding protein 1, fullinsert sequence.	46.1218	26.25	1.75702	5.5271	0.491313	0.960151
IPI00136293	5033414D02Rik	transmembrane protein c9orf46 homolog.	10.2244	2.25	4.54416	5.51848	---	---
IPI00331146	Cmpk1	ump-cmp kinase.	10.2244	2.25	4.54416	5.51848	0.545762	1.05117
IPI00116442	Hdgfrp2	isoform 3 of hepatoma-derived growth factor-related protein 2.	10.2244	2.25	4.54416	5.51848	0.0859919	0.958378
IPI00264501	Picalm	isoform 1 of phosphatidylinositol-binding clathrin assembly protein.	10.2244	2.25	4.54416	5.51848	0.0629491	1.22603
IPI00132347	Uqcrb	putative uncharacterized protein.	52.5321	31.25	1.68103	5.46569	0.187582	0.828171
IPI00471127	Cdc42ep1	cdc42 effector protein 1.	29.4551	14.25	2.06703	5.40214	0.334243	1.0536
IPI00118205	Fhl2	four and a half lim domains protein 2.	32.0192	16.25	1.97041	5.24749	0.264929	1.14235
IPI00757790	Cgn	cingulin.	21.7628	9.25	2.35274	5.19534	0.907152	1.00835
IPI00555069	Pgk1	phosphoglycerate kinase 1.	33.3013	17.25	1.93051	5.18597	0.539312	1.03958
IPI00153607	Dnttip2	deoxynucleotidyltransferase terminal-interacting protein 2.	15.3526	5.25	2.9243	5.17436	0.645441	0.951318
IPI00230204	Got1	aspartate aminotransferase, cytoplasmic.	15.3526	5.25	2.9243	5.17436	0.655741	1.07029
IPI00462445	Nedd4	e3 ubiquitin-protein ligase nedd4.	15.3526	5.25	2.9243	5.17436	0.802932	1.03097
IPI00421065	Pctk2	isoform 1 of serine/threonine-protein kinase pctaire-2.	15.3526	5.25	2.9243	5.17436	0.434677	0.892135
IPI00421162	Zc3h11a	zinc finger ccch domain-containing protein 11a.	15.3526	5.25	2.9243	5.17436	0.499762	0.93045
IPI00282810	.	hypothetical protein loc69885.	7.66026	1.25	6.12821	5.12628	---	---
IPI00224491	2900026A02Rik	uncharacterized protein kiaa1671.	7.66026	1.25	6.12821	5.12628	---	---
IPI00380751	Adamtsl2	adamts-like protein 2.	7.66026	1.25	6.12821	5.12628	---	---
IPI00170357	Afg3l2	afg3-like protein 2.	7.66026	1.25	6.12821	5.12628	0.703172	0.962372
IPI00378698	Agrn	agrin.	7.66026	1.25	6.12821	5.12628	---	---
IPI00461475	Als2cr13	amyotrophic lateral sclerosis 2 chromosomal region candidate gene 13protein homolog.	7.66026	1.25	6.12821	5.12628	0.466889	0.93174
IPI00229432	Bptf	bromodomain phd finger transcription factor.	7.66026	1.25	6.12821	5.12628	0.338622	0.890899
IPI00331711	Brca1	breast cancer type 1 susceptibility protein homolog.	7.66026	1.25	6.12821	5.12628	0.258934	0.813003
IPI00406952	Cdc42ep5	cdc42 effector protein 5.	7.66026	1.25	6.12821	5.12628	0.393844	1.04488
IPI00381520	ENSMUSG00000074747	hypothetical protein loc382423.	7.66026	1.25	6.12821	5.12628	---	---
IPI00228967	Fam166b	isoform 5 of upf0605 protein fam166b.	7.66026	1.25	6.12821	5.12628	---	---
IPI00656285	Foxk1	forkhead box protein k1.	7.66026	1.25	6.12821	5.12628	---	---
IPI00330383	Galnt3	polypeptide n-acetylgalactosaminyltransferase 3.	7.66026	1.25	6.12821	5.12628	0.0968402	1.11574
IPI00308971	Igf2r	cation-independent mannose-6-phosphate receptor.	7.66026	1.25	6.12821	5.12628	0.163284	1.14817
IPI00405810	Igsf10	immunoglobulin superfamily member 10.	7.66026	1.25	6.12821	5.12628	0.00567637	0.41466
IPI00348328	Krt78	keratin kb40.	7.66026	1.25	6.12821	5.12628	0.371782	1.03431
IPI00344088	Larp1	la related protein.	7.66026	1.25	6.12821	5.12628	0.436564	1.04391
IPI00118487	Ly6d	lymphocyte antigen 6d.	7.66026	1.25	6.12821	5.12628	0.36918	0.939523
IPI00460861	Morc4	isoform 2 of morc family cw-type zinc finger protein 4.	7.66026	1.25	6.12821	5.12628	0.236327	0.803665
IPI00127299	Mtcp1	protein p8 mtcp-1.	7.66026	1.25	6.12821	5.12628	0.732414	0.959264
IPI00128918	Noc3l	nucleolar complex protein 3 homolog.	7.66026	1.25	6.12821	5.12628	0.258817	0.849489
IPI00321923	Pnpt1	isoform 1 of polyribonucleotide nucleotidyltransferase 1,mitochondrial.	7.66026	1.25	6.12821	5.12628	0.292184	0.875391
IPI00123886	Prkdc	isoform 1 of dna-dependent protein kinase catalytic subunit.	7.66026	1.25	6.12821	5.12628	0.34415	0.900002
IPI00331345	Rps3a	40s ribosomal protein s3a.	7.66026	1.25	6.12821	5.12628	---	---
IPI00132576	Snrpb2	u2 small nuclear ribonucleoprotein b''.	7.66026	1.25	6.12821	5.12628	0.91644	0.99447
IPI00110200	Spsb3	isoform 2 of spry domain-containing socs box protein 3.	7.66026	1.25	6.12821	5.12628	0.562376	0.972655
IPI00228664	Vgll4	transcription cofactor vestigial-like protein 4.	7.66026	1.25	6.12821	5.12628	0.371087	1.0415
IPI00649141	Vps13d	vacuolar protein sorting 13d.	7.66026	1.25	6.12821	5.12628	0.618643	1.0415
IPI00314906	Zbed4	zinc finger, bed domain containing 4.	7.66026	1.25	6.12821	5.12628	0.608553	0.968171
IPI00471448	H2-K1	h2-k1 protein.	7.66026	1.25	6.12821	5.12628	---	---
IPI00845596	Mllt4	isoform 3 of afadin.	37.1474	20.25	1.83444	5.04896	0.351256	0.870953
IPI00420527	C77080	isoform 2 of uncharacterized protein kiaa1522.	38.4295	21.25	1.80845	5.016	---	---
IPI00137409	Tkt	transketolase.	61.5064	39.25	1.56704	4.95707	0.38811	1.06683
IPI00170316	Mcfd2	multiple coagulation factor deficiency protein 2 homolog.	24.3269	11.25	2.16239	4.9212	0.0689899	1.16851
IPI00222461	Gnl3	isoform 1 of guanine nucleotide-binding protein-like 3.	11.5064	3.25	3.54043	4.89711	0.491554	0.939957
IPI00129519	Basp1	brain acid soluble protein 1.	49.9679	30.25	1.65183	4.89679	0.202342	1.21083
IPI00132087	Fdx1l	isoform 1 of adrenodoxin-like protein, mitochondrial.	26.891	13.25	2.02951	4.72921	---	---
IPI00130632	Trip6	thyroid receptor-interacting protein 6.	17.9167	7.25	2.47126	4.66711	0.145552	0.934327
IPI00459487	Suclg2	isoform 1 of succinyl-coa ligase [gdp-forming] subunit beta,mitochondrial.	28.1731	14.25	1.97706	4.65528	0.383122	0.884745
IPI00458612	Aak1	isoform 1 of ap2-associated protein kinase 1.	32.0192	17.25	1.85619	4.49612	0.350924	1.08673
IPI00315560	1110058L19Rik	upf0369 protein c6orf57 homolog.	19.1987	8.25	2.32712	4.49109	---	---
IPI00169608	Arhgap18	rho gtpase-activating protein 18.	12.7885	4.25	3.00905	4.47883	0.111185	1.26634
IPI00153421	Dync1li1	cytoplasmic dynein 1 light intermediate chain 1.	12.7885	4.25	3.00905	4.47883	0.419773	0.920188
IPI00678265	Arfip1	arfip1 protein.	12.7885	4.25	3.00905	4.47883	0.984085	0.997692
IPI00400352	Ltbp3	136 kda protein.	12.7885	4.25	3.00905	4.47883	0.313318	0.927445
IPI00113362	Crkl	crk-like protein.	43.5577	26.25	1.65934	4.33625	0.544424	0.963707
IPI00119111	Cnn3	calponin-3.	8.94231	2.25	3.97436	4.2826	0.680333	0.953078
IPI00112668	Commd8	comm domain-containing protein 8.	8.94231	2.25	3.97436	4.2826	0.9047	1.0196
IPI00276926	Slc25a1	nod-derived cd11c +ve dendritic cells cdna, riken full-length enrichedlibrary, clone:f630026h16 product:solute carrier family 25(mitochondrial carrier.	8.94231	2.25	3.97436	4.2826	0.161218	0.922742
IPI00118413	Thbs1	thrombospondin 1.	8.94231	2.25	3.97436	4.2826	0.355958	1.51152
IPI00121051	Gstk1	glutathione s-transferase kappa 1.	14.0705	5.25	2.6801	4.17993	0.159837	0.869345
IPI00315593	Naga	alpha-n-acetylgalactosaminidase.	14.0705	5.25	2.6801	4.17993	0.14116	0.934759
IPI00177200	Scarf2	scavenger receptor class f member 2.	14.0705	5.25	2.6801	4.17993	0.0213894	1.17609
IPI00816989	Ifi204	isoform 2 of interferon-activable protein 204.	15.3526	6.25	2.45641	3.95792	0.905605	1.0367
IPI00132005	Nenf	neudesin.	15.3526	6.25	2.45641	3.95792	0.801434	1.01302
IPI00471077	Txndc17	thioredoxin domain-containing protein 17.	26.891	14.25	1.88709	3.94764	0.116737	0.862144
Downregulated in CAF
IPI00119202	S100a11	protein s100-a11.	297.404	756.25	0.393261	206.669	0.840409	1.03049
IPI00848801	.	similar to glyceraldehyde-3-phosphate dehydrogenase (gapdh) isoform 1.	1.25	120.25	0.010395	154.506	---	---
IPI00654934	Golgb1	golgb1 protein.	6.37821	120.25	0.0530412	124.994	0.808018	0.974905
IPI00129193	Ppl	periplakin.	25.609	147.25	0.173915	94.6097	0.135863	0.862144
IPI00406741	Mtap4	isoform 4 of microtubule-associated protein 4.	82.0192	250.25	0.327749	89.2502	0.955409	1.00417
IPI00225062	Srrm2	isoform 3 of serine/arginine repetitive matrix protein 2.	1.25	69.25	0.0180505	85.1749	0.34203	0.949123
IPI00880644	Tpr	nuclear pore complex-associated intranuclear coiled-coil protein tpr.	48.6859	180.25	0.270102	80.4413	0.247754	0.862941
IPI00830704	Tpm1	33 kda protein.	6.37821	73.25	0.0870745	65.9535	0.00322238	1.79336
IPI00121149	Rrbp1	isoform 3 of ribosome-binding protein 1.	49.9679	160.25	0.311812	60.8529	0.671149	1.05166
IPI00474959	Rcn2	2 days neonate thymus thymic cells cdna, riken full-length enrichedlibrary, clone:e430020l13 product:reticulocalbin 2, full insertsequence.	98.6859	233.25	0.423091	56.1532	0.854925	1.0196
IPI00130391	.	protease, serine, 1.	271.763	446.25	0.608992	42.8304	---	---
IPI00407134	ENSMUSG00000054030	15 days embryo male testis cdna, riken full-length enriched library,clone:8030441m13 product:hypothetical protein, full insert sequence.	1.25	37.25	0.033557	42.3446	---	---
IPI00321190	Psap	sulfated glycoprotein 1.	193.558	341.25	0.567202	41.3216	0.778763	1.03049
IPI00400016	Lamc1	laminin subunit gamma-1.	3.8141	45.25	0.0842896	41.2079	0.356902	1.08774
IPI00109501	Mrrf	ribosome-recycling factor, mitochondrial.	20.4808	81.25	0.252071	38.844	0.14336	0.858565
IPI00453820	Rai14	ankycorbin.	19.1987	78.25	0.245351	38.3778	0.0644132	1.29954
IPI00138860	Golga4	golgin subfamily a member 4.	1.25	33.25	0.037594	37.0785	0.679139	1.06634
IPI00312058	Cat	catalase.	25.609	84.25	0.303964	32.9891	0.0310462	0.789676
IPI00131177	Letm1	letm1 and ef-hand domain-containing protein 1, mitochondrial.	8.94231	51.25	0.174484	32.8578	0.787886	0.986689
IPI00115680	Prkcsh	isoform 1 of glucosidase 2 subunit beta.	78.1731	166.25	0.470214	32.4634	0.877291	0.99493
IPI00830803	Fbln2	fibulin 2 isoform b.	56.3782	132.25	0.4263	31.3992	0.461814	1.08122
IPI00339885	Col6a1	collagen alpha-1(vi) chain.	1.25	27.25	0.0458716	29.2481	0.817055	1.03862
IPI00830749	Col6a3	col6a3 protein.	1.25	27.25	0.0458716	29.2481	0.428144	1.31585
IPI00462291	Hmgb2	high mobility group protein b2.	32.0192	90.25	0.354784	28.8894	0.124036	0.763482
IPI00605345	.	similar to s100 calcium-binding protein a11.	1.25	26.25	0.047619	27.9532	---	---
IPI00117977	Sftpb	pulmonary surfactant-associated protein b.	7.66026	43.25	0.177116	27.4539	0.375788	1.05263
IPI00625729	Krt1	keratin, type ii cytoskeletal 1.	30.7372	84.25	0.364833	25.8911	0.828816	1.00789
IPI00228820	Gstm2	glutathione s-transferase mu 2.	12.7885	52.25	0.244755	25.6841	0.624049	0.954842
IPI00331332	Ndufa5	nadh dehydrogenase [ubiquinone] 1 alpha subcomplex subunit 5.	3.8141	31.25	0.122051	24.4888	0.796448	1.04439
IPI00407413	2410018M08Rik	hypothetical protein loc71970.	1.25	23.25	0.0537634	24.0903	---	---
IPI00515360	Hspg2	perlecan.	17.9167	59.25	0.302391	23.3427	0.0103397	1.39991
IPI00222037	Mia3	isoform 1 of melanoma inhibitory activity protein 3.	7.66026	38.25	0.200268	22.2469	---	---
IPI00157508	Chi3l3	chitinase-3-like protein 3.	3.8141	29.25	0.130397	22.1914	---	---
IPI00408626	Tpd52	tumor protein d52.	3.8141	29.25	0.130397	22.1914	0.561987	0.875796
IPI00453776	Eea1	early endosome antigen 1.	21.7628	64.25	0.338721	21.9368	0.82908	0.962817
IPI00124830	Cd47	isoform 2 of leukocyte surface antigen cd47.	2.53205	25.25	0.100279	21.5578	0.620619	0.956608
IPI00110729	Chmp5	charged multivesicular body protein 5.	1.25	21.25	0.0588235	21.5365	0.873491	0.976257
IPI00621027	Col6a2	collagen alpha-2(vi) chain.	1.25	21.25	0.0588235	21.5365	0.41361	1.14658
IPI00555059	Prdx6	peroxiredoxin-6.	47.4038	102.25	0.463607	20.5764	0.245381	1.10089
IPI00319046	Tpd52l2	tumor protein d54.	15.3526	51.25	0.299562	20.4144	0.641029	1.03097
IPI00469392	Rtn4	isoform 1 of reticulon-4.	24.3269	66.25	0.367199	20.1639	0.702439	1.04054
IPI00137694	Hddc2	hd domain-containing protein 2.	2.53205	23.25	0.108905	19.1826	0.140029	0.862144
IPI00122438	Fbn1	fibrillin-1.	1.25	19.25	0.0649351	19.0036	0.0233666	1.65787
IPI00331628	Hsd17b4	peroxisomal multifunctional enzyme type 2.	1.25	19.25	0.0649351	19.0036	0.323139	0.896681
IPI00226430	Acaa2	3-ketoacyl-coa thiolase, mitochondrial.	46.1218	96.25	0.479187	18.0339	0.944515	0.990801
IPI00845851	Syne2	synaptic nuclear envelope 2.	5.09615	27.25	0.187015	16.6622	0.41702	0.888843
IPI00880252	Serpinh1	serine (or cysteine) proteinase inhibitor, clade h, member 1.	40.9936	86.25	0.475288	16.454	0.255041	1.14076
IPI00127050	Ppa2	isoform 1 of inorganic pyrophosphatase 2, mitochondrial.	11.5064	39.25	0.293157	16.0279	0.631406	0.955283
IPI00312128	Trim28	isoform 1 of transcription intermediary factor 1-beta.	103.814	169.25	0.613377	15.8344	0.379795	0.942567
IPI00460453	.	cgnl1 protein.	5.09615	26.25	0.194139	15.6248	---	---
IPI00111793	Nid1	nidogen-1.	1.25	16.25	0.0769231	15.254	0.503092	1.04584
IPI00283862	Psma1	proteasome subunit alpha type-1.	1.25	16.25	0.0769231	15.254	0.44727	0.924877
IPI00129215	Vnn1	pantetheinase.	1.25	16.25	0.0769231	15.254	0.00520847	1.1599
IPI00230353	Os9	amplified in osteosarcoma.	3.8141	22.25	0.17142	14.4316	0.853104	1.01443
IPI00317752	Chmp4c	charged multivesicular body protein 4c.	1.25	15.25	0.0819672	14.0205	0.745852	0.964598
IPI00309704	Nucb2	nucleobindin-2.	16.6346	45.25	0.367616	13.7489	0.609625	0.923596
IPI00271951	Pdia4	protein disulfide isomerase associated 4.	114.071	176.25	0.647209	13.421	0.927802	1.01068
IPI00229543	Hist1h2af	histone h2a type 1-f.	1.25	14.25	0.0877193	12.797	0.43446	1.18372
IPI00223714	Hist1h1e	histone h1.4.	7.66026	28.25	0.27116	12.5563	0.301707	0.855397
IPI00403650	Prss2	anionic trypsin-2.	7.66026	28.25	0.27116	12.5563	---	---
IPI00475138	.	similar to pr22 isoform 1.	6.37821	25.25	0.252602	12.0471	---	---
IPI00124389	Chchd4	mitochondrial intermembrane space import and assembly protein 40.	5.09615	22.25	0.229041	11.6084	0.747471	1.02054
IPI00402914	Ccdc86	coiled-coil domain-containing protein 86.	1.25	13.25	0.0943396	11.5848	0.730455	0.966383
IPI00651970	ENSMUSG00000074356	0 day neonate lung cdna, riken full-length enriched library,clone:e030037k01 product:hypothetical arginine-rich region profilecontaining protein, full insert sequence (fragment).	1.25	13.25	0.0943396	11.5848	---	---
IPI00267299	Fastkd2	fast kinase domain-containing protein 2.	1.25	13.25	0.0943396	11.5848	0.52343	0.921464
IPI00453981	Fdxr	adult male thymus cdna, riken full-length enriched library,clone:5830428c01 product:ferredoxin reductase, full insert sequence.	1.25	13.25	0.0943396	11.5848	0.689308	0.986689
IPI00116913	Lama5	laminin subunit alpha-5.	1.25	13.25	0.0943396	11.5848	0.000115007	0.832776
IPI00421223	Tpm4	tropomyosin alpha-4 chain.	47.4038	86.25	0.54961	11.4551	---	---
IPI00131259	Lgals3	galectin-3.	44.8397	82.25	0.545164	11.1769	0.527322	0.923169
IPI00269076	Ak2	adenylate kinase isoenzyme 2, mitochondrial.	11.5064	33.25	0.346057	11.0241	0.359306	0.857772
IPI00336281	Golga3	isoform 1 of golgin subfamily a member 3.	14.0705	37.25	0.377732	10.8579	0.542306	1.03766
IPI00626504	.	similar to acidic ribosomal phosphoprotein p0.	1.25	12.25	0.102041	10.3856	---	---
IPI00128741	Cetn2	centrin-2.	1.25	12.25	0.102041	10.3856	0.809446	1.02243
IPI00226730	Clic5	chloride intracellular channel protein 5.	1.25	12.25	0.102041	10.3856	0.101311	1.08473
IPI00124318	Ptpn22	tyrosine-protein phosphatase non-receptor type 22.	1.25	12.25	0.102041	10.3856	0.0154982	1.30556
IPI00230342	Shox2	isoform 1 of short stature homeobox protein 2.	1.25	12.25	0.102041	10.3856	0.790115	1.01913
IPI00116154	Cox5b	cytochrome c oxidase, subunit vb.	65.3526	107.25	0.609348	10.2725	0.344061	1.058
IPI00121264	Zfml	isoform 4 of zinc finger protein 638.	6.37821	23.25	0.274331	10.209	0.671979	0.941696
IPI00719897	Try10	trypsin 10.	28.1731	57.25	0.492106	10.098	0.325175	1.18811
IPI00117975	Sftpd	pulmonary surfactant-associated protein d.	14.0705	35.25	0.399163	9.39747	0.379303	0.926588
IPI00896072	Akap13	a kinase (prka) anchor protein 13.	1.25	11.25	0.111111	9.20161	0.879004	0.986233
IPI00856140	Ppp1r2	22 kda protein.	1.25	11.25	0.111111	9.20161	0.990756	1.00185
IPI00309927	Telo2	isoform 1 of telomere length regulation protein tel2 homolog.	1.25	11.25	0.111111	9.20161	0.654595	0.98214
IPI00123063	Clip1	isoform 1 of cap-gly domain-containing linker protein 1.	5.09615	19.25	0.264735	8.76909	0.687959	0.952638
IPI00224152	Apex1	dna-(apurinic or apyrimidinic site) lyase.	15.3526	36.25	0.423519	8.71079	0.743604	0.972206
IPI00117689	Ptrf	polymerase i and transcript release factor.	24.3269	49.25	0.493948	8.61167	0.25066	1.31585
IPI00126861	Tgm2	protein-glutamine gamma-glutamyltransferase 2.	8.94231	25.25	0.354151	8.10332	0.231803	1.44794
IPI00121271	0610011F06Rik	upf0585 protein c16orf13 homolog.	1.25	10.25	0.121951	8.03546	---	---
IPI00121608	Bcl11b	isoform 1 of b-cell lymphoma/leukemia 11b.	1.25	10.25	0.121951	8.03546	0.896647	1.00789
IPI00187274	Ccdc91	isoform 1 of coiled-coil domain-containing protein 91.	1.25	10.25	0.121951	8.03546	0.924609	1.01443
IPI00110659	Dhrs7	dehydrogenase/reductase sdr family member 7.	1.25	10.25	0.121951	8.03546	0.859487	1.02007
IPI00406571	Dnahc3	similar to axonemal heavy chain dynein type 3.	1.25	10.25	0.121951	8.03546	0.495373	0.968618
IPI00221506	ENSMUSG00000059659	putative uncharacterized protein.	1.25	10.25	0.121951	8.03546	---	---
IPI00342766	Hp1bp3	isoform 1 of heterochromatin protein 1-binding protein 3.	1.25	10.25	0.121951	8.03546	0.571654	0.951318
IPI00462140	Krt77	keratin, type ii cytoskeletal 1b.	1.25	10.25	0.121951	8.03546	0.762061	0.986233
IPI00331173	Lbr	lamin-b receptor.	1.25	10.25	0.121951	8.03546	0.0477286	0.754713
IPI00118075	Mtap2	microtubule-associated protein 2.	1.25	10.25	0.121951	8.03546	0.210386	0.724973
IPI00223216	Tst	thiosulfate sulfurtransferase.	1.25	10.25	0.121951	8.03546	0.920223	0.992634
IPI00122740	Macrod1	macro domain-containing protein 1.	2.53205	13.25	0.191098	7.97785	0.405803	0.949561
IPI00230034	Ddt	d-dopachrome decarboxylase.	5.09615	18.25	0.279241	7.86375	0.947115	0.992175
IPI00381303	Man2b1	lysosomal alpha-mannosidase.	5.09615	18.25	0.279241	7.86375	0.304779	0.92959
IPI00116649	Cnn2	calponin-2.	20.4808	42.25	0.484752	7.71394	0.138038	1.26868
IPI00469307	Lrpap1	alpha-2-macroglobulin receptor-associated protein.	25.609	49.25	0.519979	7.59535	0.933391	0.99447
IPI00114162	Fabp5	fatty acid-binding protein, epidermal.	17.9167	38.25	0.46841	7.53089	---	---
IPI00125348	Mprip	isoform 1 of myosin phosphatase rho-interacting protein.	3.8141	15.25	0.250105	7.34546	0.20482	1.13393
IPI00313998	Sqrdl	sulfide:quinone oxidoreductase, mitochondrial.	8.94231	24.25	0.368755	7.33397	0.320043	1.24315
IPI00222798	Thsd4	isoform 1 of thrombospondin type-1 domain-containing protein 4.	8.94231	24.25	0.368755	7.33397	0.182454	0.844401
IPI00230212	Gstm1	glutathione s-transferase mu 1.	61.5064	95.25	0.645737	7.32085	0.498349	1.12298
IPI00123342	Hyou1	hypoxia up-regulated protein 1.	21.7628	43.25	0.503187	7.23695	0.396773	1.14287
IPI00318614	Idh2	isocitrate dehydrogenase [nadp], mitochondrial.	24.3269	46.25	0.525988	6.92387	0.3517	0.92616
IPI00115492	Eps8l2	isoform 1 of epidermal growth factor receptor kinase substrate 8-likeprotein 2.	17.9167	37.25	0.480984	6.92142	0.116906	1.08925
IPI00471091	0610012D14Rik	putative l-aspartate dehydrogenase.	1.25	9.25	0.135135	6.8906	---	---
IPI00454053	2010300C02Rik	2010300c02rik protein.	1.25	9.25	0.135135	6.8906	---	---
IPI00267661	Bcl9	b-cell cll/lymphoma 9 protein.	1.25	9.25	0.135135	6.8906	0.0150814	0.820931
IPI00355808	Ddef2	isoform 1 of development and differentiation-enhancing factor 2.	1.25	9.25	0.135135	6.8906	0.0196833	1.22944
IPI00310116	Foxa1	hepatocyte nuclear factor 3-alpha.	1.25	9.25	0.135135	6.8906	0.874845	0.992634
IPI00122012	Golga2	golgi autoantigen, golgin subfamily a.	1.25	9.25	0.135135	6.8906	0.870903	1.0149
IPI00228616	Hist1h1a	histone h1.1.	1.25	9.25	0.135135	6.8906	0.586373	1.21307
IPI00119787	Lrp1b	low density lipoprotein-related protein 1b.	1.25	9.25	0.135135	6.8906	0.671672	0.959707
IPI00776014	Myo15	isoform 2 of myosin-xv.	1.25	9.25	0.135135	6.8906	0.79792	0.991717
IPI00343260	Rad23a	9.5 days embryo parthenogenote cdna, riken full-length enrichedlibrary, clone:b130049a16 product:similar to uv excision repairprotein rad23 homolog a.	1.25	9.25	0.135135	6.8906	0.484224	1.04778
IPI00314950	Rplp0	60s acidic ribosomal protein p0.	1.25	9.25	0.135135	6.8906	0.910183	0.990343
IPI00121534	Car2	carbonic anhydrase 2.	3.8141	14.25	0.267656	6.41928	0.311898	0.789676
IPI00669561	Ppp1r12c	protein phosphatase 1 regulatory subunit 12c.	3.8141	14.25	0.267656	6.41928	0.374232	1.04439
IPI00134506	Dguok	isoform 1 of deoxyguanosine kinase, mitochondrial.	5.09615	16.25	0.313609	6.12743	0.333837	0.945621
IPI00323412	Muc4	mucin-4.	5.09615	16.25	0.313609	6.12743	0.259979	1.0624
IPI00132575	Cotl1	coactosin-like protein.	14.0705	30.25	0.465141	6.04515	0.573097	1.07227
IPI00130095	G3bp1	ras gtpase-activating protein-binding protein 1.	6.37821	18.25	0.349491	5.96792	0.745909	0.982594
IPI00124829	Arpc3	actin-related protein 2/3 complex subunit 3.	2.53205	11.25	0.225071	5.9582	---	---
IPI00130235	Hs1bp3	hcls1-binding protein 3.	2.53205	11.25	0.225071	5.9582	0.928739	1.00463
IPI00453996	Myh14	isoform 1 of myosin-14.	2.53205	11.25	0.225071	5.9582	0.728904	0.988514
IPI00133886	Cuta	divalent cation tolerant protein cuta isoform 2.	7.66026	20.25	0.378284	5.8892	0.718939	1.02906
IPI00122231	Ager	advanced glycosylation end product-specific receptor.	1.25	8.25	0.151515	5.77163	0.102783	0.933033
IPI00169771	BC031781	uncharacterized protein c1orf55 homolog.	1.25	8.25	0.151515	5.77163	---	---
IPI00112963	Ctnna1	catenin alpha-1.	1.25	8.25	0.151515	5.77163	0.798476	1.01209
IPI00553419	Dsp	desmoplakin.	1.25	8.25	0.151515	5.77163	0.174682	1.39152
IPI00331528	Glrx	glutaredoxin-1.	1.25	8.25	0.151515	5.77163	0.272933	1.33793
IPI00453582	Grsf1	g-rich sequence factor 1.	1.25	8.25	0.151515	5.77163	0.973987	0.997231
IPI00466371	Itga1	integrin alpha-1.	1.25	8.25	0.151515	5.77163	0.0641675	1.32562
IPI00345112	Itga8	isoform 1 of integrin alpha-8.	1.25	8.25	0.151515	5.77163	0.1315	0.665265
IPI00133965	Mrpl21	isoform 1 of 39s ribosomal protein l21, mitochondrial.	1.25	8.25	0.151515	5.77163	0.147997	0.883928
IPI00380510	Mtap7	isoform 2 of ensconsin.	1.25	8.25	0.151515	5.77163	0.776563	0.962817
IPI00228844	Mycbpap	isoform 1 of mycbp-associated protein.	1.25	8.25	0.151515	5.77163	0.766159	1.06093
IPI00123474	Nfkb2	nf-kb2 splice variant 4.	1.25	8.25	0.151515	5.77163	0.230068	1.07276
IPI00225192	Nup54	nucleoporin p54.	1.25	8.25	0.151515	5.77163	0.119179	0.817147
IPI00125880	Pacsin2	protein kinase c and casein kinase substrate in neurons protein 2.	1.25	8.25	0.151515	5.77163	0.22506	1.07128
IPI00625263	Parp3	mammary gland rcb-0527 jyg-mc(b) cdna, riken full-length enrichedlibrary, clone:g930028n01 product:adp-ribosyltransferase (nad+.	1.25	8.25	0.151515	5.77163	0.826913	1.01537
IPI00130240	Ppic	peptidyl-prolyl cis-trans isomerase c.	1.25	8.25	0.151515	5.77163	0.889551	0.983048
IPI00132966	Ppid	40 kda peptidyl-prolyl cis-trans isomerase.	1.25	8.25	0.151515	5.77163	0.647808	0.934759
IPI00116209	Tacc2	isoform 4 of transforming acidic coiled-coil-containing protein 2.	1.25	8.25	0.151515	5.77163	0.00596863	0.807015
IPI00278227	Mocs1	molybdenum cofactor synthesis 1 isoform 1.	3.8141	13.25	0.287857	5.52279	0.422953	0.967723
IPI00110918	Mrps22	28s ribosomal protein s22, mitochondrial.	3.8141	13.25	0.287857	5.52279	0.244567	0.936921
IPI00132942	Nudc	nuclear migration protein nudc.	5.09615	15.25	0.334174	5.30194	0.472266	0.950879
IPI00458765	Khdrbs1	kh domain-containing, rna-binding, signal transduction-associatedprotein 1.	10.2244	23.25	0.439757	5.20493	0.0720368	0.874987
IPI00120715	Tomm20	mitochondrial import receptor subunit tom20 homolog.	6.37821	17.25	0.369751	5.19573	0.673946	1.05604
IPI00466128	Akr1a4	alcohol dehydrogenase [nadp+].	16.6346	32.25	0.515802	5.07657	0.674068	1.03958
IPI00122577	Specc1	isoform 2 of sperm antigen with calponin homology and coiled-coildomains 1.	2.53205	10.25	0.247029	4.99517	0.568593	1.08023
IPI00229465	Uaca	isoform 3 of uveal autoantigen with coiled-coil domains and ankyrinrepeats.	2.53205	10.25	0.247029	4.99517	0.405044	0.885972
IPI00556699	Gcsh	putative uncharacterized protein.	20.4808	37.25	0.549819	4.94193	---	---
IPI00623545	Ppp1r14b	protein phosphatase 1 regulatory subunit 14b.	12.7885	26.25	0.487179	4.73858	---	---
IPI00331497	Sep8	isoform 2 of septin-8.	1.25	7.25	0.172414	4.68476	0.695673	1.02101
IPI00461194	1700065D16Rik	adult male testis cdna, riken full-length enriched library,clone:1700065d16 product:1700065d16rik protein homolog (fragment).	1.25	7.25	0.172414	4.68476	---	---
IPI00316088	4432412L15Rik	paralemmin-3.	1.25	7.25	0.172414	4.68476	---	---
IPI00153108	5430407P10Rik	uncharacterized protein c10orf47 homolog.	1.25	7.25	0.172414	4.68476	---	---
IPI00225508	Adam28	16 days embryo head cdna, riken full-length enriched library,clone:c130072n01 product:hypothetical protein, full insert sequence.	1.25	7.25	0.172414	4.68476	0.604188	1.04054
IPI00331490	Akr7a5	aflatoxin b1 aldehyde reductase member 2.	1.25	7.25	0.172414	4.68476	0.917206	1.00556
IPI00230241	Atp5e	atp synthase subunit epsilon, mitochondrial.	1.25	7.25	0.172414	4.68476	0.899067	0.983502
IPI00229917	Crocc	isoform 1 of rootletin.	1.25	7.25	0.172414	4.68476	0.0931222	1.09026
IPI00351266	Dhx36	probable atp-dependent rna helicase dhx36.	1.25	7.25	0.172414	4.68476	0.265788	0.849881
IPI00471443	Eif3j	eukaryotic translation initiation factor 3 subunit j.	1.25	7.25	0.172414	4.68476	0.600701	0.925304
IPI00109318	Eif4ebp2	eukaryotic translation initiation factor 4e-binding protein 2.	1.25	7.25	0.172414	4.68476	0.403345	0.944311
IPI00117731	Erc1	isoform 1 of elks/rab6-interacting/cast family member 1.	1.25	7.25	0.172414	4.68476	0.806586	1.02243
IPI00122312	Fgg	adult male liver tumor cdna, riken full-length enriched library,clone:c730002j02 product:fibrinogen, gamma polypeptide, full insertsequence.	1.25	7.25	0.172414	4.68476	0.780464	0.988514
IPI00608020	Ftl1	ferritin light chain 1.	1.25	7.25	0.172414	4.68476	0.587264	1.08323
IPI00115866	Hagh	hydroxyacylglutathione hydrolase.	1.25	7.25	0.172414	4.68476	0.401839	1.05946
IPI00380394	Ints3	integrator complex subunit 3.	1.25	7.25	0.172414	4.68476	0.0635823	0.852635
IPI00121276	Mecr	trans-2-enoyl-coa reductase, mitochondrial.	1.25	7.25	0.172414	4.68476	0.355067	0.942567
IPI00308807	Mpv17	isoform 1 of general transcription factor 3c polypeptide 2.	1.25	7.25	0.172414	4.68476	0.223735	0.893785
IPI00120709	Mrps34	28s ribosomal protein s34, mitochondrial.	1.25	7.25	0.172414	4.68476	0.0692715	0.862144
IPI00457932	Mtap9	isoform 1 of microtubule-associated protein 9.	1.25	7.25	0.172414	4.68476	0.256237	0.876201
IPI00116748	Ndufa10	nadh dehydrogenase [ubiquinone] 1 alpha subcomplex subunit 10,mitochondrial.	1.25	7.25	0.172414	4.68476	0.534993	0.971756
IPI00344004	Ndufa12	nadh dehydrogenase (ubiquinone) 1 alpha subcomplex, 12.	1.25	7.25	0.172414	4.68476	0.216726	1.13393
IPI00132653	Oxct1	succinyl-coa:3-ketoacid-coenzyme a transferase 1, mitochondrial.	1.25	7.25	0.172414	4.68476	0.812335	0.974905
IPI00480275	Pfdn5	prefoldin subunit 5.	1.25	7.25	0.172414	4.68476	0.497212	1.05409
IPI00318175	Sgsh	n-sulfoglucosamine sulfohydrolase.	1.25	7.25	0.172414	4.68476	0.237766	0.922742
IPI00121490	Ssx2ip	afadin- and alpha-actinin-binding protein.	1.25	7.25	0.172414	4.68476	0.00859438	0.70125
IPI00648876	Tnfrsf14	tumor necrosis factor receptor superfamily, member 14.	1.25	7.25	0.172414	4.68476	0.218989	1.08272
IPI00410967	Wtap	isoform 1 of pre-mrna-splicing regulator wtap.	1.25	7.25	0.172414	4.68476	0.442281	0.942567
IPI00464141	Nup98	nucleoporin 98.	3.8141	12.25	0.311355	4.66012	0.798763	0.979873
IPI00133801	1110005A23Rik	nuclear protein hcc-1.	10.2244	22.25	0.459522	4.56105	---	---
IPI00322312	Arhgdia	rho gdp-dissociation inhibitor 1.	10.2244	22.25	0.459522	4.56105	0.879341	1.01115
IPI00109611	2310056P07Rik	upf0389 protein fam162a.	5.09615	14.25	0.357625	4.50935	---	---
IPI00153368	Hyi	putative hydroxypyruvate isomerase.	5.09615	14.25	0.357625	4.50935	0.0115233	1.26868
IPI00115607	Hadhb	trifunctional enzyme subunit beta, mitochondrial.	8.94231	20.25	0.441595	4.49674	0.428685	0.939957
IPI00121887	Tcea1	isoform 2 of transcription elongation factor a protein 1.	8.94231	20.25	0.441595	4.49674	---	---
IPI00110202	Fstl4	follistatin-related protein 4.	7.66026	18.25	0.41974	4.45747	0.503445	1.03383
IPI00405742	Plxnb2	14 days pregnant adult female placenta cdna, riken full-lengthenriched library, clone:m5c1068g03 product:plexin b2, full insertsequence.	6.37821	16.25	0.392505	4.45489	---	---
IPI00113798	Snap23	6 days neonate head cdna, riken full-length enriched library,clone:5430414p11 product:synaptosomal-associated protein, 23kd, fullinsert sequence.	6.37821	16.25	0.392505	4.45489	0.974316	1.0037
IPI00123565	Aatf	isoform 1 of protein aatf.	2.53205	9.25	0.273735	4.07095	0.843778	0.975806
IPI00229911	Nradd	10 days embryo whole body cdna, riken full-length enriched library,clone:2610311b09 product:neurotrophin receptor associated deathdomain, full insert sequence.	2.53205	9.25	0.273735	4.07095	---	---
IPI00124287	Pabpc1	polyadenylate-binding protein 1.	2.53205	9.25	0.273735	4.07095	---	---
IPI00318626	Cdh1	epithelial cadherin.	30.7372	48.25	0.63704	3.91535	0.677349	1.08724
