# Supplementary material for: Thy-1+ Cancer-associated Fibroblasts Adversely Impact Lung Cancer Prognosis
Source: Sci Rep. 2017 Jul 25;7:6478. doi: 10.1038/s41598-017-06922-5 (PMC5527099; doi:10.1038/s41598-017-06922-5)
Supplement: Supplementary file 3 — Supplementary Dataset 3 [file 41598_2017_6922_MOESM3_ESM.xls]

## Sheet: UP in CAF Terms with Genes
Category	Term	Count in Selected Genes	Count in Total Population	P-value	Gene	Gene Symbol	Title
GO	enzyme binding	7	23	0.000957859	22985	ACIN1	apoptotic chromatin condensation inducer 1
GO	enzyme binding	7	23	0.000957859	3159	HMGA1	high mobility group AT-hook 1
GO	enzyme binding	7	23	0.000957859	3482	IGF2R	insulin-like growth factor 2 receptor
GO	enzyme binding	7	23	0.000957859	5074	PAWR	PRKC, apoptosis, WT1, regulator
GO	enzyme binding	7	23	0.000957859	5329	PLAUR	plasminogen activator, urokinase receptor
GO	enzyme binding	7	23	0.000957859	672	BRCA1	breast cancer 1, early onset
GO	enzyme binding	7	23	0.000957859	9217	VAPB	VAMP (vesicle-associated membrane protein)-associated protein B and C
GO	tropomyosin binding	3	4	0.00150672	1266	CNN3	calponin 3, acidic
GO	tropomyosin binding	3	4	0.00150672	29766	TMOD3	tropomodulin 3 (ubiquitous)
GO	tropomyosin binding	3	4	0.00150672	800	CALD1	caldesmon 1
GO	chromatin	7	26	0.00212372	23244	PDS5A	PDS5, regulator of cohesion maintenance, homolog A (S. cerevisiae)
GO	chromatin	7	26	0.00212372	3150	HMGN1	high-mobility group nucleosome binding domain 1
GO	chromatin	7	26	0.00212372	3151	HMGN2	high-mobility group nucleosomal binding domain 2
GO	chromatin	7	26	0.00212372	3159	HMGA1	high mobility group AT-hook 1
GO	chromatin	7	26	0.00212372	4734	NEDD4	neural precursor cell expressed, developmentally down-regulated 4
GO	chromatin	7	26	0.00212372	79366	HMGN5	high-mobility group nucleosome binding domain 5
GO	chromatin	7	26	0.00212372	8091	HMGA2	high mobility group AT-hook 2
GO	tight junction	5	14	0.00242085	1525	CXADR	coxsackie virus and adenovirus receptor
GO	tight junction	5	14	0.00242085	55114	ARHGAP17	Rho GTPase activating protein 17
GO	tight junction	5	14	0.00242085	57530	CGN	cingulin
GO	tight junction	5	14	0.00242085	92140	MTDH	metadherin
GO	tight junction	5	14	0.00242085	9414	TJP2	tight junction protein 2 (zona occludens 2)
GO	nerve development	2	2	0.00544135	10939	AFG3L2	AFG3 ATPase family gene 3-like 2 (yeast)
GO	nerve development	2	2	0.00544135	1515	CTSL2	cathepsin L2
GO	axon terminus	2	2	0.00544135	2805	GOT1	glutamic-oxaloacetic transaminase 1, soluble (aspartate aminotransferase 1)
GO	axon terminus	2	2	0.00544135	5037	PEBP1	phosphatidylethanolamine binding protein 1
GO	lymphocyte differentiation	2	2	0.00544135	5591	PRKDC	protein kinase, DNA-activated, catalytic polypeptide
GO	lymphocyte differentiation	2	2	0.00544135	8581	LY6D	lymphocyte antigen 6 complex, locus D
GO	calmodulin binding	6	25	0.00815212	1266	CNN3	calponin 3, acidic
GO	calmodulin binding	6	25	0.00815212	4082	MARCKS	myristoylated alanine-rich protein kinase C substrate
GO	calmodulin binding	6	25	0.00815212	65108	MARCKSL1	MARCKS-like 1
GO	calmodulin binding	6	25	0.00815212	800	CALD1	caldesmon 1
GO	calmodulin binding	6	25	0.00815212	80271	ITPKC	inositol 1,4,5-trisphosphate 3-kinase C
GO	calmodulin binding	6	25	0.00815212	93974	ATPIF1	ATPase inhibitory factor 1
GO	actin cytoskeleton	10	59	0.0099061	11034	DSTN	destrin (actin depolymerizing factor)
GO	actin cytoskeleton	10	59	0.0099061	11135	CDC42EP1	CDC42 effector protein (Rho GTPase binding) 1
GO	actin cytoskeleton	10	59	0.0099061	2274	FHL2	four and a half LIM domains 2
GO	actin cytoskeleton	10	59	0.0099061	23607	CD2AP	CD2-associated protein
GO	actin cytoskeleton	10	59	0.0099061	29766	TMOD3	tropomodulin 3 (ubiquitous)
GO	actin cytoskeleton	10	59	0.0099061	4082	MARCKS	myristoylated alanine-rich protein kinase C substrate
GO	actin cytoskeleton	10	59	0.0099061	6624	FSCN1	fascin homolog 1, actin-bundling protein (Strongylocentrotus purpuratus)
GO	actin cytoskeleton	10	59	0.0099061	7456	WIPF1	WAS/WASL interacting protein family, member 1
GO	actin cytoskeleton	10	59	0.0099061	800	CALD1	caldesmon 1
GO	actin cytoskeleton	10	59	0.0099061	8470	SORBS2	sorbin and SH3 domain containing 2
GO	endocytic vesicle	3	7	0.0111521	23607	CD2AP	CD2-associated protein
GO	endocytic vesicle	3	7	0.0111521	27333	GOLIM4	golgi integral membrane protein 4
GO	endocytic vesicle	3	7	0.0111521	3482	IGF2R	insulin-like growth factor 2 receptor
GO	actin polymerization or depolymerization	2	3	0.0155271	11034	DSTN	destrin (actin depolymerizing factor)
GO	actin polymerization or depolymerization	2	3	0.0155271	7456	WIPF1	WAS/WASL interacting protein family, member 1
GO	positive regulation of pseudopodium assembly	2	3	0.0155271	11135	CDC42EP1	CDC42 effector protein (Rho GTPase binding) 1
GO	positive regulation of pseudopodium assembly	2	3	0.0155271	148170	CDC42EP5	CDC42 effector protein (Rho GTPase binding) 5
GO	JNK cascade	2	3	0.0155271	1399	CRKL	v-crk sarcoma virus CT10 oncogene homolog (avian)-like
GO	JNK cascade	2	3	0.0155271	148170	CDC42EP5	CDC42 effector protein (Rho GTPase binding) 5
GO	cellular response to hormone stimulus	2	3	0.0155271	217	ALDH2	aldehyde dehydrogenase 2 family (mitochondrial)
GO	cellular response to hormone stimulus	2	3	0.0155271	3490	IGFBP7	insulin-like growth factor binding protein 7
GO	positive regulation of gene-specific transcription	2	3	0.0155271	2186	BPTF	bromodomain PHD finger transcription factor
GO	positive regulation of gene-specific transcription	2	3	0.0155271	3182	HNRNPAB	heterogeneous nuclear ribonucleoprotein A/B
GO	erythrocyte differentiation	2	3	0.0155271	22985	ACIN1	apoptotic chromatin condensation inducer 1
GO	erythrocyte differentiation	2	3	0.0155271	94081	SFXN1	sideroflexin 1
GO	regulation of the force of heart contraction	2	3	0.0155271	2548	GAA	glucosidase, alpha; acid
GO	regulation of the force of heart contraction	2	3	0.0155271	5037	PEBP1	phosphatidylethanolamine binding protein 1
GO	AT DNA binding	2	3	0.0155271	3159	HMGA1	high mobility group AT-hook 1
GO	AT DNA binding	2	3	0.0155271	8091	HMGA2	high mobility group AT-hook 2
GO	receptor internalization	2	3	0.0155271	4734	NEDD4	neural precursor cell expressed, developmentally down-regulated 4
GO	receptor internalization	2	3	0.0155271	8301	PICALM	phosphatidylinositol binding clathrin assembly protein
GO	stress fiber	3	9	0.0239649	10801	40430	septin 9
GO	stress fiber	3	9	0.0239649	2275	FHL3	four and a half LIM domains 3
GO	stress fiber	3	9	0.0239649	7791	ZYX	zyxin
GO	endomembrane system	3	9	0.0239649	11135	CDC42EP1	CDC42 effector protein (Rho GTPase binding) 1
GO	endomembrane system	3	9	0.0239649	148170	CDC42EP5	CDC42 effector protein (Rho GTPase binding) 5
GO	endomembrane system	3	9	0.0239649	9217	VAPB	VAMP (vesicle-associated membrane protein)-associated protein B and C
GO	actin binding	13	97	0.0241119	10529	NEBL	nebulette
GO	actin binding	13	97	0.0241119	11034	DSTN	destrin (actin depolymerizing factor)
GO	actin binding	13	97	0.0241119	1266	CNN3	calponin 3, acidic
GO	actin binding	13	97	0.0241119	147179	WIPF2	WAS/WASL interacting protein family, member 2
GO	actin binding	13	97	0.0241119	2037	EPB41L2	erythrocyte membrane protein band 4.1-like 2
GO	actin binding	13	97	0.0241119	2275	FHL3	four and a half LIM domains 3
GO	actin binding	13	97	0.0241119	23307	FKBP15	FK506 binding protein 15, 133kDa
GO	actin binding	13	97	0.0241119	2764	GMFB	glia maturation factor, beta
GO	actin binding	13	97	0.0241119	29766	TMOD3	tropomodulin 3 (ubiquitous)
GO	actin binding	13	97	0.0241119	57530	CGN	cingulin
GO	actin binding	13	97	0.0241119	7456	WIPF1	WAS/WASL interacting protein family, member 1
GO	actin binding	13	97	0.0241119	800	CALD1	caldesmon 1
GO	actin binding	13	97	0.0241119	9168	TMSB10	thymosin beta 10
GO	growth factor activity	4	16	0.0260465	2764	GMFB	glia maturation factor, beta
GO	growth factor activity	4	16	0.0260465	2896	GRN	granulin
GO	growth factor activity	4	16	0.0260465	29937	NENF	neuron derived neurotrophic factor
GO	growth factor activity	4	16	0.0260465	7873	MANF	mesencephalic astrocyte-derived neurotrophic factor
GO	endopeptidase inhibitor activity	2	4	0.0295475	10406	WFDC2	WAP four-disulfide core domain 2
GO	endopeptidase inhibitor activity	2	4	0.0295475	831	CAST	calpastatin
GO	myelination	2	4	0.0295475	10939	AFG3L2	AFG3 ATPase family gene 3-like 2 (yeast)
GO	myelination	2	4	0.0295475	4155	MBP	myelin basic protein
GO	neuromuscular junction development	2	4	0.0295475	10939	AFG3L2	AFG3 ATPase family gene 3-like 2 (yeast)
GO	neuromuscular junction development	2	4	0.0295475	375790	AGRN	agrin
GO	response to progesterone stimulus	2	4	0.0295475	217	ALDH2	aldehyde dehydrogenase 2 family (mitochondrial)
GO	response to progesterone stimulus	2	4	0.0295475	7057	THBS1	thrombospondin 1
GO	initiation of viral infection	2	4	0.0295475	3159	HMGA1	high mobility group AT-hook 1
GO	initiation of viral infection	2	4	0.0295475	5478	PPIA	peptidylprolyl isomerase A (cyclophilin A)
GO	provirus integration	2	4	0.0295475	3159	HMGA1	high mobility group AT-hook 1
GO	provirus integration	2	4	0.0295475	5478	PPIA	peptidylprolyl isomerase A (cyclophilin A)
GO	response to retinoic acid	2	4	0.0295475	3482	IGF2R	insulin-like growth factor 2 receptor
GO	response to retinoic acid	2	4	0.0295475	3490	IGFBP7	insulin-like growth factor binding protein 7
GO	serine-type endopeptidase inhibitor activity	3	10	0.0324059	10406	WFDC2	WAP four-disulfide core domain 2
GO	serine-type endopeptidase inhibitor activity	3	10	0.0324059	5037	PEBP1	phosphatidylethanolamine binding protein 1
GO	serine-type endopeptidase inhibitor activity	3	10	0.0324059	5269	SERPINB6	serpin peptidase inhibitor, clade B (ovalbumin), member 6
GO	actin filament	3	10	0.0324059	23307	FKBP15	FK506 binding protein 15, 133kDa
GO	actin filament	3	10	0.0324059	7456	WIPF1	WAS/WASL interacting protein family, member 1
GO	actin filament	3	10	0.0324059	800	CALD1	caldesmon 1
GO	negative regulation of transcription from RNA polymerase II promoter	6	34	0.0355567	10614	HEXIM1	hexamethylene bis-acetamide inducible 1
GO	negative regulation of transcription from RNA polymerase II promoter	6	34	0.0355567	2186	BPTF	bromodomain PHD finger transcription factor
GO	negative regulation of transcription from RNA polymerase II promoter	6	34	0.0355567	23135	KDM6B	lysine (K)-specific demethylase 6B
GO	negative regulation of transcription from RNA polymerase II promoter	6	34	0.0355567	5074	PAWR	PRKC, apoptosis, WT1, regulator
GO	negative regulation of transcription from RNA polymerase II promoter	6	34	0.0355567	55729	ATF7IP	activating transcription factor 7 interacting protein
GO	negative regulation of transcription from RNA polymerase II promoter	6	34	0.0355567	92140	MTDH	metadherin
GO	heart development	4	18	0.0390071	10614	HEXIM1	hexamethylene bis-acetamide inducible 1
GO	heart development	4	18	0.0390071	1399	CRKL	v-crk sarcoma virus CT10 oncogene homolog (avian)-like
GO	heart development	4	18	0.0390071	1525	CXADR	coxsackie virus and adenovirus receptor
GO	heart development	4	18	0.0390071	5591	PRKDC	protein kinase, DNA-activated, catalytic polypeptide
GO	metalloendopeptidase activity	3	11	0.0421862	10939	AFG3L2	AFG3 ATPase family gene 3-like 2 (yeast)
GO	metalloendopeptidase activity	3	11	0.0421862	7385	UQCRC2	ubiquinol-cytochrome c reductase core protein II
GO	metalloendopeptidase activity	3	11	0.0421862	9719	ADAMTSL2	ADAMTS-like 2
GO	fat cell differentiation	2	5	0.0468714	25836	NIPBL	Nipped-B homolog (Drosophila)
GO	fat cell differentiation	2	5	0.0468714	64318	NOC3L	nucleolar complex associated 3 homolog (S. cerevisiae)
GO	platelet alpha granule	2	5	0.0468714	6814	STXBP3	syntaxin binding protein 3
GO	platelet alpha granule	2	5	0.0468714	7057	THBS1	thrombospondin 1
GO	response to organic cyclic substance	3	12	0.0532662	1515	CTSL2	cathepsin L2
GO	response to organic cyclic substance	3	12	0.0532662	3490	IGFBP7	insulin-like growth factor binding protein 7
GO	response to organic cyclic substance	3	12	0.0532662	5037	PEBP1	phosphatidylethanolamine binding protein 1
GO	adherens junction	3	12	0.0532662	1525	CXADR	coxsackie virus and adenovirus receptor
GO	adherens junction	3	12	0.0532662	4301	MLLT4	myeloid/lymphoid or mixed-lineage leukemia (trithorax homolog, Drosophila); translocated to, 4
GO	adherens junction	3	12	0.0532662	9414	TJP2	tight junction protein 2 (zona occludens 2)
GO	response to calcium ion	3	12	0.0532662	4734	NEDD4	neural precursor cell expressed, developmentally down-regulated 4
GO	response to calcium ion	3	12	0.0532662	5037	PEBP1	phosphatidylethanolamine binding protein 1
GO	response to calcium ion	3	12	0.0532662	7057	THBS1	thrombospondin 1
GO	secretory granule	2	6	0.0669388	1515	CTSL2	cathepsin L2
GO	secretory granule	2	6	0.0669388	7057	THBS1	thrombospondin 1
GO	androgen receptor binding	2	6	0.0669388	2274	FHL2	four and a half LIM domains 2
GO	androgen receptor binding	2	6	0.0669388	672	BRCA1	breast cancer 1, early onset
GO	hydrolase activity, hydrolyzing O-glycosyl compounds	2	6	0.0669388	2548	GAA	glucosidase, alpha; acid
GO	hydrolase activity, hydrolyzing O-glycosyl compounds	2	6	0.0669388	4668	NAGA	N-acetylgalactosaminidase, alpha-
GO	embryo implantation	2	6	0.0669388	2896	GRN	granulin
GO	embryo implantation	2	6	0.0669388	3490	IGFBP7	insulin-like growth factor binding protein 7
GO	chromatin organization	2	6	0.0669388	3151	HMGN2	high-mobility group nucleosomal binding domain 2
GO	chromatin organization	2	6	0.0669388	8091	HMGA2	high mobility group AT-hook 2
GO	laminin binding	2	6	0.0669388	375790	AGRN	agrin
GO	laminin binding	2	6	0.0669388	7057	THBS1	thrombospondin 1
GO	cytosolic small ribosomal subunit	2	6	0.0669388	6189	RPS3A	ribosomal protein S3A
GO	cytosolic small ribosomal subunit	2	6	0.0669388	6218	RPS17	ribosomal protein S17
GO	positive regulation of gluconeogenesis	1	1	0.073945	10776	ARPP19	cAMP-regulated phosphoprotein, 19kDa
GO	death	1	1	0.073945	10939	AFG3L2	AFG3 ATPase family gene 3-like 2 (yeast)
GO	muscle fiber development	1	1	0.073945	10939	AFG3L2	AFG3 ATPase family gene 3-like 2 (yeast)
GO	righting reflex	1	1	0.073945	10939	AFG3L2	AFG3 ATPase family gene 3-like 2 (yeast)
GO	methylation	1	1	0.073945	117246	FTSJ3	FtsJ homolog 3 (E. coli)
GO	rRNA methylation	1	1	0.073945	117246	FTSJ3	FtsJ homolog 3 (E. coli)
GO	smooth muscle contraction	1	1	0.073945	1266	CNN3	calponin 3, acidic
GO	troponin C binding	1	1	0.073945	1266	CNN3	calponin 3, acidic
GO	parathyroid gland development	1	1	0.073945	1399	CRKL	v-crk sarcoma virus CT10 oncogene homolog (avian)-like
GO	multicellular organismal aging	1	1	0.073945	1515	CTSL2	cathepsin L2
GO	response to gonadotropin stimulus	1	1	0.073945	1515	CTSL2	cathepsin L2
GO	Sertoli cell differentiation	1	1	0.073945	1515	CTSL2	cathepsin L2
GO	cell-cell junction organization	1	1	0.073945	1525	CXADR	coxsackie virus and adenovirus receptor
GO	granuloma formation	1	1	0.073945	201294	UNC13D	unc-13 homolog D (C. elegans)
GO	natural killer cell degranulation	1	1	0.073945	201294	UNC13D	unc-13 homolog D (C. elegans)
GO	positive regulation of exocytosis	1	1	0.073945	201294	UNC13D	unc-13 homolog D (C. elegans)
GO	PH domain binding	1	1	0.073945	2037	EPB41L2	erythrocyte membrane protein band 4.1-like 2
GO	ephrin receptor activity	1	1	0.073945	2051	EPHB6	EPH receptor B6
GO	behavioral response to ethanol	1	1	0.073945	2059	EPS8	epidermal growth factor receptor pathway substrate 8
GO	N-methyl-D-aspartate selective glutamate receptor complex	1	1	0.073945	2059	EPS8	epidermal growth factor receptor pathway substrate 8
GO	alcohol metabolic process	1	1	0.073945	217	ALDH2	aldehyde dehydrogenase 2 family (mitochondrial)
GO	cellular response to fatty acid	1	1	0.073945	217	ALDH2	aldehyde dehydrogenase 2 family (mitochondrial)
GO	response to nicotine	1	1	0.073945	217	ALDH2	aldehyde dehydrogenase 2 family (mitochondrial)
GO	RNA polymerase core enzyme binding	1	1	0.073945	22828	RBM16	RNA binding motif protein 16
GO	histone demethylation	1	1	0.073945	23135	KDM6B	lysine (K)-specific demethylase 6B
GO	regulation of receptor-mediated endocytosis	1	1	0.073945	23607	CD2AP	CD2-associated protein
GO	diaphragm contraction	1	1	0.073945	2548	GAA	glucosidase, alpha; acid
GO	glycogen catabolic process	1	1	0.073945	2548	GAA	glucosidase, alpha; acid
GO	maltose metabolic process	1	1	0.073945	2548	GAA	glucosidase, alpha; acid
GO	neuromuscular process controlling posture	1	1	0.073945	2548	GAA	glucosidase, alpha; acid
GO	sucrose metabolic process	1	1	0.073945	2548	GAA	glucosidase, alpha; acid
GO	tongue morphogenesis	1	1	0.073945	2548	GAA	glucosidase, alpha; acid
GO	vacuolar sequestering	1	1	0.073945	2548	GAA	glucosidase, alpha; acid
GO	arm morphogenesis	1	1	0.073945	25836	NIPBL	Nipped-B homolog (Drosophila)
GO	cellular protein localization	1	1	0.073945	25836	NIPBL	Nipped-B homolog (Drosophila)
GO	cellular response to X-ray	1	1	0.073945	25836	NIPBL	Nipped-B homolog (Drosophila)
GO	cognition	1	1	0.073945	25836	NIPBL	Nipped-B homolog (Drosophila)
GO	cohesin loading complex	1	1	0.073945	25836	NIPBL	Nipped-B homolog (Drosophila)
GO	ear morphogenesis	1	1	0.073945	25836	NIPBL	Nipped-B homolog (Drosophila)
GO	embryonic arm morphogenesis	1	1	0.073945	25836	NIPBL	Nipped-B homolog (Drosophila)
GO	embryonic viscerocranium morphogenesis	1	1	0.073945	25836	NIPBL	Nipped-B homolog (Drosophila)
GO	external genitalia morphogenesis	1	1	0.073945	25836	NIPBL	Nipped-B homolog (Drosophila)
GO	gall bladder development	1	1	0.073945	25836	NIPBL	Nipped-B homolog (Drosophila)
GO	maintenance of mitotic sister chromatid cohesion	1	1	0.073945	25836	NIPBL	Nipped-B homolog (Drosophila)
GO	outflow tract morphogenesis	1	1	0.073945	25836	NIPBL	Nipped-B homolog (Drosophila)
GO	positive regulation of histone deacetylation	1	1	0.073945	25836	NIPBL	Nipped-B homolog (Drosophila)
GO	positive regulation of ossification	1	1	0.073945	25836	NIPBL	Nipped-B homolog (Drosophila)
GO	regulation of developmental growth	1	1	0.073945	25836	NIPBL	Nipped-B homolog (Drosophila)
GO	regulation of hair cycle	1	1	0.073945	25836	NIPBL	Nipped-B homolog (Drosophila)
GO	uterus morphogenesis	1	1	0.073945	25836	NIPBL	Nipped-B homolog (Drosophila)
GO	protein amino acid O-linked glycosylation via serine	1	1	0.073945	2591	GALNT3	UDP-N-acetyl-alpha-D-galactosamine:polypeptide N-acetylgalactosaminyltransferase 3 (GalNAc-T3)
GO	protein amino acid O-linked glycosylation via threonine	1	1	0.073945	2591	GALNT3	UDP-N-acetyl-alpha-D-galactosamine:polypeptide N-acetylgalactosaminyltransferase 3 (GalNAc-T3)
GO	thiol oxidase activity	1	1	0.073945	2671	GFER	growth factor, augmenter of liver regeneration
GO	fatty acid homeostasis	1	1	0.073945	2805	GOT1	glutamic-oxaloacetic transaminase 1, soluble (aspartate aminotransferase 1)
GO	glycerol biosynthetic process	1	1	0.073945	2805	GOT1	glutamic-oxaloacetic transaminase 1, soluble (aspartate aminotransferase 1)
GO	phosphatidylserine decarboxylase activity	1	1	0.073945	2805	GOT1	glutamic-oxaloacetic transaminase 1, soluble (aspartate aminotransferase 1)
GO	blastocyst hatching	1	1	0.073945	2896	GRN	granulin
GO	positive transcription elongation factor activity	1	1	0.073945	3150	HMGN1	high-mobility group nucleosome binding domain 1
GO	loss of chromatin silencing	1	1	0.073945	3159	HMGA1	high mobility group AT-hook 1
GO	G-protein alpha-subunit binding	1	1	0.073945	3482	IGF2R	insulin-like growth factor 2 receptor
GO	retinoic acid binding	1	1	0.073945	3482	IGF2R	insulin-like growth factor 2 receptor
GO	regulation of steroid biosynthetic process	1	1	0.073945	3490	IGFBP7	insulin-like growth factor binding protein 7
GO	response to cortisol stimulus	1	1	0.073945	3490	IGFBP7	insulin-like growth factor binding protein 7
GO	outer membrane-bounded periplasmic space	1	1	0.073945	373156	GSTK1	glutathione S-transferase kappa 1
GO	clustering of voltage-gated sodium channels	1	1	0.073945	375790	AGRN	agrin
GO	muscarinic acetylcholine receptor signaling pathway	1	1	0.073945	375790	AGRN	agrin
GO	plasma membrane organization	1	1	0.073945	375790	AGRN	agrin
GO	regulation of synaptic growth at neuromuscular junction	1	1	0.073945	375790	AGRN	agrin
GO	synapse organization	1	1	0.073945	375790	AGRN	agrin
GO	germinal vesicle	1	1	0.073945	4082	MARCKS	myristoylated alanine-rich protein kinase C substrate
GO	methyl-CpG binding	1	1	0.073945	4152	MBD1	methyl-CpG binding domain protein 1
GO	axon ensheathment	1	1	0.073945	4155	MBP	myelin basic protein
GO	compact myelin	1	1	0.073945	4155	MBP	myelin basic protein
GO	internode region of axon	1	1	0.073945	4155	MBP	myelin basic protein
GO	structural constituent of myelin sheath	1	1	0.073945	4155	MBP	myelin basic protein
GO	regulation of nucleocytoplasmic transport	1	1	0.073945	4659	PPP1R12A	protein phosphatase 1, regulatory (inhibitor) subunit 12A
GO	alpha-N-acetylgalactosaminidase activity	1	1	0.073945	4668	NAGA	N-acetylgalactosaminidase, alpha-
GO	carbohydrate catabolic process	1	1	0.073945	4668	NAGA	N-acetylgalactosaminidase, alpha-
GO	acid-amino acid ligase activity	1	1	0.073945	4734	NEDD4	neural precursor cell expressed, developmentally down-regulated 4
GO	development during symbiotic interaction	1	1	0.073945	4734	NEDD4	neural precursor cell expressed, developmentally down-regulated 4
GO	negative regulation of sodium ion transport	1	1	0.073945	4734	NEDD4	neural precursor cell expressed, developmentally down-regulated 4
GO	negative regulation of transcription from RNA polymerase II promoter in response to UV-induced DNA damage	1	1	0.073945	4734	NEDD4	neural precursor cell expressed, developmentally down-regulated 4
GO	negative regulation of vascular endothelial growth factor receptor signaling pathway	1	1	0.073945	4734	NEDD4	neural precursor cell expressed, developmentally down-regulated 4
GO	positive regulation of nucleocytoplasmic transport	1	1	0.073945	4734	NEDD4	neural precursor cell expressed, developmentally down-regulated 4
GO	progesterone receptor signaling pathway	1	1	0.073945	4734	NEDD4	neural precursor cell expressed, developmentally down-regulated 4
GO	receptor catabolic process	1	1	0.073945	4734	NEDD4	neural precursor cell expressed, developmentally down-regulated 4
GO	sodium channel inhibitor activity	1	1	0.073945	4734	NEDD4	neural precursor cell expressed, developmentally down-regulated 4
GO	transmission of virus	1	1	0.073945	4734	NEDD4	neural precursor cell expressed, developmentally down-regulated 4
GO	eating behavior	1	1	0.073945	5037	PEBP1	phosphatidylethanolamine binding protein 1
GO	mitogen-activated protein kinase binding	1	1	0.073945	5037	PEBP1	phosphatidylethanolamine binding protein 1
GO	positive regulation of acetylcholine metabolic process	1	1	0.073945	5037	PEBP1	phosphatidylethanolamine binding protein 1
GO	positive regulation of cAMP-mediated signaling	1	1	0.073945	5037	PEBP1	phosphatidylethanolamine binding protein 1
GO	regulation of neurotransmitter levels	1	1	0.073945	5037	PEBP1	phosphatidylethanolamine binding protein 1
GO	response to electrical stimulus	1	1	0.073945	5037	PEBP1	phosphatidylethanolamine binding protein 1
GO	interleukin-2 biosynthetic process	1	1	0.073945	5074	PAWR	PRKC, apoptosis, WT1, regulator
GO	positive regulation of amyloid precursor protein biosynthetic process	1	1	0.073945	5074	PAWR	PRKC, apoptosis, WT1, regulator
GO	positive regulation of mitotic cell cycle spindle assembly checkpoint	1	1	0.073945	51143	DYNC1LI1	dynein, cytoplasmic 1, light intermediate chain 1
GO	regulation of centrosome cycle	1	1	0.073945	51143	DYNC1LI1	dynein, cytoplasmic 1, light intermediate chain 1
GO	cytochrome-b5 reductase activity	1	1	0.073945	51706	CYB5R1	cytochrome b5 reductase 1
GO	sterol biosynthetic process	1	1	0.073945	51706	CYB5R1	cytochrome b5 reductase 1
GO	cytidylate kinase activity	1	1	0.073945	51727	CMPK1	cytidine monophosphate (UMP-CMP) kinase 1, cytosolic
GO	phosphotransferase activity, phosphate group as acceptor	1	1	0.073945	51727	CMPK1	cytidine monophosphate (UMP-CMP) kinase 1, cytosolic
GO	pyrimidine ribonucleotide biosynthetic process	1	1	0.073945	51727	CMPK1	cytidine monophosphate (UMP-CMP) kinase 1, cytosolic
GO	uridine kinase activity	1	1	0.073945	51727	CMPK1	cytidine monophosphate (UMP-CMP) kinase 1, cytosolic
GO	phosphoglycerate kinase activity	1	1	0.073945	5230	PGK1	phosphoglycerate kinase 1
GO	U-plasminogen activator receptor activity	1	1	0.073945	5329	PLAUR	plasminogen activator, urokinase receptor
GO	regulation of viral genome replication	1	1	0.073945	5478	PPIA	peptidylprolyl isomerase A (cyclophilin A)
GO	regulation of RNA polymerase II transcriptional preinitiation complex assembly	1	1	0.073945	55729	ATF7IP	activating transcription factor 7 interacting protein
GO	B cell lineage commitment	1	1	0.073945	5591	PRKDC	protein kinase, DNA-activated, catalytic polypeptide
GO	DNA-dependent protein kinase-DNA ligase 4 complex	1	1	0.073945	5591	PRKDC	protein kinase, DNA-activated, catalytic polypeptide
GO	double-strand break repair via nonhomologous end joining	1	1	0.073945	5591	PRKDC	protein kinase, DNA-activated, catalytic polypeptide
GO	germ cell programmed cell death	1	1	0.073945	5591	PRKDC	protein kinase, DNA-activated, catalytic polypeptide
GO	immunoglobulin V(D)J recombination	1	1	0.073945	5591	PRKDC	protein kinase, DNA-activated, catalytic polypeptide
GO	nonhomologous end joining complex	1	1	0.073945	5591	PRKDC	protein kinase, DNA-activated, catalytic polypeptide
GO	T cell lineage commitment	1	1	0.073945	5591	PRKDC	protein kinase, DNA-activated, catalytic polypeptide
GO	glucose catabolic process	1	1	0.073945	572	BAD	BCL2-associated agonist of cell death
GO	positive regulation of B cell differentiation	1	1	0.073945	572	BAD	BCL2-associated agonist of cell death
GO	poly-pyrimidine tract binding	1	1	0.073945	5725	PTBP1	polypyrimidine tract binding protein 1
GO	aminoacyl-tRNA ligase activity	1	1	0.073945	57727	NCOA5	nuclear receptor coactivator 5
GO	propanoyl-CoA C-acyltransferase activity	1	1	0.073945	6342	SCP2	sterol carrier protein 2
GO	transferase activity, transferring acyl groups other than amino-acyl groups	1	1	0.073945	6342	SCP2	sterol carrier protein 2
GO	citrate transmembrane transporter activity	1	1	0.073945	6576	SLC25A1	solute carrier family 25 (mitochondrial carrier; citrate transporter), member 1
GO	mitochondrial citrate transport	1	1	0.073945	6576	SLC25A1	solute carrier family 25 (mitochondrial carrier; citrate transporter), member 1
GO	U2 snRNP	1	1	0.073945	6629	SNRPB2	small nuclear ribonucleoprotein polypeptide B''
GO	BRCA1-BARD1 complex	1	1	0.073945	672	BRCA1	breast cancer 1, early onset
GO	DNA damage response, signal transduction by p53 class mediator resulting in transcription of p21 class mediator	1	1	0.073945	672	BRCA1	breast cancer 1, early onset
GO	negative regulation of centriole replication	1	1	0.073945	672	BRCA1	breast cancer 1, early onset
GO	regulation of transcription from RNA polymerase III promoter	1	1	0.073945	672	BRCA1	breast cancer 1, early onset
GO	mitochondrion morphogenesis	1	1	0.073945	6742	SSBP1	single-stranded DNA binding protein 1
GO	negative regulation of calcium ion-dependent exocytosis	1	1	0.073945	6814	STXBP3	syntaxin binding protein 3
GO	platelet aggregation	1	1	0.073945	6814	STXBP3	syntaxin binding protein 3
GO	syntaxin-2 binding	1	1	0.073945	6814	STXBP3	syntaxin binding protein 3
GO	collagen V binding	1	1	0.073945	7057	THBS1	thrombospondin 1
GO	engulfment of apoptotic cell	1	1	0.073945	7057	THBS1	thrombospondin 1
GO	fibrinogen binding	1	1	0.073945	7057	THBS1	thrombospondin 1
GO	fibroblast growth factor 2 binding	1	1	0.073945	7057	THBS1	thrombospondin 1
GO	negative regulation of antigen processing and presentation of peptide or polysaccharide antigen via MHC class II	1	1	0.073945	7057	THBS1	thrombospondin 1
GO	negative regulation of cell-matrix adhesion	1	1	0.073945	7057	THBS1	thrombospondin 1
GO	negative regulation of cGMP-mediated signaling	1	1	0.073945	7057	THBS1	thrombospondin 1
GO	negative regulation of dendritic cell antigen processing and presentation	1	1	0.073945	7057	THBS1	thrombospondin 1
GO	negative regulation of interleukin-12 production	1	1	0.073945	7057	THBS1	thrombospondin 1
GO	negative regulation of nitric oxide mediated signal transduction	1	1	0.073945	7057	THBS1	thrombospondin 1
GO	negative regulation of plasminogen activation	1	1	0.073945	7057	THBS1	thrombospondin 1
GO	positive regulation of blood coagulation	1	1	0.073945	7057	THBS1	thrombospondin 1
GO	positive regulation of chemotaxis	1	1	0.073945	7057	THBS1	thrombospondin 1
GO	positive regulation of fibroblast migration	1	1	0.073945	7057	THBS1	thrombospondin 1
GO	positive regulation of macrophage chemotaxis	1	1	0.073945	7057	THBS1	thrombospondin 1
GO	positive regulation of oxygen and reactive oxygen species metabolic process	1	1	0.073945	7057	THBS1	thrombospondin 1
GO	positive regulation of transforming growth factor-beta1 production	1	1	0.073945	7057	THBS1	thrombospondin 1
GO	positive regulation of tumor necrosis factor biosynthetic process	1	1	0.073945	7057	THBS1	thrombospondin 1
GO	response to magnesium ion	1	1	0.073945	7057	THBS1	thrombospondin 1
GO	transketolase activity	1	1	0.073945	7086	TKT	transketolase
GO	interleukin-1 receptor binding	1	1	0.073945	7205	TRIP6	thyroid hormone receptor interactor 6
GO	release of cytoplasmic sequestered NF-kappaB	1	1	0.073945	7205	TRIP6	thyroid hormone receptor interactor 6
GO	actin cap	1	1	0.073945	800	CALD1	caldesmon 1
GO	myosin binding	1	1	0.073945	800	CALD1	caldesmon 1
GO	inositol trisphosphate 3-kinase activity	1	1	0.073945	80271	ITPKC	inositol 1,4,5-trisphosphate 3-kinase C
GO	AP-2 adaptor complex	1	1	0.073945	8301	PICALM	phosphatidylinositol binding clathrin assembly protein
GO	clathrin heavy chain binding	1	1	0.073945	8301	PICALM	phosphatidylinositol binding clathrin assembly protein
GO	negative regulation of receptor-mediated endocytosis	1	1	0.073945	8301	PICALM	phosphatidylinositol binding clathrin assembly protein
GO	calcium-dependent cysteine-type endopeptidase inhibitor activity	1	1	0.073945	831	CAST	calpastatin
GO	protein-disulfide reductase activity	1	1	0.073945	84817	TXNDC17	thioredoxin domain containing 17
GO	polyribonucleotide nucleotidyltransferase activity	1	1	0.073945	87178	PNPT1	polyribonucleotide nucleotidyltransferase 1
GO	mRNA (guanine-N7-)-methyltransferase activity	1	1	0.073945	8731	RNMT	RNA (guanine-7-) methyltransferase
GO	mRNA capping	1	1	0.073945	8731	RNMT	RNA (guanine-7-) methyltransferase
GO	sequestering of actin monomers	1	1	0.073945	9168	TMSB10	thymosin beta 10
GO	positive regulation of viral genome replication	1	1	0.073945	9217	VAPB	VAMP (vesicle-associated membrane protein)-associated protein B and C
GO	virus-host interaction	1	1	0.073945	9217	VAPB	VAMP (vesicle-associated membrane protein)-associated protein B and C
GO	angiostatin binding	1	1	0.073945	93974	ATPIF1	ATPase inhibitory factor 1
GO	ATPase inhibitor activity	1	1	0.073945	93974	ATPIF1	ATPase inhibitory factor 1
GO	negative regulation of hydrolase activity	1	1	0.073945	93974	ATPIF1	ATPase inhibitory factor 1
GO	negative regulation of nucleotide metabolic process	1	1	0.073945	93974	ATPIF1	ATPase inhibitory factor 1
GO	brain development	4	22	0.0741337	2186	BPTF	bromodomain PHD finger transcription factor
GO	brain development	4	22	0.0741337	25836	NIPBL	Nipped-B homolog (Drosophila)
GO	brain development	4	22	0.0741337	5037	PEBP1	phosphatidylethanolamine binding protein 1
GO	brain development	4	22	0.0741337	5591	PRKDC	protein kinase, DNA-activated, catalytic polypeptide
GO	receptor activity	8	62	0.0831563	1525	CXADR	coxsackie virus and adenovirus receptor
GO	receptor activity	8	62	0.0831563	2051	EPHB6	EPH receptor B6
GO	receptor activity	8	62	0.0831563	3482	IGF2R	insulin-like growth factor 2 receptor
GO	receptor activity	8	62	0.0831563	5329	PLAUR	plasminogen activator, urokinase receptor
GO	receptor activity	8	62	0.0831563	56993	TOMM22	translocase of outer mitochondrial membrane 22 homolog (yeast)
GO	receptor activity	8	62	0.0831563	79098	C1orf116	chromosome 1 open reading frame 116
GO	receptor activity	8	62	0.0831563	9052	GPRC5A	G protein-coupled receptor, family C, group 5, member A
GO	receptor activity	8	62	0.0831563	91179	SCARF2	scavenger receptor class F, member 2
GO	specific transcriptional repressor activity	2	7	0.0892534	10409	BASP1	brain abundant, membrane attached signal protein 1
GO	specific transcriptional repressor activity	2	7	0.0892534	10614	HEXIM1	hexamethylene bis-acetamide inducible 1
GO	androgen receptor signaling pathway	2	7	0.0892534	2274	FHL2	four and a half LIM domains 2
GO	androgen receptor signaling pathway	2	7	0.0892534	672	BRCA1	breast cancer 1, early onset
GO	heart morphogenesis	2	7	0.0892534	2548	GAA	glucosidase, alpha; acid
GO	heart morphogenesis	2	7	0.0892534	25836	NIPBL	Nipped-B homolog (Drosophila)
GO	regulation of protein localization	2	7	0.0892534	26156	RSL1D1	ribosomal L1 domain containing 1
GO	regulation of protein localization	2	7	0.0892534	8301	PICALM	phosphatidylinositol binding clathrin assembly protein
GO	peptidase inhibitor activity	2	7	0.0892534	5037	PEBP1	phosphatidylethanolamine binding protein 1
GO	peptidase inhibitor activity	2	7	0.0892534	5269	SERPINB6	serpin peptidase inhibitor, clade B (ovalbumin), member 6
GO	negative regulation of endothelial cell proliferation	2	7	0.0892534	7057	THBS1	thrombospondin 1
GO	negative regulation of endothelial cell proliferation	2	7	0.0892534	93974	ATPIF1	ATPase inhibitory factor 1
GO	structural molecule activity	7	54	0.0996142	1954	MEGF8	multiple EGF-like-domains 8
GO	structural molecule activity	7	54	0.0996142	196374	KRT78	keratin 78
GO	structural molecule activity	7	54	0.0996142	2037	EPB41L2	erythrocyte membrane protein band 4.1-like 2
GO	structural molecule activity	7	54	0.0996142	3898	LAD1	ladinin 1
GO	structural molecule activity	7	54	0.0996142	6698	SPRR1A	small proline-rich protein 1A
GO	structural molecule activity	7	54	0.0996142	7057	THBS1	thrombospondin 1
GO	structural molecule activity	7	54	0.0996142	9217	VAPB	VAMP (vesicle-associated membrane protein)-associated protein B and C
GO	extracellular region	18	178	0.102231	10406	WFDC2	WAP four-disulfide core domain 2
GO	extracellular region	18	178	0.102231	10549	PRDX4	peroxiredoxin 4
GO	extracellular region	18	178	0.102231	135154	C6orf57	chromosome 6 open reading frame 57
GO	extracellular region	18	178	0.102231	1525	CXADR	coxsackie virus and adenovirus receptor
GO	extracellular region	18	178	0.102231	2051	EPHB6	EPH receptor B6
GO	extracellular region	18	178	0.102231	255743	NPNT	nephronectin
GO	extracellular region	18	178	0.102231	285313	IGSF10	immunoglobulin superfamily, member 10
GO	extracellular region	18	178	0.102231	2896	GRN	granulin
GO	extracellular region	18	178	0.102231	29937	NENF	neuron derived neurotrophic factor
GO	extracellular region	18	178	0.102231	3490	IGFBP7	insulin-like growth factor binding protein 7
GO	extracellular region	18	178	0.102231	375790	AGRN	agrin
GO	extracellular region	18	178	0.102231	3898	LAD1	ladinin 1
GO	extracellular region	18	178	0.102231	4054	LTBP3	latent transforming growth factor beta binding protein 3
GO	extracellular region	18	178	0.102231	5329	PLAUR	plasminogen activator, urokinase receptor
GO	extracellular region	18	178	0.102231	5478	PPIA	peptidylprolyl isomerase A (cyclophilin A)
GO	extracellular region	18	178	0.102231	7057	THBS1	thrombospondin 1
GO	extracellular region	18	178	0.102231	7873	MANF	mesencephalic astrocyte-derived neurotrophic factor
GO	extracellular region	18	178	0.102231	9719	ADAMTSL2	ADAMTS-like 2
GO	cell adhesion	11	98	0.104379	1525	CXADR	coxsackie virus and adenovirus receptor
GO	cell adhesion	11	98	0.104379	255743	NPNT	nephronectin
GO	cell adhesion	11	98	0.104379	3490	IGFBP7	insulin-like growth factor binding protein 7
GO	cell adhesion	11	98	0.104379	4026	LPP	LIM domain containing preferred translocation partner in lipoma
GO	cell adhesion	11	98	0.104379	4301	MLLT4	myeloid/lymphoid or mixed-lineage leukemia (trithorax homolog, Drosophila); translocated to, 4
GO	cell adhesion	11	98	0.104379	64072	CDH23	cadherin-related 23
GO	cell adhesion	11	98	0.104379	7057	THBS1	thrombospondin 1
GO	cell adhesion	11	98	0.104379	7205	TRIP6	thyroid hormone receptor interactor 6
GO	cell adhesion	11	98	0.104379	7791	ZYX	zyxin
GO	cell adhesion	11	98	0.104379	8581	LY6D	lymphocyte antigen 6 complex, locus D
GO	cell adhesion	11	98	0.104379	91179	SCARF2	scavenger receptor class F, member 2
GO	protein kinase activity	3	16	0.109294	2051	EPHB6	EPH receptor B6
GO	protein kinase activity	3	16	0.109294	5128	CDK17	cyclin-dependent kinase 17
GO	protein kinase activity	3	16	0.109294	5591	PRKDC	protein kinase, DNA-activated, catalytic polypeptide
GO	Golgi cisterna membrane	2	8	0.113377	2591	GALNT3	UDP-N-acetyl-alpha-D-galactosamine:polypeptide N-acetylgalactosaminyltransferase 3 (GalNAc-T3)
GO	Golgi cisterna membrane	2	8	0.113377	27333	GOLIM4	golgi integral membrane protein 4
GO	glycoprotein binding	2	8	0.113377	3482	IGF2R	insulin-like growth factor 2 receptor
GO	glycoprotein binding	2	8	0.113377	7057	THBS1	thrombospondin 1
GO	response to heat	2	8	0.113377	3490	IGFBP7	insulin-like growth factor binding protein 7
GO	response to heat	2	8	0.113377	5037	PEBP1	phosphatidylethanolamine binding protein 1
GO	ubiquitin ligase complex	2	8	0.113377	4734	NEDD4	neural precursor cell expressed, developmentally down-regulated 4
GO	ubiquitin ligase complex	2	8	0.113377	672	BRCA1	breast cancer 1, early onset
GO	peptide cross-linking	2	8	0.113377	6698	SPRR1A	small proline-rich protein 1A
GO	peptide cross-linking	2	8	0.113377	7057	THBS1	thrombospondin 1
GO	signal transduction	15	147	0.121609	2059	EPS8	epidermal growth factor receptor pathway substrate 8
GO	signal transduction	15	147	0.121609	23607	CD2AP	CD2-associated protein
GO	signal transduction	15	147	0.121609	2764	GMFB	glia maturation factor, beta
GO	signal transduction	15	147	0.121609	288	ANK3	ankyrin 3, node of Ranvier (ankyrin G)
GO	signal transduction	15	147	0.121609	2896	GRN	granulin
GO	signal transduction	15	147	0.121609	307	ANXA4	annexin A4
GO	signal transduction	15	147	0.121609	3482	IGF2R	insulin-like growth factor 2 receptor
GO	signal transduction	15	147	0.121609	375790	AGRN	agrin
GO	signal transduction	15	147	0.121609	4301	MLLT4	myeloid/lymphoid or mixed-lineage leukemia (trithorax homolog, Drosophila); translocated to, 4
GO	signal transduction	15	147	0.121609	5329	PLAUR	plasminogen activator, urokinase receptor
GO	signal transduction	15	147	0.121609	55114	ARHGAP17	Rho GTPase activating protein 17
GO	signal transduction	15	147	0.121609	7791	ZYX	zyxin
GO	signal transduction	15	147	0.121609	9052	GPRC5A	G protein-coupled receptor, family C, group 5, member A
GO	signal transduction	15	147	0.121609	9311	ACCN3	amiloride-sensitive cation channel 3
GO	signal transduction	15	147	0.121609	93663	ARHGAP18	Rho GTPase activating protein 18
GO	neuronal cell body	3	17	0.125826	4155	MBP	myelin basic protein
GO	neuronal cell body	3	17	0.125826	5037	PEBP1	phosphatidylethanolamine binding protein 1
GO	neuronal cell body	3	17	0.125826	800	CALD1	caldesmon 1
GO	cell surface	6	47	0.129422	3482	IGF2R	insulin-like growth factor 2 receptor
GO	cell surface	6	47	0.129422	375790	AGRN	agrin
GO	cell surface	6	47	0.129422	5037	PEBP1	phosphatidylethanolamine binding protein 1
GO	cell surface	6	47	0.129422	5329	PLAUR	plasminogen activator, urokinase receptor
GO	cell surface	6	47	0.129422	8581	LY6D	lymphocyte antigen 6 complex, locus D
GO	cell surface	6	47	0.129422	93974	ATPIF1	ATPase inhibitory factor 1
GO	cell division	5	37	0.133493	10801	40430	septin 9
GO	cell division	5	37	0.133493	23244	PDS5A	PDS5, regulator of cohesion maintenance, homolog A (S. cerevisiae)
GO	cell division	5	37	0.133493	23607	CD2AP	CD2-associated protein
GO	cell division	5	37	0.133493	51143	DYNC1LI1	dynein, cytoplasmic 1, light intermediate chain 1
GO	cell division	5	37	0.133493	8091	HMGA2	high mobility group AT-hook 2
GO	growth cone	2	9	0.138923	10409	BASP1	brain abundant, membrane attached signal protein 1
GO	growth cone	2	9	0.138923	23307	FKBP15	FK506 binding protein 15, 133kDa
GO	Rho protein signal transduction	2	9	0.138923	11135	CDC42EP1	CDC42 effector protein (Rho GTPase binding) 1
GO	Rho protein signal transduction	2	9	0.138923	148170	CDC42EP5	CDC42 effector protein (Rho GTPase binding) 5
GO	SH3/SH2 adaptor activity	2	9	0.138923	1399	CRKL	v-crk sarcoma virus CT10 oncogene homolog (avian)-like
GO	SH3/SH2 adaptor activity	2	9	0.138923	2059	EPS8	epidermal growth factor receptor pathway substrate 8
GO	peptide binding	2	9	0.138923	1515	CTSL2	cathepsin L2
GO	peptide binding	2	9	0.138923	5478	PPIA	peptidylprolyl isomerase A (cyclophilin A)
GO	extrinsic to membrane	2	9	0.138923	2037	EPB41L2	erythrocyte membrane protein band 4.1-like 2
GO	extrinsic to membrane	2	9	0.138923	5329	PLAUR	plasminogen activator, urokinase receptor
GO	G-protein coupled receptor activity	2	9	0.138923	3482	IGF2R	insulin-like growth factor 2 receptor
GO	G-protein coupled receptor activity	2	9	0.138923	9052	GPRC5A	G protein-coupled receptor, family C, group 5, member A
GO	ubiquitin-protein ligase activity	2	9	0.138923	4734	NEDD4	neural precursor cell expressed, developmentally down-regulated 4
GO	ubiquitin-protein ligase activity	2	9	0.138923	672	BRCA1	breast cancer 1, early onset
GO	anchored to membrane	2	9	0.138923	5329	PLAUR	plasminogen activator, urokinase receptor
GO	anchored to membrane	2	9	0.138923	8581	LY6D	lymphocyte antigen 6 complex, locus D
GO	translational initiation	2	9	0.138923	6189	RPS3A	ribosomal protein S3A
GO	translational initiation	2	9	0.138923	6218	RPS17	ribosomal protein S17
GO	actin filament bundle assembly	2	9	0.138923	6624	FSCN1	fascin homolog 1, actin-bundling protein (Strongylocentrotus purpuratus)
GO	actin filament bundle assembly	2	9	0.138923	800	CALD1	caldesmon 1
GO	regulation of translational termination	1	2	0.142449	10247	HRSP12	heat-responsive protein 12
GO	box C/D snoRNP complex	1	2	0.142449	10528	NOP56	NOP56 ribonucleoprotein homolog (yeast)
GO	regulation of actin filament length	1	2	0.142449	10529	NEBL	nebulette
GO	positive regulation of SMAD protein nuclear translocation	1	2	0.142449	11030	RBPMS	RNA binding protein with multiple splicing
GO	actomyosin structure organization	1	2	0.142449	1266	CNN3	calponin 3, acidic
GO	GTP-Rho binding	1	2	0.142449	148170	CDC42EP5	CDC42 effector protein (Rho GTPase binding) 5
GO	autophagic cell death	1	2	0.142449	1515	CTSL2	cathepsin L2
GO	negative regulation of cardiac muscle cell proliferation	1	2	0.142449	1525	CXADR	coxsackie virus and adenovirus receptor
GO	DNA-(apurinic or apyrimidinic site) lyase activity	1	2	0.142449	200558	APLF	aprataxin and PNKP like factor
GO	endodeoxyribonuclease activity	1	2	0.142449	200558	APLF	aprataxin and PNKP like factor
GO	single strand break repair	1	2	0.142449	200558	APLF	aprataxin and PNKP like factor
GO	exocytic vesicle	1	2	0.142449	201294	UNC13D	unc-13 homolog D (C. elegans)
GO	germinal center formation	1	2	0.142449	201294	UNC13D	unc-13 homolog D (C. elegans)
GO	regulation of mast cell degranulation	1	2	0.142449	201294	UNC13D	unc-13 homolog D (C. elegans)
GO	spectrin	1	2	0.142449	2037	EPB41L2	erythrocyte membrane protein band 4.1-like 2
GO	response to hyperoxia	1	2	0.142449	217	ALDH2	aldehyde dehydrogenase 2 family (mitochondrial)
GO	apoptotic chromosome condensation	1	2	0.142449	22985	ACIN1	apoptotic chromatin condensation inducer 1
GO	positive regulation of monocyte differentiation	1	2	0.142449	22985	ACIN1	apoptotic chromatin condensation inducer 1
GO	substrate-bound cell migration, cell extension	1	2	0.142449	23607	CD2AP	CD2-associated protein
GO	alpha-glucosidase activity	1	2	0.142449	2548	GAA	glucosidase, alpha; acid
GO	cardiac muscle contraction	1	2	0.142449	2548	GAA	glucosidase, alpha; acid
GO	eye morphogenesis	1	2	0.142449	25836	NIPBL	Nipped-B homolog (Drosophila)
GO	face morphogenesis	1	2	0.142449	25836	NIPBL	Nipped-B homolog (Drosophila)
GO	metanephros development	1	2	0.142449	25836	NIPBL	Nipped-B homolog (Drosophila)
GO	mitotic sister chromatid cohesion	1	2	0.142449	25836	NIPBL	Nipped-B homolog (Drosophila)
GO	positive regulation of multicellular organism growth	1	2	0.142449	25836	NIPBL	Nipped-B homolog (Drosophila)
GO	polypeptide N-acetylgalactosaminyltransferase activity	1	2	0.142449	2591	GALNT3	UDP-N-acetyl-alpha-D-galactosamine:polypeptide N-acetylgalactosaminyltransferase 3 (GalNAc-T3)
GO	regulation of protein secretion	1	2	0.142449	27236	ARFIP1	ADP-ribosylation factor interacting protein 1
GO	Golgi lumen	1	2	0.142449	27333	GOLIM4	golgi integral membrane protein 4
GO	aspartate biosynthetic process	1	2	0.142449	2805	GOT1	glutamic-oxaloacetic transaminase 1, soluble (aspartate aminotransferase 1)
GO	aspartate catabolic process	1	2	0.142449	2805	GOT1	glutamic-oxaloacetic transaminase 1, soluble (aspartate aminotransferase 1)
GO	aspartate metabolic process	1	2	0.142449	2805	GOT1	glutamic-oxaloacetic transaminase 1, soluble (aspartate aminotransferase 1)
GO	biosynthetic process	1	2	0.142449	2805	GOT1	glutamic-oxaloacetic transaminase 1, soluble (aspartate aminotransferase 1)
GO	glutamate catabolic process to 2-oxoglutarate	1	2	0.142449	2805	GOT1	glutamic-oxaloacetic transaminase 1, soluble (aspartate aminotransferase 1)
GO	glutamate catabolic process to aspartate	1	2	0.142449	2805	GOT1	glutamic-oxaloacetic transaminase 1, soluble (aspartate aminotransferase 1)
GO	L-aspartate:2-oxoglutarate aminotransferase activity	1	2	0.142449	2805	GOT1	glutamic-oxaloacetic transaminase 1, soluble (aspartate aminotransferase 1)
GO	epithelial to mesenchymal transition	1	2	0.142449	3182	HNRNPAB	heterogeneous nuclear ribonucleoprotein A/B
GO	insulin-like growth factor II binding	1	2	0.142449	3482	IGF2R	insulin-like growth factor 2 receptor
GO	nuclear envelope lumen	1	2	0.142449	3482	IGF2R	insulin-like growth factor 2 receptor
GO	acetylcholine receptor regulator activity	1	2	0.142449	375790	AGRN	agrin
GO	receptor clustering	1	2	0.142449	375790	AGRN	agrin
GO	glycolipid catabolic process	1	2	0.142449	4668	NAGA	N-acetylgalactosaminidase, alpha-
GO	apicolateral plasma membrane	1	2	0.142449	4734	NEDD4	neural precursor cell expressed, developmentally down-regulated 4
GO	beta-2 adrenergic receptor binding	1	2	0.142449	4734	NEDD4	neural precursor cell expressed, developmentally down-regulated 4
GO	lysosomal transport	1	2	0.142449	4734	NEDD4	neural precursor cell expressed, developmentally down-regulated 4
GO	phosphothreonine binding	1	2	0.142449	4734	NEDD4	neural precursor cell expressed, developmentally down-regulated 4
GO	protein targeting to lysosome	1	2	0.142449	4734	NEDD4	neural precursor cell expressed, developmentally down-regulated 4
GO	protein ubiquitination involved in ubiquitin-dependent protein catabolic process	1	2	0.142449	4734	NEDD4	neural precursor cell expressed, developmentally down-regulated 4
GO	phosphatidylethanolamine binding	1	2	0.142449	5037	PEBP1	phosphatidylethanolamine binding protein 1
GO	negative regulation of B cell proliferation	1	2	0.142449	5074	PAWR	PRKC, apoptosis, WT1, regulator
GO	negative regulation of T cell proliferation	1	2	0.142449	5074	PAWR	PRKC, apoptosis, WT1, regulator
GO	non-membrane spanning protein tyrosine phosphatase activity	1	2	0.142449	52	ACP1	acid phosphatase 1, soluble
GO	phosphorylation	1	2	0.142449	5230	PGK1	phosphoglycerate kinase 1
GO	attachment of GPI anchor to protein	1	2	0.142449	5329	PLAUR	plasminogen activator, urokinase receptor
GO	regulation of proteolysis	1	2	0.142449	5329	PLAUR	plasminogen activator, urokinase receptor
GO	virion binding	1	2	0.142449	5478	PPIA	peptidylprolyl isomerase A (cyclophilin A)
GO	calcium ion-dependent exocytosis	1	2	0.142449	55114	ARHGAP17	Rho GTPase activating protein 17
GO	DNA-dependent protein kinase activity	1	2	0.142449	5591	PRKDC	protein kinase, DNA-activated, catalytic polypeptide
GO	peptidyl-serine phosphorylation	1	2	0.142449	5591	PRKDC	protein kinase, DNA-activated, catalytic polypeptide
GO	pro-B cell differentiation	1	2	0.142449	5591	PRKDC	protein kinase, DNA-activated, catalytic polypeptide
GO	protein destabilization	1	2	0.142449	5591	PRKDC	protein kinase, DNA-activated, catalytic polypeptide
GO	T cell receptor V(D)J recombination	1	2	0.142449	5591	PRKDC	protein kinase, DNA-activated, catalytic polypeptide
GO	positive regulation of T cell differentiation	1	2	0.142449	572	BAD	BCL2-associated agonist of cell death
GO	regulation of caspase activity	1	2	0.142449	572	BAD	BCL2-associated agonist of cell death
GO	erythrocyte homeostasis	1	2	0.142449	6218	RPS17	ribosomal protein S17
GO	equilibrioception	1	2	0.142449	64072	CDH23	cadherin-related 23
GO	sensory perception of light stimulus	1	2	0.142449	64072	CDH23	cadherin-related 23
GO	gamma-tubulin ring complex	1	2	0.142449	672	BRCA1	breast cancer 1, early onset
GO	negative regulation of fatty acid biosynthetic process	1	2	0.142449	672	BRCA1	breast cancer 1, early onset
GO	postreplication repair	1	2	0.142449	672	BRCA1	breast cancer 1, early onset
GO	positive regulation of helicase activity	1	2	0.142449	6742	SSBP1	single-stranded DNA binding protein 1
GO	syntaxin binding	1	2	0.142449	6814	STXBP3	syntaxin binding protein 3
GO	syntaxin-1 binding	1	2	0.142449	6814	STXBP3	syntaxin binding protein 3
GO	tertiary granule	1	2	0.142449	6814	STXBP3	syntaxin binding protein 3
GO	cellular response to heat	1	2	0.142449	7057	THBS1	thrombospondin 1
GO	negative regulation of blood vessel endothelial cell migration	1	2	0.142449	7057	THBS1	thrombospondin 1
GO	negative regulation of fibrinolysis	1	2	0.142449	7057	THBS1	thrombospondin 1
GO	negative regulation of fibroblast growth factor receptor signaling pathway	1	2	0.142449	7057	THBS1	thrombospondin 1
GO	negative regulation of plasma membrane long-chain fatty acid transport	1	2	0.142449	7057	THBS1	thrombospondin 1
GO	positive regulation of blood vessel endothelial cell migration	1	2	0.142449	7057	THBS1	thrombospondin 1
GO	positive regulation of macrophage activation	1	2	0.142449	7057	THBS1	thrombospondin 1
GO	proteoglycan binding	1	2	0.142449	7057	THBS1	thrombospondin 1
GO	sprouting angiogenesis	1	2	0.142449	7057	THBS1	thrombospondin 1
GO	interleukin-1 receptor complex	1	2	0.142449	7205	TRIP6	thyroid hormone receptor interactor 6
GO	profilin binding	1	2	0.142449	7456	WIPF1	WAS/WASL interacting protein family, member 1
GO	myofibril	1	2	0.142449	800	CALD1	caldesmon 1
GO	clathrin coat assembly	1	2	0.142449	8301	PICALM	phosphatidylinositol binding clathrin assembly protein
GO	clathrin coat of coated pit	1	2	0.142449	8301	PICALM	phosphatidylinositol binding clathrin assembly protein
GO	tumor necrosis factor-mediated signaling pathway	1	2	0.142449	84817	TXNDC17	thioredoxin domain containing 17
GO	3'-5'-exoribonuclease activity	1	2	0.142449	87178	PNPT1	polyribonucleotide nucleotidyltransferase 1
GO	succinate-CoA ligase (GDP-forming) activity	1	2	0.142449	8801	SUCLG2	succinate-CoA ligase, GDP-forming, beta subunit
GO	succinyl-CoA metabolic process	1	2	0.142449	8801	SUCLG2	succinate-CoA ligase, GDP-forming, beta subunit
GO	amiloride-sensitive sodium channel activity	1	2	0.142449	9311	ACCN3	amiloride-sensitive cation channel 3
GO	cation channel activity	1	2	0.142449	9311	ACCN3	amiloride-sensitive cation channel 3
GO	sensory perception	1	2	0.142449	9311	ACCN3	amiloride-sensitive cation channel 3
GO	sodium channel activity	1	2	0.142449	9311	ACCN3	amiloride-sensitive cation channel 3
GO	cation transmembrane transporter activity	1	2	0.142449	94081	SFXN1	sideroflexin 1
GO	gap junction	1	2	0.142449	9414	TJP2	tight junction protein 2 (zona occludens 2)
GO	muscle organ development	3	18	0.14319	221937	FOXK1	forkhead box K1
GO	muscle organ development	3	18	0.14319	2275	FHL3	four and a half LIM domains 3
GO	muscle organ development	3	18	0.14319	2548	GAA	glucosidase, alpha; acid
GO	Z disc	3	18	0.14319	2274	FHL2	four and a half LIM domains 2
GO	Z disc	3	18	0.14319	2275	FHL3	four and a half LIM domains 3
GO	Z disc	3	18	0.14319	8470	SORBS2	sorbin and SH3 domain containing 2
GO	protein complex assembly	4	28	0.147894	23607	CD2AP	CD2-associated protein
GO	protein complex assembly	4	28	0.147894	3159	HMGA1	high mobility group AT-hook 1
GO	protein complex assembly	4	28	0.147894	7456	WIPF1	WAS/WASL interacting protein family, member 1
GO	protein complex assembly	4	28	0.147894	8301	PICALM	phosphatidylinositol binding clathrin assembly protein
GO	biological_process	9	82	0.147966	1954	MEGF8	multiple EGF-like-domains 8
GO	biological_process	9	82	0.147966	202	AIM1	absent in melanoma 1
GO	biological_process	9	82	0.147966	3434	IFIT1	interferon-induced protein with tetratricopeptide repeats 1
GO	biological_process	9	82	0.147966	4026	LPP	LIM domain containing preferred translocation partner in lipoma
GO	biological_process	9	82	0.147966	54726	OTUD4	OTU domain containing 4
GO	biological_process	9	82	0.147966	57530	CGN	cingulin
GO	biological_process	9	82	0.147966	64073	C19orf33	chromosome 19 open reading frame 33
GO	biological_process	9	82	0.147966	7873	MANF	mesencephalic astrocyte-derived neurotrophic factor
GO	biological_process	9	82	0.147966	8470	SORBS2	sorbin and SH3 domain containing 2
GO	transport	11	105	0.148795	112812	FDX1L	ferredoxin 1-like
GO	transport	11	105	0.148795	23307	FKBP15	FK506 binding protein 15, 133kDa
GO	transport	11	105	0.148795	27333	GOLIM4	golgi integral membrane protein 4
GO	transport	11	105	0.148795	3482	IGF2R	insulin-like growth factor 2 receptor
GO	transport	11	105	0.148795	4713	NDUFB7	NADH dehydrogenase (ubiquinone) 1 beta subcomplex, 7, 18kDa
GO	transport	11	105	0.148795	4726	NDUFS6	NADH dehydrogenase (ubiquinone) Fe-S protein 6, 13kDa (NADH-coenzyme Q reductase)
GO	transport	11	105	0.148795	4731	NDUFV3	NADH dehydrogenase (ubiquinone) flavoprotein 3, 10kDa
GO	transport	11	105	0.148795	51143	DYNC1LI1	dynein, cytoplasmic 1, light intermediate chain 1
GO	transport	11	105	0.148795	6949	TCOF1	Treacher Collins-Franceschetti syndrome 1
GO	transport	11	105	0.148795	7385	UQCRC2	ubiquinol-cytochrome c reductase core protein II
GO	transport	11	105	0.148795	9311	ACCN3	amiloride-sensitive cation channel 3
GO	transcription factor complex	3	19	0.161293	3159	HMGA1	high mobility group AT-hook 1
GO	transcription factor complex	3	19	0.161293	55729	ATF7IP	activating transcription factor 7 interacting protein
GO	transcription factor complex	3	19	0.161293	5591	PRKDC	protein kinase, DNA-activated, catalytic polypeptide
GO	regulation of translational initiation	2	10	0.165553	1975	EIF4B	eukaryotic translation initiation factor 4B
GO	regulation of translational initiation	2	10	0.165553	9669	EIF5B	eukaryotic translation initiation factor 5B
GO	coated pit	2	10	0.165553	22848	AAK1	AP2 associated kinase 1
GO	coated pit	2	10	0.165553	8301	PICALM	phosphatidylinositol binding clathrin assembly protein
GO	pyridoxal phosphate binding	2	10	0.165553	2805	GOT1	glutamic-oxaloacetic transaminase 1, soluble (aspartate aminotransferase 1)
GO	pyridoxal phosphate binding	2	10	0.165553	54996	MOSC2	MOCO sulphurase C-terminal domain containing 2
GO	cell junction	7	62	0.170188	4026	LPP	LIM domain containing preferred translocation partner in lipoma
GO	cell junction	7	62	0.170188	55114	ARHGAP17	Rho GTPase activating protein 17
GO	cell junction	7	62	0.170188	57530	CGN	cingulin
GO	cell junction	7	62	0.170188	7205	TRIP6	thyroid hormone receptor interactor 6
GO	cell junction	7	62	0.170188	7791	ZYX	zyxin
GO	cell junction	7	62	0.170188	92140	MTDH	metadherin
GO	cell junction	7	62	0.170188	9414	TJP2	tight junction protein 2 (zona occludens 2)
GO	translation	8	74	0.176803	1975	EIF4B	eukaryotic translation initiation factor 4B
GO	translation	8	74	0.176803	26156	RSL1D1	ribosomal L1 domain containing 1
GO	translation	8	74	0.176803	57727	NCOA5	nuclear receptor coactivator 5
GO	translation	8	74	0.176803	6128	RPL6	ribosomal protein L6
GO	translation	8	74	0.176803	6189	RPS3A	ribosomal protein S3A
GO	translation	8	74	0.176803	6218	RPS17	ribosomal protein S17
GO	translation	8	74	0.176803	92259	MRPS36	mitochondrial ribosomal protein S36
GO	translation	8	74	0.176803	9669	EIF5B	eukaryotic translation initiation factor 5B
GO	actin cytoskeleton organization	4	30	0.17709	2275	FHL3	four and a half LIM domains 3
GO	actin cytoskeleton organization	4	30	0.17709	6624	FSCN1	fascin homolog 1, actin-bundling protein (Strongylocentrotus purpuratus)
GO	actin cytoskeleton organization	4	30	0.17709	7456	WIPF1	WAS/WASL interacting protein family, member 1
GO	actin cytoskeleton organization	4	30	0.17709	9168	TMSB10	thymosin beta 10
GO	cell projection	3	20	0.180042	10409	BASP1	brain abundant, membrane attached signal protein 1
GO	cell projection	3	20	0.180042	23307	FKBP15	FK506 binding protein 15, 133kDa
GO	cell projection	3	20	0.180042	4155	MBP	myelin basic protein
GO	positive regulation of transcription, DNA-dependent	3	20	0.180042	2274	FHL2	four and a half LIM domains 2
GO	positive regulation of transcription, DNA-dependent	3	20	0.180042	55729	ATF7IP	activating transcription factor 7 interacting protein
GO	positive regulation of transcription, DNA-dependent	3	20	0.180042	672	BRCA1	breast cancer 1, early onset
GO	transcription corepressor activity	4	31	0.192371	10409	BASP1	brain abundant, membrane attached signal protein 1
GO	transcription corepressor activity	4	31	0.192371	4152	MBD1	methyl-CpG binding domain protein 1
GO	transcription corepressor activity	4	31	0.192371	5074	PAWR	PRKC, apoptosis, WT1, regulator
GO	transcription corepressor activity	4	31	0.192371	55729	ATF7IP	activating transcription factor 7 interacting protein
GO	response to glucocorticoid stimulus	2	11	0.192968	1515	CTSL2	cathepsin L2
GO	response to glucocorticoid stimulus	2	11	0.192968	2805	GOT1	glutamic-oxaloacetic transaminase 1, soluble (aspartate aminotransferase 1)
GO	cellular response to insulin stimulus	2	11	0.192968	2805	GOT1	glutamic-oxaloacetic transaminase 1, soluble (aspartate aminotransferase 1)
GO	cellular response to insulin stimulus	2	11	0.192968	5591	PRKDC	protein kinase, DNA-activated, catalytic polypeptide
GO	cell cortex	3	21	0.199346	2017	CTTN	cortactin
GO	cell cortex	3	21	0.199346	4082	MARCKS	myristoylated alanine-rich protein kinase C substrate
GO	cell cortex	3	21	0.199346	4734	NEDD4	neural precursor cell expressed, developmentally down-regulated 4
GO	negative regulation of gene-specific transcription	1	3	0.205909	10409	BASP1	brain abundant, membrane attached signal protein 1
GO	pre-snoRNP complex	1	3	0.205909	10528	NOP56	NOP56 ribonucleoprotein homolog (yeast)
GO	I-kappaB phosphorylation	1	3	0.205909	10549	PRDX4	peroxiredoxin 4
GO	thioredoxin peroxidase activity	1	3	0.205909	10549	PRDX4	peroxiredoxin 4
GO	snRNA binding	1	3	0.205909	10614	HEXIM1	hexamethylene bis-acetamide inducible 1
GO	potassium channel regulator activity	1	3	0.205909	10776	ARPP19	cAMP-regulated phosphoprotein, 19kDa
GO	regulation of multicellular organism growth	1	3	0.205909	10939	AFG3L2	AFG3 ATPase family gene 3-like 2 (yeast)
GO	poly(A) RNA binding	1	3	0.205909	11030	RBPMS	RNA binding protein with multiple splicing
GO	positive regulation of pathway-restricted SMAD protein phosphorylation	1	3	0.205909	11030	RBPMS	RNA binding protein with multiple splicing
GO	actin filament severing	1	3	0.205909	11034	DSTN	destrin (actin depolymerizing factor)
GO	pattern specification process	1	3	0.205909	1399	CRKL	v-crk sarcoma virus CT10 oncogene homolog (avian)-like
GO	kininogen binding	1	3	0.205909	1515	CTSL2	cathepsin L2
GO	vacuole	1	3	0.205909	1515	CTSL2	cathepsin L2
GO	cardiac muscle fiber development	1	3	0.205909	1525	CXADR	coxsackie virus and adenovirus receptor
GO	defense response to virus	1	3	0.205909	201294	UNC13D	unc-13 homolog D (C. elegans)
GO	spectrin binding	1	3	0.205909	2037	EPB41L2	erythrocyte membrane protein band 4.1-like 2
GO	aldehyde dehydrogenase [NAD(P)+] activity	1	3	0.205909	217	ALDH2	aldehyde dehydrogenase 2 family (mitochondrial)
GO	response to testosterone stimulus	1	3	0.205909	217	ALDH2	aldehyde dehydrogenase 2 family (mitochondrial)
GO	filamentous actin	1	3	0.205909	23607	CD2AP	CD2-associated protein
GO	tissue development	1	3	0.205909	2548	GAA	glucosidase, alpha; acid
GO	chromo shadow domain binding	1	3	0.205909	25836	NIPBL	Nipped-B homolog (Drosophila)
GO	developmental growth	1	3	0.205909	25836	NIPBL	Nipped-B homolog (Drosophila)
GO	carboxylic acid binding	1	3	0.205909	2805	GOT1	glutamic-oxaloacetic transaminase 1, soluble (aspartate aminotransferase 1)
GO	glutamate metabolic process	1	3	0.205909	2805	GOT1	glutamic-oxaloacetic transaminase 1, soluble (aspartate aminotransferase 1)
GO	establishment of protein localization	1	3	0.205909	288	ANK3	ankyrin 3, node of Ranvier (ankyrin G)
GO	peroxisome proliferator activated receptor binding	1	3	0.205909	3159	HMGA1	high mobility group AT-hook 1
GO	retinoic acid receptor binding	1	3	0.205909	3159	HMGA1	high mobility group AT-hook 1
GO	retinoid X receptor binding	1	3	0.205909	3159	HMGA1	high mobility group AT-hook 1
GO	DNA replication origin binding	1	3	0.205909	3182	HNRNPAB	heterogeneous nuclear ribonucleoprotein A/B
GO	insulin-like growth factor receptor activity	1	3	0.205909	3482	IGF2R	insulin-like growth factor 2 receptor
GO	neurotransmitter receptor metabolic process	1	3	0.205909	375790	AGRN	agrin
GO	growth factor binding	1	3	0.205909	4054	LTBP3	latent transforming growth factor beta binding protein 3
GO	cellular response to UV	1	3	0.205909	4734	NEDD4	neural precursor cell expressed, developmentally down-regulated 4
GO	phosphoserine binding	1	3	0.205909	4734	NEDD4	neural precursor cell expressed, developmentally down-regulated 4
GO	positive regulation of phosphoinositide 3-kinase cascade	1	3	0.205909	4734	NEDD4	neural precursor cell expressed, developmentally down-regulated 4
GO	positive regulation of protein catabolic process	1	3	0.205909	4734	NEDD4	neural precursor cell expressed, developmentally down-regulated 4
GO	proline-rich region binding	1	3	0.205909	4734	NEDD4	neural precursor cell expressed, developmentally down-regulated 4
GO	response to corticosterone stimulus	1	3	0.205909	5037	PEBP1	phosphatidylethanolamine binding protein 1
GO	negative regulation of T cell receptor signaling pathway	1	3	0.205909	5074	PAWR	PRKC, apoptosis, WT1, regulator
GO	cyclin-dependent protein kinase activity	1	3	0.205909	5128	CDK17	cyclin-dependent kinase 17
GO	skeletal muscle tissue regeneration	1	3	0.205909	5329	PLAUR	plasminogen activator, urokinase receptor
GO	molybdenum ion binding	1	3	0.205909	54996	MOSC2	MOCO sulphurase C-terminal domain containing 2
GO	somitogenesis	1	3	0.205909	5591	PRKDC	protein kinase, DNA-activated, catalytic polypeptide
GO	T cell differentiation in the thymus	1	3	0.205909	5591	PRKDC	protein kinase, DNA-activated, catalytic polypeptide
GO	mitochondrial outer membrane translocase complex assembly	1	3	0.205909	56993	TOMM22	translocase of outer mitochondrial membrane 22 homolog (yeast)
GO	sterol binding	1	3	0.205909	6342	SCP2	sterol carrier protein 2
GO	calcium-dependent cell-cell adhesion	1	3	0.205909	64072	CDH23	cadherin-related 23
GO	photoreceptor cell maintenance	1	3	0.205909	64072	CDH23	cadherin-related 23
GO	BRCA1-A complex	1	3	0.205909	672	BRCA1	breast cancer 1, early onset
GO	neutrophil degranulation	1	3	0.205909	6814	STXBP3	syntaxin binding protein 3
GO	vesicle docking involved in exocytosis	1	3	0.205909	6814	STXBP3	syntaxin binding protein 3
GO	chronic inflammatory response	1	3	0.205909	7057	THBS1	thrombospondin 1
GO	fibronectin binding	1	3	0.205909	7057	THBS1	thrombospondin 1
GO	low-density lipoprotein binding	1	3	0.205909	7057	THBS1	thrombospondin 1
GO	negative regulation of endothelial cell migration	1	3	0.205909	7057	THBS1	thrombospondin 1
GO	negative regulation of focal adhesion assembly	1	3	0.205909	7057	THBS1	thrombospondin 1
GO	positive regulation of endothelial cell migration	1	3	0.205909	7057	THBS1	thrombospondin 1
GO	positive regulation of phosphorylation	1	3	0.205909	7057	THBS1	thrombospondin 1
GO	actin filament-based movement	1	3	0.205909	7456	WIPF1	WAS/WASL interacting protein family, member 1
GO	clathrin binding	1	3	0.205909	8301	PICALM	phosphatidylinositol binding clathrin assembly protein
GO	phosphatidylinositol binding	1	3	0.205909	8301	PICALM	phosphatidylinositol binding clathrin assembly protein
GO	mRNA catabolic process	1	3	0.205909	87178	PNPT1	polyribonucleotide nucleotidyltransferase 1
GO	enzyme inhibitor activity	1	3	0.205909	93974	ATPIF1	ATPase inhibitory factor 1
GO	guanylate kinase activity	1	3	0.205909	9414	TJP2	tight junction protein 2 (zona occludens 2)
GO	focal adhesion	4	32	0.208049	2274	FHL2	four and a half LIM domains 2
GO	focal adhesion	4	32	0.208049	4026	LPP	LIM domain containing preferred translocation partner in lipoma
GO	focal adhesion	4	32	0.208049	7205	TRIP6	thyroid hormone receptor interactor 6
GO	focal adhesion	4	32	0.208049	7791	ZYX	zyxin
GO	membrane fraction	6	55	0.21777	2591	GALNT3	UDP-N-acetyl-alpha-D-galactosamine:polypeptide N-acetylgalactosaminyltransferase 3 (GalNAc-T3)
GO	membrane fraction	6	55	0.21777	3482	IGF2R	insulin-like growth factor 2 receptor
GO	membrane fraction	6	55	0.21777	3895	KTN1	kinectin 1 (kinesin receptor)
GO	membrane fraction	6	55	0.21777	800	CALD1	caldesmon 1
GO	membrane fraction	6	55	0.21777	8581	LY6D	lymphocyte antigen 6 complex, locus D
GO	membrane fraction	6	55	0.21777	9217	VAPB	VAMP (vesicle-associated membrane protein)-associated protein B and C
GO	mitochondrial inner membrane	10	102	0.218167	10939	AFG3L2	AFG3 ATPase family gene 3-like 2 (yeast)
GO	mitochondrial inner membrane	10	102	0.218167	1327	COX4I1	cytochrome c oxidase subunit IV isoform 1
GO	mitochondrial inner membrane	10	102	0.218167	4713	NDUFB7	NADH dehydrogenase (ubiquinone) 1 beta subcomplex, 7, 18kDa
GO	mitochondrial inner membrane	10	102	0.218167	4726	NDUFS6	NADH dehydrogenase (ubiquinone) Fe-S protein 6, 13kDa (NADH-coenzyme Q reductase)
GO	mitochondrial inner membrane	10	102	0.218167	4731	NDUFV3	NADH dehydrogenase (ubiquinone) flavoprotein 3, 10kDa
GO	mitochondrial inner membrane	10	102	0.218167	54996	MOSC2	MOCO sulphurase C-terminal domain containing 2
GO	mitochondrial inner membrane	10	102	0.218167	56993	TOMM22	translocase of outer mitochondrial membrane 22 homolog (yeast)
GO	mitochondrial inner membrane	10	102	0.218167	6576	SLC25A1	solute carrier family 25 (mitochondrial carrier; citrate transporter), member 1
GO	mitochondrial inner membrane	10	102	0.218167	7385	UQCRC2	ubiquinol-cytochrome c reductase core protein II
GO	mitochondrial inner membrane	10	102	0.218167	94081	SFXN1	sideroflexin 1
GO	RNA processing	3	22	0.219116	11030	RBPMS	RNA binding protein with multiple splicing
GO	RNA processing	3	22	0.219116	26156	RSL1D1	ribosomal L1 domain containing 1
GO	RNA processing	3	22	0.219116	87178	PNPT1	polyribonucleotide nucleotidyltransferase 1
GO	basolateral plasma membrane	3	22	0.219116	1525	CXADR	coxsackie virus and adenovirus receptor
GO	basolateral plasma membrane	3	22	0.219116	288	ANK3	ankyrin 3, node of Ranvier (ankyrin G)
GO	basolateral plasma membrane	3	22	0.219116	6814	STXBP3	syntaxin binding protein 3
GO	translational elongation	3	22	0.219116	6128	RPL6	ribosomal protein L6
GO	translational elongation	3	22	0.219116	6189	RPS3A	ribosomal protein S3A
GO	translational elongation	3	22	0.219116	6218	RPS17	ribosomal protein S17
GO	receptor-mediated endocytosis	2	12	0.220908	3482	IGF2R	insulin-like growth factor 2 receptor
GO	receptor-mediated endocytosis	2	12	0.220908	8301	PICALM	phosphatidylinositol binding clathrin assembly protein
GO	cell-cell signaling	2	12	0.220908	4301	MLLT4	myeloid/lymphoid or mixed-lineage leukemia (trithorax homolog, Drosophila); translocated to, 4
GO	cell-cell signaling	2	12	0.220908	7791	ZYX	zyxin
GO	positive regulation of gene-specific transcription from RNA polymerase II promoter	2	12	0.220908	5591	PRKDC	protein kinase, DNA-activated, catalytic polypeptide
GO	positive regulation of gene-specific transcription from RNA polymerase II promoter	2	12	0.220908	672	BRCA1	breast cancer 1, early onset
GO	regulation of transcription, DNA-dependent	7	67	0.222971	221937	FOXK1	forkhead box K1
GO	regulation of transcription, DNA-dependent	7	67	0.222971	3151	HMGN2	high-mobility group nucleosomal binding domain 2
GO	regulation of transcription, DNA-dependent	7	67	0.222971	3159	HMGA1	high mobility group AT-hook 1
GO	regulation of transcription, DNA-dependent	7	67	0.222971	6128	RPL6	ribosomal protein L6
GO	regulation of transcription, DNA-dependent	7	67	0.222971	7555	CNBP	CCHC-type zinc finger, nucleic acid binding protein
GO	regulation of transcription, DNA-dependent	7	67	0.222971	79366	HMGN5	high-mobility group nucleosome binding domain 5
GO	regulation of transcription, DNA-dependent	7	67	0.222971	8091	HMGA2	high mobility group AT-hook 2
GO	vesicle-mediated transport	3	23	0.239267	65108	MARCKSL1	MARCKS-like 1
GO	vesicle-mediated transport	3	23	0.239267	6814	STXBP3	syntaxin binding protein 3
GO	vesicle-mediated transport	3	23	0.239267	8301	PICALM	phosphatidylinositol binding clathrin assembly protein
GO	soluble fraction	6	57	0.242542	1515	CTSL2	cathepsin L2
GO	soluble fraction	6	57	0.242542	2017	CTTN	cortactin
GO	soluble fraction	6	57	0.242542	2805	GOT1	glutamic-oxaloacetic transaminase 1, soluble (aspartate aminotransferase 1)
GO	soluble fraction	6	57	0.242542	5037	PEBP1	phosphatidylethanolamine binding protein 1
GO	soluble fraction	6	57	0.242542	52	ACP1	acid phosphatase 1, soluble
GO	soluble fraction	6	57	0.242542	6992	PPP1R11	protein phosphatase 1, regulatory (inhibitor) subunit 11
GO	integral to plasma membrane	7	69	0.245562	1525	CXADR	coxsackie virus and adenovirus receptor
GO	integral to plasma membrane	7	69	0.245562	2051	EPHB6	EPH receptor B6
GO	integral to plasma membrane	7	69	0.245562	3482	IGF2R	insulin-like growth factor 2 receptor
GO	integral to plasma membrane	7	69	0.245562	3895	KTN1	kinectin 1 (kinesin receptor)
GO	integral to plasma membrane	7	69	0.245562	7791	ZYX	zyxin
GO	integral to plasma membrane	7	69	0.245562	9052	GPRC5A	G protein-coupled receptor, family C, group 5, member A
GO	integral to plasma membrane	7	69	0.245562	9311	ACCN3	amiloride-sensitive cation channel 3
GO	protein heterooligomerization	2	13	0.249148	10801	40430	septin 9
GO	protein heterooligomerization	2	13	0.249148	6814	STXBP3	syntaxin binding protein 3
GO	double-strand break repair	2	13	0.249148	200558	APLF	aprataxin and PNKP like factor
GO	double-strand break repair	2	13	0.249148	672	BRCA1	breast cancer 1, early onset
GO	liver development	2	13	0.249148	217	ALDH2	aldehyde dehydrogenase 2 family (mitochondrial)
GO	liver development	2	13	0.249148	3482	IGF2R	insulin-like growth factor 2 receptor
GO	extracellular space	9	94	0.25634	10406	WFDC2	WAP four-disulfide core domain 2
GO	extracellular space	9	94	0.25634	10549	PRDX4	peroxiredoxin 4
GO	extracellular space	9	94	0.25634	2896	GRN	granulin
GO	extracellular space	9	94	0.25634	29937	NENF	neuron derived neurotrophic factor
GO	extracellular space	9	94	0.25634	3482	IGF2R	insulin-like growth factor 2 receptor
GO	extracellular space	9	94	0.25634	3490	IGFBP7	insulin-like growth factor binding protein 7
GO	extracellular space	9	94	0.25634	375790	AGRN	agrin
GO	extracellular space	9	94	0.25634	5037	PEBP1	phosphatidylethanolamine binding protein 1
GO	extracellular space	9	94	0.25634	7057	THBS1	thrombospondin 1
GO	mitosis	4	35	0.257033	23244	PDS5A	PDS5, regulator of cohesion maintenance, homolog A (S. cerevisiae)
GO	mitosis	4	35	0.257033	23607	CD2AP	CD2-associated protein
GO	mitosis	4	35	0.257033	51143	DYNC1LI1	dynein, cytoplasmic 1, light intermediate chain 1
GO	mitosis	4	35	0.257033	8091	HMGA2	high mobility group AT-hook 2
GO	cellular_component	7	70	0.257121	1266	CNN3	calponin 3, acidic
GO	cellular_component	7	70	0.257121	1954	MEGF8	multiple EGF-like-domains 8
GO	cellular_component	7	70	0.257121	202	AIM1	absent in melanoma 1
GO	cellular_component	7	70	0.257121	2671	GFER	growth factor, augmenter of liver regeneration
GO	cellular_component	7	70	0.257121	54726	OTUD4	OTU domain containing 4
GO	cellular_component	7	70	0.257121	55573	CDV3	CDV3 homolog (mouse)
GO	cellular_component	7	70	0.257121	7873	MANF	mesencephalic astrocyte-derived neurotrophic factor
GO	transferase activity	13	144	0.263358	117246	FTSJ3	FtsJ homolog 3 (E. coli)
GO	transferase activity	13	144	0.263358	22848	AAK1	AP2 associated kinase 1
GO	transferase activity	13	144	0.263358	25921	ZDHHC5	zinc finger, DHHC-type containing 5
GO	transferase activity	13	144	0.263358	373156	GSTK1	glutathione S-transferase kappa 1
GO	transferase activity	13	144	0.263358	5128	CDK17	cyclin-dependent kinase 17
GO	transferase activity	13	144	0.263358	51727	CMPK1	cytidine monophosphate (UMP-CMP) kinase 1, cytosolic
GO	transferase activity	13	144	0.263358	5230	PGK1	phosphoglycerate kinase 1
GO	transferase activity	13	144	0.263358	5591	PRKDC	protein kinase, DNA-activated, catalytic polypeptide
GO	transferase activity	13	144	0.263358	6342	SCP2	sterol carrier protein 2
GO	transferase activity	13	144	0.263358	7086	TKT	transketolase
GO	transferase activity	13	144	0.263358	80271	ITPKC	inositol 1,4,5-trisphosphate 3-kinase C
GO	transferase activity	13	144	0.263358	87178	PNPT1	polyribonucleotide nucleotidyltransferase 1
GO	transferase activity	13	144	0.263358	8731	RNMT	RNA (guanine-7-) methyltransferase
GO	cyclin-dependent protein kinase inhibitor activity	1	4	0.264697	10614	HEXIM1	hexamethylene bis-acetamide inducible 1
GO	negative regulation of cyclin-dependent protein kinase activity	1	4	0.264697	10614	HEXIM1	hexamethylene bis-acetamide inducible 1
GO	positive regulation of glucose import	1	4	0.264697	10776	ARPP19	cAMP-regulated phosphoprotein, 19kDa
GO	protein catabolic process	1	4	0.264697	10939	AFG3L2	AFG3 ATPase family gene 3-like 2 (yeast)
GO	blood vessel development	1	4	0.264697	1399	CRKL	v-crk sarcoma virus CT10 oncogene homolog (avian)-like
GO	positive regulation of actin filament polymerization	1	4	0.264697	148170	CDC42EP5	CDC42 effector protein (Rho GTPase binding) 5
GO	cellular response to starvation	1	4	0.264697	1515	CTSL2	cathepsin L2
GO	decidualization	1	4	0.264697	1515	CTSL2	cathepsin L2
GO	eukaryotic translation initiation factor 4F complex	1	4	0.264697	1975	EIF4B	eukaryotic translation initiation factor 4B
GO	3'-5' exonuclease activity	1	4	0.264697	200558	APLF	aprataxin and PNKP like factor
GO	secretion	1	4	0.264697	201294	UNC13D	unc-13 homolog D (C. elegans)
GO	aldehyde dehydrogenase (NAD) activity	1	4	0.264697	217	ALDH2	aldehyde dehydrogenase 2 family (mitochondrial)
GO	DNA-dependent ATPase activity	1	4	0.264697	2186	BPTF	bromodomain PHD finger transcription factor
GO	response to hormone stimulus	1	4	0.264697	2274	FHL2	four and a half LIM domains 2
GO	ventricular cardiac muscle tissue morphogenesis	1	4	0.264697	2548	GAA	glucosidase, alpha; acid
GO	regulation of embryonic development	1	4	0.264697	25836	NIPBL	Nipped-B homolog (Drosophila)
GO	manganese ion binding	1	4	0.264697	2591	GALNT3	UDP-N-acetyl-alpha-D-galactosamine:polypeptide N-acetylgalactosaminyltransferase 3 (GalNAc-T3)
GO	tissue regeneration	1	4	0.264697	285313	IGSF10	immunoglobulin superfamily, member 10
GO	positive regulation of MAPKKK cascade	1	4	0.264697	29937	NENF	neuron derived neurotrophic factor
GO	phospholipase inhibitor activity	1	4	0.264697	307	ANXA4	annexin A4
GO	DNA unwinding involved in replication	1	4	0.264697	3159	HMGA1	high mobility group AT-hook 1
GO	nucleosome disassembly	1	4	0.264697	3159	HMGA1	high mobility group AT-hook 1
GO	mannose binding	1	4	0.264697	3482	IGF2R	insulin-like growth factor 2 receptor
GO	post-embryonic development	1	4	0.264697	3482	IGF2R	insulin-like growth factor 2 receptor
GO	negative regulation of axonogenesis	1	4	0.264697	4155	MBP	myelin basic protein
GO	RNA polymerase binding	1	4	0.264697	4734	NEDD4	neural precursor cell expressed, developmentally down-regulated 4
GO	ubiquitin binding	1	4	0.264697	4734	NEDD4	neural precursor cell expressed, developmentally down-regulated 4
GO	negative regulation of protein amino acid phosphorylation	1	4	0.264697	5037	PEBP1	phosphatidylethanolamine binding protein 1
GO	positive regulation of mitosis	1	4	0.264697	5037	PEBP1	phosphatidylethanolamine binding protein 1
GO	rough endoplasmic reticulum	1	4	0.264697	5037	PEBP1	phosphatidylethanolamine binding protein 1
GO	spermatid development	1	4	0.264697	5037	PEBP1	phosphatidylethanolamine binding protein 1
GO	leucine zipper domain binding	1	4	0.264697	5074	PAWR	PRKC, apoptosis, WT1, regulator
GO	acid phosphatase activity	1	4	0.264697	52	ACP1	acid phosphatase 1, soluble
GO	DNA methylation	1	4	0.264697	55729	ATF7IP	activating transcription factor 7 interacting protein
GO	response to gamma radiation	1	4	0.264697	5591	PRKDC	protein kinase, DNA-activated, catalytic polypeptide
GO	protein transmembrane transporter activity	1	4	0.264697	56993	TOMM22	translocase of outer mitochondrial membrane 22 homolog (yeast)
GO	ribosomal small subunit biogenesis	1	4	0.264697	6218	RPS17	ribosomal protein S17
GO	steroid biosynthetic process	1	4	0.264697	6342	SCP2	sterol carrier protein 2
GO	cellular response to indole-3-methanol	1	4	0.264697	672	BRCA1	breast cancer 1, early onset
GO	G2/M transition DNA damage checkpoint	1	4	0.264697	672	BRCA1	breast cancer 1, early onset
GO	fibrinogen complex	1	4	0.264697	7057	THBS1	thrombospondin 1
GO	positive regulation of protein kinase B signaling cascade	1	4	0.264697	7057	THBS1	thrombospondin 1
GO	positive regulation of transforming growth factor beta receptor signaling pathway	1	4	0.264697	7057	THBS1	thrombospondin 1
GO	transforming growth factor beta binding	1	4	0.264697	7057	THBS1	thrombospondin 1
GO	focal adhesion assembly	1	4	0.264697	7205	TRIP6	thyroid hormone receptor interactor 6
GO	mitochondrial respiratory chain complex III	1	4	0.264697	7385	UQCRC2	ubiquinol-cytochrome c reductase core protein II
GO	cholesterol biosynthetic process	1	4	0.264697	7555	CNBP	CCHC-type zinc finger, nucleic acid binding protein
GO	NF-kappaB binding	1	4	0.264697	92140	MTDH	metadherin
GO	endoplasmic reticulum unfolded protein response	1	4	0.264697	9217	VAPB	VAMP (vesicle-associated membrane protein)-associated protein B and C
GO	ATPase binding	1	4	0.264697	93974	ATPIF1	ATPase inhibitory factor 1
GO	cation transport	1	4	0.264697	94081	SFXN1	sideroflexin 1
GO	iron ion transport	1	4	0.264697	94081	SFXN1	sideroflexin 1
GO	perinuclear region of cytoplasm	8	83	0.268088	10801	40430	septin 9
GO	perinuclear region of cytoplasm	8	83	0.268088	23607	CD2AP	CD2-associated protein
GO	perinuclear region of cytoplasm	8	83	0.268088	2591	GALNT3	UDP-N-acetyl-alpha-D-galactosamine:polypeptide N-acetylgalactosaminyltransferase 3 (GalNAc-T3)
GO	perinuclear region of cytoplasm	8	83	0.268088	3482	IGF2R	insulin-like growth factor 2 receptor
GO	perinuclear region of cytoplasm	8	83	0.268088	4734	NEDD4	neural precursor cell expressed, developmentally down-regulated 4
GO	perinuclear region of cytoplasm	8	83	0.268088	8301	PICALM	phosphatidylinositol binding clathrin assembly protein
GO	perinuclear region of cytoplasm	8	83	0.268088	8470	SORBS2	sorbin and SH3 domain containing 2
GO	perinuclear region of cytoplasm	8	83	0.268088	92140	MTDH	metadherin
GO	identical protein binding	8	83	0.268088	217	ALDH2	aldehyde dehydrogenase 2 family (mitochondrial)
GO	identical protein binding	8	83	0.268088	2274	FHL2	four and a half LIM domains 2
GO	identical protein binding	8	83	0.268088	23244	PDS5A	PDS5, regulator of cohesion maintenance, homolog A (S. cerevisiae)
GO	identical protein binding	8	83	0.268088	373156	GSTK1	glutathione S-transferase kappa 1
GO	identical protein binding	8	83	0.268088	52	ACP1	acid phosphatase 1, soluble
GO	identical protein binding	8	83	0.268088	672	BRCA1	breast cancer 1, early onset
GO	identical protein binding	8	83	0.268088	7057	THBS1	thrombospondin 1
GO	identical protein binding	8	83	0.268088	7205	TRIP6	thyroid hormone receptor interactor 6
GO	cell proliferation	6	59	0.268107	2059	EPS8	epidermal growth factor receptor pathway substrate 8
GO	cell proliferation	6	59	0.268107	2671	GFER	growth factor, augmenter of liver regeneration
GO	cell proliferation	6	59	0.268107	4515	MTCP1	mature T-cell proliferation 1
GO	cell proliferation	6	59	0.268107	55573	CDV3	CDV3 homolog (mouse)
GO	cell proliferation	6	59	0.268107	572	BAD	BCL2-associated agonist of cell death
GO	cell proliferation	6	59	0.268107	6624	FSCN1	fascin homolog 1, actin-bundling protein (Strongylocentrotus purpuratus)
GO	protein binding	96	1236	0.268237	10409	BASP1	brain abundant, membrane attached signal protein 1
GO	protein binding	96	1236	0.268237	10528	NOP56	NOP56 ribonucleoprotein homolog (yeast)
GO	protein binding	96	1236	0.268237	10614	HEXIM1	hexamethylene bis-acetamide inducible 1
GO	protein binding	96	1236	0.268237	10801	40430	septin 9
GO	protein binding	96	1236	0.268237	10963	STIP1	stress-induced-phosphoprotein 1
GO	protein binding	96	1236	0.268237	10985	GCN1L1	GCN1 general control of amino-acid synthesis 1-like 1 (yeast)
GO	protein binding	96	1236	0.268237	11030	RBPMS	RNA binding protein with multiple splicing
GO	protein binding	96	1236	0.268237	11135	CDC42EP1	CDC42 effector protein (Rho GTPase binding) 1
GO	protein binding	96	1236	0.268237	114792	KLHL32	kelch-like 32 (Drosophila)
GO	protein binding	96	1236	0.268237	1327	COX4I1	cytochrome c oxidase subunit IV isoform 1
GO	protein binding	96	1236	0.268237	1399	CRKL	v-crk sarcoma virus CT10 oncogene homolog (avian)-like
GO	protein binding	96	1236	0.268237	148170	CDC42EP5	CDC42 effector protein (Rho GTPase binding) 5
GO	protein binding	96	1236	0.268237	1515	CTSL2	cathepsin L2
GO	protein binding	96	1236	0.268237	1525	CXADR	coxsackie virus and adenovirus receptor
GO	protein binding	96	1236	0.268237	1892	ECHS1	enoyl Coenzyme A hydratase, short chain, 1, mitochondrial
GO	protein binding	96	1236	0.268237	196374	KRT78	keratin 78
GO	protein binding	96	1236	0.268237	200558	APLF	aprataxin and PNKP like factor
GO	protein binding	96	1236	0.268237	201294	UNC13D	unc-13 homolog D (C. elegans)
GO	protein binding	96	1236	0.268237	2017	CTTN	cortactin
GO	protein binding	96	1236	0.268237	2037	EPB41L2	erythrocyte membrane protein band 4.1-like 2
GO	protein binding	96	1236	0.268237	2051	EPHB6	EPH receptor B6
GO	protein binding	96	1236	0.268237	2059	EPS8	epidermal growth factor receptor pathway substrate 8
GO	protein binding	96	1236	0.268237	2186	BPTF	bromodomain PHD finger transcription factor
GO	protein binding	96	1236	0.268237	2274	FHL2	four and a half LIM domains 2
GO	protein binding	96	1236	0.268237	23244	PDS5A	PDS5, regulator of cohesion maintenance, homolog A (S. cerevisiae)
GO	protein binding	96	1236	0.268237	23367	LARP1	La ribonucleoprotein domain family, member 1
GO	protein binding	96	1236	0.268237	23607	CD2AP	CD2-associated protein
GO	protein binding	96	1236	0.268237	25836	NIPBL	Nipped-B homolog (Drosophila)
GO	protein binding	96	1236	0.268237	26003	GORASP2	golgi reassembly stacking protein 2, 55kDa
GO	protein binding	96	1236	0.268237	26156	RSL1D1	ribosomal L1 domain containing 1
GO	protein binding	96	1236	0.268237	26354	GNL3	guanine nucleotide binding protein-like 3 (nucleolar)
GO	protein binding	96	1236	0.268237	2671	GFER	growth factor, augmenter of liver regeneration
GO	protein binding	96	1236	0.268237	288	ANK3	ankyrin 3, node of Ranvier (ankyrin G)
GO	protein binding	96	1236	0.268237	3151	HMGN2	high-mobility group nucleosomal binding domain 2
GO	protein binding	96	1236	0.268237	3159	HMGA1	high mobility group AT-hook 1
GO	protein binding	96	1236	0.268237	3182	HNRNPAB	heterogeneous nuclear ribonucleoprotein A/B
GO	protein binding	96	1236	0.268237	345651	ACTBL2	actin, beta-like 2
GO	protein binding	96	1236	0.268237	3482	IGF2R	insulin-like growth factor 2 receptor
GO	protein binding	96	1236	0.268237	3490	IGFBP7	insulin-like growth factor binding protein 7
GO	protein binding	96	1236	0.268237	373156	GSTK1	glutathione S-transferase kappa 1
GO	protein binding	96	1236	0.268237	375790	AGRN	agrin
GO	protein binding	96	1236	0.268237	4026	LPP	LIM domain containing preferred translocation partner in lipoma
GO	protein binding	96	1236	0.268237	4152	MBD1	methyl-CpG binding domain protein 1
GO	protein binding	96	1236	0.268237	4301	MLLT4	myeloid/lymphoid or mixed-lineage leukemia (trithorax homolog, Drosophila); translocated to, 4
GO	protein binding	96	1236	0.268237	4659	PPP1R12A	protein phosphatase 1, regulatory (inhibitor) subunit 12A
GO	protein binding	96	1236	0.268237	4734	NEDD4	neural precursor cell expressed, developmentally down-regulated 4
GO	protein binding	96	1236	0.268237	5037	PEBP1	phosphatidylethanolamine binding protein 1
GO	protein binding	96	1236	0.268237	5074	PAWR	PRKC, apoptosis, WT1, regulator
GO	protein binding	96	1236	0.268237	51143	DYNC1LI1	dynein, cytoplasmic 1, light intermediate chain 1
GO	protein binding	96	1236	0.268237	5329	PLAUR	plasminogen activator, urokinase receptor
GO	protein binding	96	1236	0.268237	54726	OTUD4	OTU domain containing 4
GO	protein binding	96	1236	0.268237	5478	PPIA	peptidylprolyl isomerase A (cyclophilin A)
GO	protein binding	96	1236	0.268237	54951	COMMD8	COMM domain containing 8
GO	protein binding	96	1236	0.268237	55114	ARHGAP17	Rho GTPase activating protein 17
GO	protein binding	96	1236	0.268237	55729	ATF7IP	activating transcription factor 7 interacting protein
GO	protein binding	96	1236	0.268237	5591	PRKDC	protein kinase, DNA-activated, catalytic polypeptide
GO	protein binding	96	1236	0.268237	56993	TOMM22	translocase of outer mitochondrial membrane 22 homolog (yeast)
GO	protein binding	96	1236	0.268237	572	BAD	BCL2-associated agonist of cell death
GO	protein binding	96	1236	0.268237	5725	PTBP1	polypyrimidine tract binding protein 1
GO	protein binding	96	1236	0.268237	57530	CGN	cingulin
GO	protein binding	96	1236	0.268237	6189	RPS3A	ribosomal protein S3A
GO	protein binding	96	1236	0.268237	6342	SCP2	sterol carrier protein 2
GO	protein binding	96	1236	0.268237	64072	CDH23	cadherin-related 23
GO	protein binding	96	1236	0.268237	6576	SLC25A1	solute carrier family 25 (mitochondrial carrier; citrate transporter), member 1
GO	protein binding	96	1236	0.268237	6624	FSCN1	fascin homolog 1, actin-bundling protein (Strongylocentrotus purpuratus)
GO	protein binding	96	1236	0.268237	6629	SNRPB2	small nuclear ribonucleoprotein polypeptide B''
GO	protein binding	96	1236	0.268237	6698	SPRR1A	small proline-rich protein 1A
GO	protein binding	96	1236	0.268237	672	BRCA1	breast cancer 1, early onset
GO	protein binding	96	1236	0.268237	6814	STXBP3	syntaxin binding protein 3
GO	protein binding	96	1236	0.268237	6949	TCOF1	Treacher Collins-Franceschetti syndrome 1
GO	protein binding	96	1236	0.268237	6992	PPP1R11	protein phosphatase 1, regulatory (inhibitor) subunit 11
GO	protein binding	96	1236	0.268237	7057	THBS1	thrombospondin 1
GO	protein binding	96	1236	0.268237	7086	TKT	transketolase
GO	protein binding	96	1236	0.268237	7205	TRIP6	thyroid hormone receptor interactor 6
GO	protein binding	96	1236	0.268237	7385	UQCRC2	ubiquinol-cytochrome c reductase core protein II
GO	protein binding	96	1236	0.268237	7456	WIPF1	WAS/WASL interacting protein family, member 1
GO	protein binding	96	1236	0.268237	7555	CNBP	CCHC-type zinc finger, nucleic acid binding protein
GO	protein binding	96	1236	0.268237	7791	ZYX	zyxin
GO	protein binding	96	1236	0.268237	7916	BAT2	HLA-B associated transcript 2
GO	protein binding	96	1236	0.268237	8091	HMGA2	high mobility group AT-hook 2
GO	protein binding	96	1236	0.268237	8301	PICALM	phosphatidylinositol binding clathrin assembly protein
GO	protein binding	96	1236	0.268237	831	CAST	calpastatin
GO	protein binding	96	1236	0.268237	84717	HDGFRP2	hepatoma-derived growth factor-related protein 2
GO	protein binding	96	1236	0.268237	84817	TXNDC17	thioredoxin domain containing 17
GO	protein binding	96	1236	0.268237	8572	PDLIM4	PDZ and LIM domain 4
GO	protein binding	96	1236	0.268237	8581	LY6D	lymphocyte antigen 6 complex, locus D
GO	protein binding	96	1236	0.268237	91179	SCARF2	scavenger receptor class F, member 2
GO	protein binding	96	1236	0.268237	9188	DDX21	DEAD (Asp-Glu-Ala-Asp) box polypeptide 21
GO	protein binding	96	1236	0.268237	92140	MTDH	metadherin
GO	protein binding	96	1236	0.268237	9217	VAPB	VAMP (vesicle-associated membrane protein)-associated protein B and C
GO	protein binding	96	1236	0.268237	93663	ARHGAP18	Rho GTPase activating protein 18
GO	protein binding	96	1236	0.268237	94081	SFXN1	sideroflexin 1
GO	protein binding	96	1236	0.268237	9414	TJP2	tight junction protein 2 (zona occludens 2)
GO	protein binding	96	1236	0.268237	9669	EIF5B	eukaryotic translation initiation factor 5B
GO	protein binding	96	1236	0.268237	9877	ZC3H11A	zinc finger CCCH-type containing 11A
GO	protein binding	96	1236	0.268237	9898	UBAP2L	ubiquitin associated protein 2-like
GO	sequence-specific DNA binding	4	36	0.273866	2186	BPTF	bromodomain PHD finger transcription factor
GO	sequence-specific DNA binding	4	36	0.273866	221937	FOXK1	forkhead box K1
GO	sequence-specific DNA binding	4	36	0.273866	23135	KDM6B	lysine (K)-specific demethylase 6B
GO	sequence-specific DNA binding	4	36	0.273866	3182	HNRNPAB	heterogeneous nuclear ribonucleoprotein A/B
GO	respiratory chain	4	36	0.273866	4713	NDUFB7	NADH dehydrogenase (ubiquinone) 1 beta subcomplex, 7, 18kDa
GO	respiratory chain	4	36	0.273866	4726	NDUFS6	NADH dehydrogenase (ubiquinone) Fe-S protein 6, 13kDa (NADH-coenzyme Q reductase)
GO	respiratory chain	4	36	0.273866	4731	NDUFV3	NADH dehydrogenase (ubiquinone) flavoprotein 3, 10kDa
GO	respiratory chain	4	36	0.273866	7385	UQCRC2	ubiquinol-cytochrome c reductase core protein II
GO	structural constituent of muscle	2	14	0.277491	10529	NEBL	nebulette
GO	structural constituent of muscle	2	14	0.277491	8470	SORBS2	sorbin and SH3 domain containing 2
GO	apical part of cell	2	14	0.277491	1515	CTSL2	cathepsin L2
GO	apical part of cell	2	14	0.277491	5037	PEBP1	phosphatidylethanolamine binding protein 1
GO	translation initiation factor activity	2	14	0.277491	1975	EIF4B	eukaryotic translation initiation factor 4B
GO	translation initiation factor activity	2	14	0.277491	9669	EIF5B	eukaryotic translation initiation factor 5B
GO	ruffle	2	14	0.277491	2017	CTTN	cortactin
GO	ruffle	2	14	0.277491	23607	CD2AP	CD2-associated protein
GO	protein amino acid dephosphorylation	2	14	0.277491	4659	PPP1R12A	protein phosphatase 1, regulatory (inhibitor) subunit 12A
GO	protein amino acid dephosphorylation	2	14	0.277491	52	ACP1	acid phosphatase 1, soluble
GO	protein complex binding	3	25	0.280386	1515	CTSL2	cathepsin L2
GO	protein complex binding	3	25	0.280386	23607	CD2AP	CD2-associated protein
GO	protein complex binding	3	25	0.280386	7385	UQCRC2	ubiquinol-cytochrome c reductase core protein II
GO	positive regulation of apoptosis	3	25	0.280386	3482	IGF2R	insulin-like growth factor 2 receptor
GO	positive regulation of apoptosis	3	25	0.280386	5074	PAWR	PRKC, apoptosis, WT1, regulator
GO	positive regulation of apoptosis	3	25	0.280386	5591	PRKDC	protein kinase, DNA-activated, catalytic polypeptide
GO	mitochondrial outer membrane	3	25	0.280386	5037	PEBP1	phosphatidylethanolamine binding protein 1
GO	mitochondrial outer membrane	3	25	0.280386	54996	MOSC2	MOCO sulphurase C-terminal domain containing 2
GO	mitochondrial outer membrane	3	25	0.280386	572	BAD	BCL2-associated agonist of cell death
GO	spermatogenesis	4	37	0.290881	10406	WFDC2	WAP four-disulfide core domain 2
GO	spermatogenesis	4	37	0.290881	1515	CTSL2	cathepsin L2
GO	spermatogenesis	4	37	0.290881	2671	GFER	growth factor, augmenter of liver regeneration
GO	spermatogenesis	4	37	0.290881	3482	IGF2R	insulin-like growth factor 2 receptor
GO	lysosome	5	49	0.294228	1515	CTSL2	cathepsin L2
GO	lysosome	5	49	0.294228	201294	UNC13D	unc-13 homolog D (C. elegans)
GO	lysosome	5	49	0.294228	2548	GAA	glucosidase, alpha; acid
GO	lysosome	5	49	0.294228	2805	GOT1	glutamic-oxaloacetic transaminase 1, soluble (aspartate aminotransferase 1)
GO	lysosome	5	49	0.294228	4668	NAGA	N-acetylgalactosaminidase, alpha-
GO	response to DNA damage stimulus	3	26	0.301201	200558	APLF	aprataxin and PNKP like factor
GO	response to DNA damage stimulus	3	26	0.301201	25836	NIPBL	Nipped-B homolog (Drosophila)
GO	response to DNA damage stimulus	3	26	0.301201	672	BRCA1	breast cancer 1, early onset
GO	synaptosome	2	15	0.305768	2059	EPS8	epidermal growth factor receptor pathway substrate 8
GO	synaptosome	2	15	0.305768	5037	PEBP1	phosphatidylethanolamine binding protein 1
GO	cell migration	2	15	0.305768	23607	CD2AP	CD2-associated protein
GO	cell migration	2	15	0.305768	7057	THBS1	thrombospondin 1
GO	skeletal system development	2	15	0.305768	4054	LTBP3	latent transforming growth factor beta binding protein 3
GO	skeletal system development	2	15	0.305768	6949	TCOF1	Treacher Collins-Franceschetti syndrome 1
GO	protein modification process	2	15	0.305768	4734	NEDD4	neural precursor cell expressed, developmentally down-regulated 4
GO	protein modification process	2	15	0.305768	5591	PRKDC	protein kinase, DNA-activated, catalytic polypeptide
GO	intracellular membrane-bounded organelle	4	38	0.308037	221937	FOXK1	forkhead box K1
GO	intracellular membrane-bounded organelle	4	38	0.308037	2896	GRN	granulin
GO	intracellular membrane-bounded organelle	4	38	0.308037	79366	HMGN5	high-mobility group nucleosome binding domain 5
GO	intracellular membrane-bounded organelle	4	38	0.308037	8301	PICALM	phosphatidylinositol binding clathrin assembly protein
GO	structural constituent of ribosome	5	50	0.309114	26156	RSL1D1	ribosomal L1 domain containing 1
GO	structural constituent of ribosome	5	50	0.309114	6128	RPL6	ribosomal protein L6
GO	structural constituent of ribosome	5	50	0.309114	6189	RPS3A	ribosomal protein S3A
GO	structural constituent of ribosome	5	50	0.309114	6218	RPS17	ribosomal protein S17
GO	structural constituent of ribosome	5	50	0.309114	92259	MRPS36	mitochondrial ribosomal protein S36
GO	thymus development	1	5	0.319153	1399	CRKL	v-crk sarcoma virus CT10 oncogene homolog (avian)-like
GO	aminopeptidase activity	1	5	0.319153	1515	CTSL2	cathepsin L2
GO	enoyl-CoA hydratase activity	1	5	0.319153	1892	ECHS1	enoyl Coenzyme A hydratase, short chain, 1, mitochondrial
GO	recycling endosome	1	5	0.319153	201294	UNC13D	unc-13 homolog D (C. elegans)
GO	adult locomotory behavior	1	5	0.319153	2059	EPS8	epidermal growth factor receptor pathway substrate 8
GO	M band	1	5	0.319153	2274	FHL2	four and a half LIM domains 2
GO	muscle cell homeostasis	1	5	0.319153	2548	GAA	glucosidase, alpha; acid
GO	protein kinase inhibitor activity	1	5	0.319153	2764	GMFB	glia maturation factor, beta
GO	phosphoprotein binding	1	5	0.319153	3482	IGF2R	insulin-like growth factor 2 receptor
GO	trans-Golgi network transport vesicle	1	5	0.319153	3482	IGF2R	insulin-like growth factor 2 receptor
GO	basal lamina	1	5	0.319153	375790	AGRN	agrin
GO	synapse assembly	1	5	0.319153	375790	AGRN	agrin
GO	glucocorticoid receptor signaling pathway	1	5	0.319153	4734	NEDD4	neural precursor cell expressed, developmentally down-regulated 4
GO	negative regulation of MAPKKK cascade	1	5	0.319153	5037	PEBP1	phosphatidylethanolamine binding protein 1
GO	response to organic nitrogen	1	5	0.319153	5037	PEBP1	phosphatidylethanolamine binding protein 1
GO	synaptic vesicle	1	5	0.319153	5037	PEBP1	phosphatidylethanolamine binding protein 1
GO	cytoplasmic dynein complex	1	5	0.319153	51143	DYNC1LI1	dynein, cytoplasmic 1, light intermediate chain 1
GO	chemotaxis	1	5	0.319153	5329	PLAUR	plasminogen activator, urokinase receptor
GO	telomere maintenance	1	5	0.319153	5591	PRKDC	protein kinase, DNA-activated, catalytic polypeptide
GO	integral to membrane of membrane fraction	1	5	0.319153	56993	TOMM22	translocase of outer mitochondrial membrane 22 homolog (yeast)
GO	mitochondrial outer membrane translocase complex	1	5	0.319153	56993	TOMM22	translocase of outer mitochondrial membrane 22 homolog (yeast)
GO	activation of pro-apoptotic gene products	1	5	0.319153	572	BAD	BCL2-associated agonist of cell death
GO	cytokine-mediated signaling pathway	1	5	0.319153	572	BAD	BCL2-associated agonist of cell death
GO	peroxisome organization	1	5	0.319153	6342	SCP2	sterol carrier protein 2
GO	stereocilium	1	5	0.319153	64072	CDH23	cadherin-related 23
GO	keratinization	1	5	0.319153	6698	SPRR1A	small proline-rich protein 1A
GO	double-strand break repair via homologous recombination	1	5	0.319153	672	BRCA1	breast cancer 1, early onset
GO	positive regulation of protein ubiquitination	1	5	0.319153	672	BRCA1	breast cancer 1, early onset
GO	tubulin binding	1	5	0.319153	672	BRCA1	breast cancer 1, early onset
GO	specific granule	1	5	0.319153	6814	STXBP3	syntaxin binding protein 3
GO	negative regulation of angiogenesis	1	5	0.319153	7057	THBS1	thrombospondin 1
GO	phosphatidylserine binding	1	5	0.319153	7057	THBS1	thrombospondin 1
GO	positive regulation of protein binding	1	5	0.319153	800	CALD1	caldesmon 1
GO	presynaptic membrane	1	5	0.319153	8301	PICALM	phosphatidylinositol binding clathrin assembly protein
GO	beta-tubulin binding	1	5	0.319153	9217	VAPB	VAMP (vesicle-associated membrane protein)-associated protein B and C
GO	ATP-dependent DNA helicase activity	1	5	0.319153	9881	TRANK1	tetratricopeptide repeat and ankyrin repeat containing 1
GO	structural constituent of cytoskeleton	3	27	0.322093	23607	CD2AP	CD2-associated protein
GO	structural constituent of cytoskeleton	3	27	0.322093	375790	AGRN	agrin
GO	structural constituent of cytoskeleton	3	27	0.322093	8470	SORBS2	sorbin and SH3 domain containing 2
GO	transporter activity	3	27	0.322093	3482	IGF2R	insulin-like growth factor 2 receptor
GO	transporter activity	3	27	0.322093	6576	SLC25A1	solute carrier family 25 (mitochondrial carrier; citrate transporter), member 1
GO	transporter activity	3	27	0.322093	6949	TCOF1	Treacher Collins-Franceschetti syndrome 1
GO	protein C-terminus binding	4	39	0.325295	23215	BAT2L2	HLA-B associated transcript 2-like 2
GO	protein C-terminus binding	4	39	0.325295	25836	NIPBL	Nipped-B homolog (Drosophila)
GO	protein C-terminus binding	4	39	0.325295	4301	MLLT4	myeloid/lymphoid or mixed-lineage leukemia (trithorax homolog, Drosophila); translocated to, 4
GO	protein C-terminus binding	4	39	0.325295	9414	TJP2	tight junction protein 2 (zona occludens 2)
GO	RNA binding	15	177	0.326372	10528	NOP56	NOP56 ribonucleoprotein homolog (yeast)
GO	RNA binding	15	177	0.326372	11030	RBPMS	RNA binding protein with multiple splicing
GO	RNA binding	15	177	0.326372	1975	EIF4B	eukaryotic translation initiation factor 4B
GO	RNA binding	15	177	0.326372	22828	RBM16	RNA binding motif protein 16
GO	RNA binding	15	177	0.326372	23367	LARP1	La ribonucleoprotein domain family, member 1
GO	RNA binding	15	177	0.326372	26156	RSL1D1	ribosomal L1 domain containing 1
GO	RNA binding	15	177	0.326372	3182	HNRNPAB	heterogeneous nuclear ribonucleoprotein A/B
GO	RNA binding	15	177	0.326372	5725	PTBP1	polypyrimidine tract binding protein 1
GO	RNA binding	15	177	0.326372	6128	RPL6	ribosomal protein L6
GO	RNA binding	15	177	0.326372	6189	RPS3A	ribosomal protein S3A
GO	RNA binding	15	177	0.326372	6629	SNRPB2	small nuclear ribonucleoprotein polypeptide B''
GO	RNA binding	15	177	0.326372	672	BRCA1	breast cancer 1, early onset
GO	RNA binding	15	177	0.326372	87178	PNPT1	polyribonucleotide nucleotidyltransferase 1
GO	RNA binding	15	177	0.326372	8731	RNMT	RNA (guanine-7-) methyltransferase
GO	RNA binding	15	177	0.326372	9188	DDX21	DEAD (Asp-Glu-Ala-Asp) box polypeptide 21
GO	response to glucose stimulus	2	16	0.333836	1515	CTSL2	cathepsin L2
GO	response to glucose stimulus	2	16	0.333836	7057	THBS1	thrombospondin 1
GO	regulation of cell proliferation	2	16	0.333836	26354	GNL3	guanine nucleotide binding protein-like 3 (nucleolar)
GO	regulation of cell proliferation	2	16	0.333836	672	BRCA1	breast cancer 1, early onset
GO	G-protein coupled receptor protein signaling pathway	2	16	0.333836	3482	IGF2R	insulin-like growth factor 2 receptor
GO	G-protein coupled receptor protein signaling pathway	2	16	0.333836	9052	GPRC5A	G protein-coupled receptor, family C, group 5, member A
GO	positive regulation of cell migration	2	16	0.333836	7057	THBS1	thrombospondin 1
GO	positive regulation of cell migration	2	16	0.333836	7205	TRIP6	thyroid hormone receptor interactor 6
GO	nucleolus	16	191	0.335554	10528	NOP56	NOP56 ribonucleoprotein homolog (yeast)
GO	nucleolus	16	191	0.335554	117246	FTSJ3	FtsJ homolog 3 (E. coli)
GO	nucleolus	16	191	0.335554	221937	FOXK1	forkhead box K1
GO	nucleolus	16	191	0.335554	22985	ACIN1	apoptotic chromatin condensation inducer 1
GO	nucleolus	16	191	0.335554	23307	FKBP15	FK506 binding protein 15, 133kDa
GO	nucleolus	16	191	0.335554	26156	RSL1D1	ribosomal L1 domain containing 1
GO	nucleolus	16	191	0.335554	26354	GNL3	guanine nucleotide binding protein-like 3 (nucleolar)
GO	nucleolus	16	191	0.335554	55729	ATF7IP	activating transcription factor 7 interacting protein
GO	nucleolus	16	191	0.335554	5725	PTBP1	polypyrimidine tract binding protein 1
GO	nucleolus	16	191	0.335554	6189	RPS3A	ribosomal protein S3A
GO	nucleolus	16	191	0.335554	64073	C19orf33	chromosome 19 open reading frame 33
GO	nucleolus	16	191	0.335554	64318	NOC3L	nucleolar complex associated 3 homolog (S. cerevisiae)
GO	nucleolus	16	191	0.335554	6949	TCOF1	Treacher Collins-Franceschetti syndrome 1
GO	nucleolus	16	191	0.335554	79366	HMGN5	high-mobility group nucleosome binding domain 5
GO	nucleolus	16	191	0.335554	9188	DDX21	DEAD (Asp-Glu-Ala-Asp) box polypeptide 21
GO	nucleolus	16	191	0.335554	92140	MTDH	metadherin
GO	interspecies interaction between organisms	7	77	0.341679	1525	CXADR	coxsackie virus and adenovirus receptor
GO	interspecies interaction between organisms	7	77	0.341679	3159	HMGA1	high mobility group AT-hook 1
GO	interspecies interaction between organisms	7	77	0.341679	4734	NEDD4	neural precursor cell expressed, developmentally down-regulated 4
GO	interspecies interaction between organisms	7	77	0.341679	5478	PPIA	peptidylprolyl isomerase A (cyclophilin A)
GO	interspecies interaction between organisms	7	77	0.341679	55729	ATF7IP	activating transcription factor 7 interacting protein
GO	interspecies interaction between organisms	7	77	0.341679	7791	ZYX	zyxin
GO	interspecies interaction between organisms	7	77	0.341679	9217	VAPB	VAMP (vesicle-associated membrane protein)-associated protein B and C
GO	cytoplasm	73	948	0.352207	10247	HRSP12	heat-responsive protein 12
GO	cytoplasm	73	948	0.352207	10409	BASP1	brain abundant, membrane attached signal protein 1
GO	cytoplasm	73	948	0.352207	10549	PRDX4	peroxiredoxin 4
GO	cytoplasm	73	948	0.352207	10614	HEXIM1	hexamethylene bis-acetamide inducible 1
GO	cytoplasm	73	948	0.352207	10776	ARPP19	cAMP-regulated phosphoprotein, 19kDa
GO	cytoplasm	73	948	0.352207	10801	40430	septin 9
GO	cytoplasm	73	948	0.352207	10963	STIP1	stress-induced-phosphoprotein 1
GO	cytoplasm	73	948	0.352207	10985	GCN1L1	GCN1 general control of amino-acid synthesis 1-like 1 (yeast)
GO	cytoplasm	73	948	0.352207	11030	RBPMS	RNA binding protein with multiple splicing
GO	cytoplasm	73	948	0.352207	11135	CDC42EP1	CDC42 effector protein (Rho GTPase binding) 1
GO	cytoplasm	73	948	0.352207	147179	WIPF2	WAS/WASL interacting protein family, member 2
GO	cytoplasm	73	948	0.352207	148170	CDC42EP5	CDC42 effector protein (Rho GTPase binding) 5
GO	cytoplasm	73	948	0.352207	1515	CTSL2	cathepsin L2
GO	cytoplasm	73	948	0.352207	200558	APLF	aprataxin and PNKP like factor
GO	cytoplasm	73	948	0.352207	201294	UNC13D	unc-13 homolog D (C. elegans)
GO	cytoplasm	73	948	0.352207	2017	CTTN	cortactin
GO	cytoplasm	73	948	0.352207	2037	EPB41L2	erythrocyte membrane protein band 4.1-like 2
GO	cytoplasm	73	948	0.352207	2186	BPTF	bromodomain PHD finger transcription factor
GO	cytoplasm	73	948	0.352207	2274	FHL2	four and a half LIM domains 2
GO	cytoplasm	73	948	0.352207	22985	ACIN1	apoptotic chromatin condensation inducer 1
GO	cytoplasm	73	948	0.352207	23307	FKBP15	FK506 binding protein 15, 133kDa
GO	cytoplasm	73	948	0.352207	23607	CD2AP	CD2-associated protein
GO	cytoplasm	73	948	0.352207	2805	GOT1	glutamic-oxaloacetic transaminase 1, soluble (aspartate aminotransferase 1)
GO	cytoplasm	73	948	0.352207	288	ANK3	ankyrin 3, node of Ranvier (ankyrin G)
GO	cytoplasm	73	948	0.352207	2896	GRN	granulin
GO	cytoplasm	73	948	0.352207	29766	TMOD3	tropomodulin 3 (ubiquitous)
GO	cytoplasm	73	948	0.352207	307	ANXA4	annexin A4
GO	cytoplasm	73	948	0.352207	3150	HMGN1	high-mobility group nucleosome binding domain 1
GO	cytoplasm	73	948	0.352207	3151	HMGN2	high-mobility group nucleosomal binding domain 2
GO	cytoplasm	73	948	0.352207	3182	HNRNPAB	heterogeneous nuclear ribonucleoprotein A/B
GO	cytoplasm	73	948	0.352207	3434	IFIT1	interferon-induced protein with tetratricopeptide repeats 1
GO	cytoplasm	73	948	0.352207	345651	ACTBL2	actin, beta-like 2
GO	cytoplasm	73	948	0.352207	3482	IGF2R	insulin-like growth factor 2 receptor
GO	cytoplasm	73	948	0.352207	4026	LPP	LIM domain containing preferred translocation partner in lipoma
GO	cytoplasm	73	948	0.352207	4082	MARCKS	myristoylated alanine-rich protein kinase C substrate
GO	cytoplasm	73	948	0.352207	4659	PPP1R12A	protein phosphatase 1, regulatory (inhibitor) subunit 12A
GO	cytoplasm	73	948	0.352207	4734	NEDD4	neural precursor cell expressed, developmentally down-regulated 4
GO	cytoplasm	73	948	0.352207	5037	PEBP1	phosphatidylethanolamine binding protein 1
GO	cytoplasm	73	948	0.352207	5074	PAWR	PRKC, apoptosis, WT1, regulator
GO	cytoplasm	73	948	0.352207	51143	DYNC1LI1	dynein, cytoplasmic 1, light intermediate chain 1
GO	cytoplasm	73	948	0.352207	51727	CMPK1	cytidine monophosphate (UMP-CMP) kinase 1, cytosolic
GO	cytoplasm	73	948	0.352207	52	ACP1	acid phosphatase 1, soluble
GO	cytoplasm	73	948	0.352207	5230	PGK1	phosphoglycerate kinase 1
GO	cytoplasm	73	948	0.352207	5269	SERPINB6	serpin peptidase inhibitor, clade B (ovalbumin), member 6
GO	cytoplasm	73	948	0.352207	5478	PPIA	peptidylprolyl isomerase A (cyclophilin A)
GO	cytoplasm	73	948	0.352207	55114	ARHGAP17	Rho GTPase activating protein 17
GO	cytoplasm	73	948	0.352207	55573	CDV3	CDV3 homolog (mouse)
GO	cytoplasm	73	948	0.352207	55604	LRRC16A	leucine rich repeat containing 16A
GO	cytoplasm	73	948	0.352207	55729	ATF7IP	activating transcription factor 7 interacting protein
GO	cytoplasm	73	948	0.352207	572	BAD	BCL2-associated agonist of cell death
GO	cytoplasm	73	948	0.352207	6189	RPS3A	ribosomal protein S3A
GO	cytoplasm	73	948	0.352207	6342	SCP2	sterol carrier protein 2
GO	cytoplasm	73	948	0.352207	6624	FSCN1	fascin homolog 1, actin-bundling protein (Strongylocentrotus purpuratus)
GO	cytoplasm	73	948	0.352207	6698	SPRR1A	small proline-rich protein 1A
GO	cytoplasm	73	948	0.352207	672	BRCA1	breast cancer 1, early onset
GO	cytoplasm	73	948	0.352207	6814	STXBP3	syntaxin binding protein 3
GO	cytoplasm	73	948	0.352207	7205	TRIP6	thyroid hormone receptor interactor 6
GO	cytoplasm	73	948	0.352207	7456	WIPF1	WAS/WASL interacting protein family, member 1
GO	cytoplasm	73	948	0.352207	7555	CNBP	CCHC-type zinc finger, nucleic acid binding protein
GO	cytoplasm	73	948	0.352207	7791	ZYX	zyxin
GO	cytoplasm	73	948	0.352207	79098	C1orf116	chromosome 1 open reading frame 116
GO	cytoplasm	73	948	0.352207	7916	BAT2	HLA-B associated transcript 2
GO	cytoplasm	73	948	0.352207	800	CALD1	caldesmon 1
GO	cytoplasm	73	948	0.352207	80271	ITPKC	inositol 1,4,5-trisphosphate 3-kinase C
GO	cytoplasm	73	948	0.352207	8470	SORBS2	sorbin and SH3 domain containing 2
GO	cytoplasm	73	948	0.352207	84817	TXNDC17	thioredoxin domain containing 17
GO	cytoplasm	73	948	0.352207	90861	HN1L	hematological and neurological expressed 1-like
GO	cytoplasm	73	948	0.352207	9168	TMSB10	thymosin beta 10
GO	cytoplasm	73	948	0.352207	92140	MTDH	metadherin
GO	cytoplasm	73	948	0.352207	9311	ACCN3	amiloride-sensitive cation channel 3
GO	cytoplasm	73	948	0.352207	9414	TJP2	tight junction protein 2 (zona occludens 2)
GO	cytoplasm	73	948	0.352207	9669	EIF5B	eukaryotic translation initiation factor 5B
GO	cytoplasm	73	948	0.352207	9889	ZBED4	zinc finger, BED-type containing 4
GO	GTP binding	4	41	0.359967	10801	40430	septin 9
GO	GTP binding	4	41	0.359967	26354	GNL3	guanine nucleotide binding protein-like 3 (nucleolar)
GO	GTP binding	4	41	0.359967	8801	SUCLG2	succinate-CoA ligase, GDP-forming, beta subunit
GO	GTP binding	4	41	0.359967	9669	EIF5B	eukaryotic translation initiation factor 5B
GO	GTPase activity	2	17	0.361571	10801	40430	septin 9
GO	GTPase activity	2	17	0.361571	9669	EIF5B	eukaryotic translation initiation factor 5B
GO	postsynaptic density	2	17	0.361571	2059	EPS8	epidermal growth factor receptor pathway substrate 8
GO	postsynaptic density	2	17	0.361571	800	CALD1	caldesmon 1
GO	rRNA processing	3	29	0.363853	10528	NOP56	NOP56 ribonucleoprotein homolog (yeast)
GO	rRNA processing	3	29	0.363853	117246	FTSJ3	FtsJ homolog 3 (E. coli)
GO	rRNA processing	3	29	0.363853	6218	RPS17	ribosomal protein S17
GO	electron transport chain	5	54	0.369471	112812	FDX1L	ferredoxin 1-like
GO	electron transport chain	5	54	0.369471	4713	NDUFB7	NADH dehydrogenase (ubiquinone) 1 beta subcomplex, 7, 18kDa
GO	electron transport chain	5	54	0.369471	4726	NDUFS6	NADH dehydrogenase (ubiquinone) Fe-S protein 6, 13kDa (NADH-coenzyme Q reductase)
GO	electron transport chain	5	54	0.369471	4731	NDUFV3	NADH dehydrogenase (ubiquinone) flavoprotein 3, 10kDa
GO	electron transport chain	5	54	0.369471	7385	UQCRC2	ubiquinol-cytochrome c reductase core protein II
GO	endonuclease activity	1	6	0.369596	10247	HRSP12	heat-responsive protein 12
GO	snoRNA binding	1	6	0.369596	10528	NOP56	NOP56 ribonucleoprotein homolog (yeast)
GO	anterior/posterior pattern formation	1	6	0.369596	1399	CRKL	v-crk sarcoma virus CT10 oncogene homolog (avian)-like
GO	perikaryon	1	6	0.369596	1515	CTSL2	cathepsin L2
GO	phagocytosis	1	6	0.369596	201294	UNC13D	unc-13 homolog D (C. elegans)
GO	cortical actin cytoskeleton organization	1	6	0.369596	2037	EPB41L2	erythrocyte membrane protein band 4.1-like 2
GO	actin cytoskeleton reorganization	1	6	0.369596	2059	EPS8	epidermal growth factor receptor pathway substrate 8
GO	oxidoreductase activity, acting on single donors with incorporation of molecular oxygen, incorporation of two atoms of oxygen	1	6	0.369596	23135	KDM6B	lysine (K)-specific demethylase 6B
GO	cis-Golgi network	1	6	0.369596	27333	GOLIM4	golgi integral membrane protein 4
GO	cellular amino acid metabolic process	1	6	0.369596	2805	GOT1	glutamic-oxaloacetic transaminase 1, soluble (aspartate aminotransferase 1)
GO	oxaloacetate metabolic process	1	6	0.369596	2805	GOT1	glutamic-oxaloacetic transaminase 1, soluble (aspartate aminotransferase 1)
GO	ligand-dependent nuclear receptor transcription coactivator activity	1	6	0.369596	3159	HMGA1	high mobility group AT-hook 1
GO	response to activity	1	6	0.369596	5037	PEBP1	phosphatidylethanolamine binding protein 1
GO	cornified envelope	1	6	0.369596	6698	SPRR1A	small proline-rich protein 1A
GO	chromosome segregation	1	6	0.369596	672	BRCA1	breast cancer 1, early onset
GO	DNA damage response, signal transduction resulting in induction of apoptosis	1	6	0.369596	672	BRCA1	breast cancer 1, early onset
GO	positive regulation of DNA repair	1	6	0.369596	672	BRCA1	breast cancer 1, early onset
GO	eukaryotic cell surface binding	1	6	0.369596	7057	THBS1	thrombospondin 1
GO	extracellular matrix	1	6	0.369596	7057	THBS1	thrombospondin 1
GO	kinase binding	1	6	0.369596	7205	TRIP6	thyroid hormone receptor interactor 6
GO	aerobic respiration	1	6	0.369596	7385	UQCRC2	ubiquinol-cytochrome c reductase core protein II
GO	oxidative phosphorylation	1	6	0.369596	7385	UQCRC2	ubiquinol-cytochrome c reductase core protein II
GO	clathrin-coated vesicle	1	6	0.369596	8301	PICALM	phosphatidylinositol binding clathrin assembly protein
GO	regulation of endocytosis	1	6	0.369596	8301	PICALM	phosphatidylinositol binding clathrin assembly protein
GO	cytoskeletal adaptor activity	1	6	0.369596	8470	SORBS2	sorbin and SH3 domain containing 2
GO	peroxidase activity	1	6	0.369596	84817	TXNDC17	thioredoxin domain containing 17
GO	transcription repressor activity	3	30	0.384604	10614	HEXIM1	hexamethylene bis-acetamide inducible 1
GO	transcription repressor activity	3	30	0.384604	25836	NIPBL	Nipped-B homolog (Drosophila)
GO	transcription repressor activity	3	30	0.384604	4152	MBD1	methyl-CpG binding domain protein 1
GO	mitochondrial electron transport, NADH to ubiquinone	3	30	0.384604	4713	NDUFB7	NADH dehydrogenase (ubiquinone) 1 beta subcomplex, 7, 18kDa
GO	mitochondrial electron transport, NADH to ubiquinone	3	30	0.384604	4726	NDUFS6	NADH dehydrogenase (ubiquinone) Fe-S protein 6, 13kDa (NADH-coenzyme Q reductase)
GO	mitochondrial electron transport, NADH to ubiquinone	3	30	0.384604	4731	NDUFV3	NADH dehydrogenase (ubiquinone) flavoprotein 3, 10kDa
GO	induction of apoptosis	3	30	0.384604	572	BAD	BCL2-associated agonist of cell death
GO	induction of apoptosis	3	30	0.384604	6189	RPS3A	ribosomal protein S3A
GO	induction of apoptosis	3	30	0.384604	7057	THBS1	thrombospondin 1
GO	intracellular signaling pathway	2	18	0.388868	1399	CRKL	v-crk sarcoma virus CT10 oncogene homolog (avian)-like
GO	intracellular signaling pathway	2	18	0.388868	90864	SPSB3	splA/ryanodine receptor domain and SOCS box containing 3
GO	induction of apoptosis by extracellular signals	2	18	0.388868	1611	DAP	death-associated protein
GO	induction of apoptosis by extracellular signals	2	18	0.388868	572	BAD	BCL2-associated agonist of cell death
GO	motor activity	2	18	0.388868	51143	DYNC1LI1	dynein, cytoplasmic 1, light intermediate chain 1
GO	motor activity	2	18	0.388868	57530	CGN	cingulin
GO	cell cycle	7	81	0.391635	10801	40430	septin 9
GO	cell cycle	7	81	0.391635	23244	PDS5A	PDS5, regulator of cohesion maintenance, homolog A (S. cerevisiae)
GO	cell cycle	7	81	0.391635	23607	CD2AP	CD2-associated protein
GO	cell cycle	7	81	0.391635	25836	NIPBL	Nipped-B homolog (Drosophila)
GO	cell cycle	7	81	0.391635	51143	DYNC1LI1	dynein, cytoplasmic 1, light intermediate chain 1
GO	cell cycle	7	81	0.391635	672	BRCA1	breast cancer 1, early onset
GO	cell cycle	7	81	0.391635	8091	HMGA2	high mobility group AT-hook 2
GO	electron carrier activity	4	43	0.39461	112812	FDX1L	ferredoxin 1-like
GO	electron carrier activity	4	43	0.39461	217	ALDH2	aldehyde dehydrogenase 2 family (mitochondrial)
GO	electron carrier activity	4	43	0.39461	4726	NDUFS6	NADH dehydrogenase (ubiquinone) Fe-S protein 6, 13kDa (NADH-coenzyme Q reductase)
GO	electron carrier activity	4	43	0.39461	84817	TXNDC17	thioredoxin domain containing 17
GO	plasma membrane	23	291	0.398139	10409	BASP1	brain abundant, membrane attached signal protein 1
GO	plasma membrane	23	291	0.398139	11135	CDC42EP1	CDC42 effector protein (Rho GTPase binding) 1
GO	plasma membrane	23	291	0.398139	148170	CDC42EP5	CDC42 effector protein (Rho GTPase binding) 5
GO	plasma membrane	23	291	0.398139	1525	CXADR	coxsackie virus and adenovirus receptor
GO	plasma membrane	23	291	0.398139	2037	EPB41L2	erythrocyte membrane protein band 4.1-like 2
GO	plasma membrane	23	291	0.398139	22848	AAK1	AP2 associated kinase 1
GO	plasma membrane	23	291	0.398139	23607	CD2AP	CD2-associated protein
GO	plasma membrane	23	291	0.398139	4026	LPP	LIM domain containing preferred translocation partner in lipoma
GO	plasma membrane	23	291	0.398139	4155	MBP	myelin basic protein
GO	plasma membrane	23	291	0.398139	4734	NEDD4	neural precursor cell expressed, developmentally down-regulated 4
GO	plasma membrane	23	291	0.398139	5074	PAWR	PRKC, apoptosis, WT1, regulator
GO	plasma membrane	23	291	0.398139	5329	PLAUR	plasminogen activator, urokinase receptor
GO	plasma membrane	23	291	0.398139	64072	CDH23	cadherin-related 23
GO	plasma membrane	23	291	0.398139	65108	MARCKSL1	MARCKS-like 1
GO	plasma membrane	23	291	0.398139	6814	STXBP3	syntaxin binding protein 3
GO	plasma membrane	23	291	0.398139	7791	ZYX	zyxin
GO	plasma membrane	23	291	0.398139	800	CALD1	caldesmon 1
GO	plasma membrane	23	291	0.398139	8301	PICALM	phosphatidylinositol binding clathrin assembly protein
GO	plasma membrane	23	291	0.398139	8581	LY6D	lymphocyte antigen 6 complex, locus D
GO	plasma membrane	23	291	0.398139	9052	GPRC5A	G protein-coupled receptor, family C, group 5, member A
GO	plasma membrane	23	291	0.398139	9217	VAPB	VAMP (vesicle-associated membrane protein)-associated protein B and C
GO	plasma membrane	23	291	0.398139	9311	ACCN3	amiloride-sensitive cation channel 3
GO	plasma membrane	23	291	0.398139	9414	TJP2	tight junction protein 2 (zona occludens 2)
GO	ribosome	6	69	0.402645	10985	GCN1L1	GCN1 general control of amino-acid synthesis 1-like 1 (yeast)
GO	ribosome	6	69	0.402645	26156	RSL1D1	ribosomal L1 domain containing 1
GO	ribosome	6	69	0.402645	6128	RPL6	ribosomal protein L6
GO	ribosome	6	69	0.402645	6189	RPS3A	ribosomal protein S3A
GO	ribosome	6	69	0.402645	6218	RPS17	ribosomal protein S17
GO	ribosome	6	69	0.402645	92259	MRPS36	mitochondrial ribosomal protein S36
GO	nuclear speck	3	31	0.405201	10409	BASP1	brain abundant, membrane attached signal protein 1
GO	nuclear speck	3	31	0.405201	4152	MBD1	methyl-CpG binding domain protein 1
GO	nuclear speck	3	31	0.405201	64318	NOC3L	nucleolar complex associated 3 homolog (S. cerevisiae)
GO	membrane	30	386	0.412177	10939	AFG3L2	AFG3 ATPase family gene 3-like 2 (yeast)
GO	membrane	30	386	0.412177	1327	COX4I1	cytochrome c oxidase subunit IV isoform 1
GO	membrane	30	386	0.412177	148170	CDC42EP5	CDC42 effector protein (Rho GTPase binding) 5
GO	membrane	30	386	0.412177	1954	MEGF8	multiple EGF-like-domains 8
GO	membrane	30	386	0.412177	201294	UNC13D	unc-13 homolog D (C. elegans)
GO	membrane	30	386	0.412177	2051	EPHB6	EPH receptor B6
GO	membrane	30	386	0.412177	255743	NPNT	nephronectin
GO	membrane	30	386	0.412177	2591	GALNT3	UDP-N-acetyl-alpha-D-galactosamine:polypeptide N-acetylgalactosaminyltransferase 3 (GalNAc-T3)
GO	membrane	30	386	0.412177	25921	ZDHHC5	zinc finger, DHHC-type containing 5
GO	membrane	30	386	0.412177	26003	GORASP2	golgi reassembly stacking protein 2, 55kDa
GO	membrane	30	386	0.412177	26092	TOR1AIP1	torsin A interacting protein 1
GO	membrane	30	386	0.412177	27333	GOLIM4	golgi integral membrane protein 4
GO	membrane	30	386	0.412177	3482	IGF2R	insulin-like growth factor 2 receptor
GO	membrane	30	386	0.412177	3895	KTN1	kinectin 1 (kinesin receptor)
GO	membrane	30	386	0.412177	4082	MARCKS	myristoylated alanine-rich protein kinase C substrate
GO	membrane	30	386	0.412177	4713	NDUFB7	NADH dehydrogenase (ubiquinone) 1 beta subcomplex, 7, 18kDa
GO	membrane	30	386	0.412177	4726	NDUFS6	NADH dehydrogenase (ubiquinone) Fe-S protein 6, 13kDa (NADH-coenzyme Q reductase)
GO	membrane	30	386	0.412177	4731	NDUFV3	NADH dehydrogenase (ubiquinone) flavoprotein 3, 10kDa
GO	membrane	30	386	0.412177	51706	CYB5R1	cytochrome b5 reductase 1
GO	membrane	30	386	0.412177	54996	MOSC2	MOCO sulphurase C-terminal domain containing 2
GO	membrane	30	386	0.412177	55114	ARHGAP17	Rho GTPase activating protein 17
GO	membrane	30	386	0.412177	55848	C9orf46	chromosome 9 open reading frame 46
GO	membrane	30	386	0.412177	56993	TOMM22	translocase of outer mitochondrial membrane 22 homolog (yeast)
GO	membrane	30	386	0.412177	572	BAD	BCL2-associated agonist of cell death
GO	membrane	30	386	0.412177	64072	CDH23	cadherin-related 23
GO	membrane	30	386	0.412177	6576	SLC25A1	solute carrier family 25 (mitochondrial carrier; citrate transporter), member 1
GO	membrane	30	386	0.412177	7385	UQCRC2	ubiquinol-cytochrome c reductase core protein II
GO	membrane	30	386	0.412177	91179	SCARF2	scavenger receptor class F, member 2
GO	membrane	30	386	0.412177	92140	MTDH	metadherin
GO	membrane	30	386	0.412177	94081	SFXN1	sideroflexin 1
GO	regulation of cell shape	2	19	0.415642	11135	CDC42EP1	CDC42 effector protein (Rho GTPase binding) 1
GO	regulation of cell shape	2	19	0.415642	148170	CDC42EP5	CDC42 effector protein (Rho GTPase binding) 5
GO	methyltransferase activity	2	19	0.415642	117246	FTSJ3	FtsJ homolog 3 (E. coli)
GO	methyltransferase activity	2	19	0.415642	8731	RNMT	RNA (guanine-7-) methyltransferase
GO	cell-cell junction	2	19	0.415642	1525	CXADR	coxsackie virus and adenovirus receptor
GO	cell-cell junction	2	19	0.415642	4301	MLLT4	myeloid/lymphoid or mixed-lineage leukemia (trithorax homolog, Drosophila); translocated to, 4
GO	sugar binding	2	19	0.415642	202	AIM1	absent in melanoma 1
GO	sugar binding	2	19	0.415642	2591	GALNT3	UDP-N-acetyl-alpha-D-galactosamine:polypeptide N-acetylgalactosaminyltransferase 3 (GalNAc-T3)
GO	actin filament binding	2	19	0.415642	4082	MARCKS	myristoylated alanine-rich protein kinase C substrate
GO	actin filament binding	2	19	0.415642	6624	FSCN1	fascin homolog 1, actin-bundling protein (Strongylocentrotus purpuratus)
GO	protein binding, bridging	2	19	0.415642	6624	FSCN1	fascin homolog 1, actin-bundling protein (Strongylocentrotus purpuratus)
GO	protein binding, bridging	2	19	0.415642	6698	SPRR1A	small proline-rich protein 1A
GO	transmembrane receptor protein tyrosine kinase signaling pathway	1	7	0.41632	2051	EPHB6	EPH receptor B6
GO	epidermal growth factor receptor signaling pathway	1	7	0.41632	2059	EPS8	epidermal growth factor receptor pathway substrate 8
GO	proteasomal ubiquitin-dependent protein catabolic process	1	7	0.41632	23607	CD2AP	CD2-associated protein
GO	lysosome organization	1	7	0.41632	2548	GAA	glucosidase, alpha; acid
GO	neuromuscular process controlling balance	1	7	0.41632	2548	GAA	glucosidase, alpha; acid
GO	negative regulation of gene-specific transcription from RNA polymerase II promoter	1	7	0.41632	25836	NIPBL	Nipped-B homolog (Drosophila)
GO	positive regulation of epithelial cell proliferation	1	7	0.41632	2896	GRN	granulin
GO	organ regeneration	1	7	0.41632	3482	IGF2R	insulin-like growth factor 2 receptor
GO	insulin-like growth factor binding	1	7	0.41632	3490	IGFBP7	insulin-like growth factor binding protein 7
GO	protein disulfide oxidoreductase activity	1	7	0.41632	373156	GSTK1	glutathione S-transferase kappa 1
GO	transforming growth factor beta receptor signaling pathway	1	7	0.41632	4054	LTBP3	latent transforming growth factor beta binding protein 3
GO	blood coagulation	1	7	0.41632	5329	PLAUR	plasminogen activator, urokinase receptor
GO	negative regulation of caspase activity	1	7	0.41632	7057	THBS1	thrombospondin 1
GO	positive regulation of angiogenesis	1	7	0.41632	7057	THBS1	thrombospondin 1
GO	positive regulation of cell-substrate adhesion	1	7	0.41632	7057	THBS1	thrombospondin 1
GO	positive regulation of translation	1	7	0.41632	7057	THBS1	thrombospondin 1
GO	dendritic spine	1	7	0.41632	800	CALD1	caldesmon 1
GO	endosome transport	1	7	0.41632	8301	PICALM	phosphatidylinositol binding clathrin assembly protein
GO	ATP-dependent RNA helicase activity	1	7	0.41632	9188	DDX21	DEAD (Asp-Glu-Ala-Asp) box polypeptide 21
GO	sodium ion transport	1	7	0.41632	9311	ACCN3	amiloride-sensitive cation channel 3
GO	molecular_function	7	83	0.416709	202	AIM1	absent in melanoma 1
GO	molecular_function	7	83	0.416709	27236	ARFIP1	ADP-ribosylation factor interacting protein 1
GO	molecular_function	7	83	0.416709	3434	IFIT1	interferon-induced protein with tetratricopeptide repeats 1
GO	molecular_function	7	83	0.416709	3895	KTN1	kinectin 1 (kinesin receptor)
GO	molecular_function	7	83	0.416709	54726	OTUD4	OTU domain containing 4
GO	molecular_function	7	83	0.416709	55573	CDV3	CDV3 homolog (mouse)
GO	molecular_function	7	83	0.416709	7873	MANF	mesencephalic astrocyte-derived neurotrophic factor
GO	nucleotide binding	24	307	0.416894	10801	40430	septin 9
GO	nucleotide binding	24	307	0.416894	10939	AFG3L2	AFG3 ATPase family gene 3-like 2 (yeast)
GO	nucleotide binding	24	307	0.416894	11030	RBPMS	RNA binding protein with multiple splicing
GO	nucleotide binding	24	307	0.416894	1975	EIF4B	eukaryotic translation initiation factor 4B
GO	nucleotide binding	24	307	0.416894	200558	APLF	aprataxin and PNKP like factor
GO	nucleotide binding	24	307	0.416894	2051	EPHB6	EPH receptor B6
GO	nucleotide binding	24	307	0.416894	22828	RBM16	RNA binding motif protein 16
GO	nucleotide binding	24	307	0.416894	22848	AAK1	AP2 associated kinase 1
GO	nucleotide binding	24	307	0.416894	22985	ACIN1	apoptotic chromatin condensation inducer 1
GO	nucleotide binding	24	307	0.416894	26354	GNL3	guanine nucleotide binding protein-like 3 (nucleolar)
GO	nucleotide binding	24	307	0.416894	3182	HNRNPAB	heterogeneous nuclear ribonucleoprotein A/B
GO	nucleotide binding	24	307	0.416894	345651	ACTBL2	actin, beta-like 2
GO	nucleotide binding	24	307	0.416894	5037	PEBP1	phosphatidylethanolamine binding protein 1
GO	nucleotide binding	24	307	0.416894	51143	DYNC1LI1	dynein, cytoplasmic 1, light intermediate chain 1
GO	nucleotide binding	24	307	0.416894	5128	CDK17	cyclin-dependent kinase 17
GO	nucleotide binding	24	307	0.416894	51727	CMPK1	cytidine monophosphate (UMP-CMP) kinase 1, cytosolic
GO	nucleotide binding	24	307	0.416894	5230	PGK1	phosphoglycerate kinase 1
GO	nucleotide binding	24	307	0.416894	5591	PRKDC	protein kinase, DNA-activated, catalytic polypeptide
GO	nucleotide binding	24	307	0.416894	5725	PTBP1	polypyrimidine tract binding protein 1
GO	nucleotide binding	24	307	0.416894	6629	SNRPB2	small nuclear ribonucleoprotein polypeptide B''
GO	nucleotide binding	24	307	0.416894	80271	ITPKC	inositol 1,4,5-trisphosphate 3-kinase C
GO	nucleotide binding	24	307	0.416894	8801	SUCLG2	succinate-CoA ligase, GDP-forming, beta subunit
GO	nucleotide binding	24	307	0.416894	9188	DDX21	DEAD (Asp-Glu-Ala-Asp) box polypeptide 21
GO	nucleotide binding	24	307	0.416894	9669	EIF5B	eukaryotic translation initiation factor 5B
GO	zinc ion binding	17	215	0.422632	10939	AFG3L2	AFG3 ATPase family gene 3-like 2 (yeast)
GO	zinc ion binding	17	215	0.422632	2186	BPTF	bromodomain PHD finger transcription factor
GO	zinc ion binding	17	215	0.422632	2274	FHL2	four and a half LIM domains 2
GO	zinc ion binding	17	215	0.422632	2275	FHL3	four and a half LIM domains 3
GO	zinc ion binding	17	215	0.422632	25921	ZDHHC5	zinc finger, DHHC-type containing 5
GO	zinc ion binding	17	215	0.422632	4026	LPP	LIM domain containing preferred translocation partner in lipoma
GO	zinc ion binding	17	215	0.422632	4152	MBD1	methyl-CpG binding domain protein 1
GO	zinc ion binding	17	215	0.422632	672	BRCA1	breast cancer 1, early onset
GO	zinc ion binding	17	215	0.422632	7205	TRIP6	thyroid hormone receptor interactor 6
GO	zinc ion binding	17	215	0.422632	7385	UQCRC2	ubiquinol-cytochrome c reductase core protein II
GO	zinc ion binding	17	215	0.422632	7555	CNBP	CCHC-type zinc finger, nucleic acid binding protein
GO	zinc ion binding	17	215	0.422632	7791	ZYX	zyxin
GO	zinc ion binding	17	215	0.422632	79710	MORC4	MORC family CW-type zinc finger 4
GO	zinc ion binding	17	215	0.422632	8470	SORBS2	sorbin and SH3 domain containing 2
GO	zinc ion binding	17	215	0.422632	8572	PDLIM4	PDZ and LIM domain 4
GO	zinc ion binding	17	215	0.422632	9719	ADAMTSL2	ADAMTS-like 2
GO	zinc ion binding	17	215	0.422632	9877	ZC3H11A	zinc finger CCCH-type containing 11A
GO	NADH dehydrogenase (ubiquinone) activity	3	32	0.425596	4713	NDUFB7	NADH dehydrogenase (ubiquinone) 1 beta subcomplex, 7, 18kDa
GO	NADH dehydrogenase (ubiquinone) activity	3	32	0.425596	4726	NDUFS6	NADH dehydrogenase (ubiquinone) Fe-S protein 6, 13kDa (NADH-coenzyme Q reductase)
GO	NADH dehydrogenase (ubiquinone) activity	3	32	0.425596	4731	NDUFV3	NADH dehydrogenase (ubiquinone) flavoprotein 3, 10kDa
GO	lipid binding	2	20	0.44182	5037	PEBP1	phosphatidylethanolamine binding protein 1
GO	lipid binding	2	20	0.44182	6342	SCP2	sterol carrier protein 2
GO	signal transducer activity	3	33	0.445747	1399	CRKL	v-crk sarcoma virus CT10 oncogene homolog (avian)-like
GO	signal transducer activity	3	33	0.445747	2764	GMFB	glia maturation factor, beta
GO	signal transducer activity	3	33	0.445747	4659	PPP1R12A	protein phosphatase 1, regulatory (inhibitor) subunit 12A
GO	mitochondrial respiratory chain complex I	3	33	0.445747	4713	NDUFB7	NADH dehydrogenase (ubiquinone) 1 beta subcomplex, 7, 18kDa
GO	mitochondrial respiratory chain complex I	3	33	0.445747	4726	NDUFS6	NADH dehydrogenase (ubiquinone) Fe-S protein 6, 13kDa (NADH-coenzyme Q reductase)
GO	mitochondrial respiratory chain complex I	3	33	0.445747	4731	NDUFV3	NADH dehydrogenase (ubiquinone) flavoprotein 3, 10kDa
GO	proteolysis	4	46	0.445969	10406	WFDC2	WAP four-disulfide core domain 2
GO	proteolysis	4	46	0.445969	10939	AFG3L2	AFG3 ATPase family gene 3-like 2 (yeast)
GO	proteolysis	4	46	0.445969	1515	CTSL2	cathepsin L2
GO	proteolysis	4	46	0.445969	7385	UQCRC2	ubiquinol-cytochrome c reductase core protein II
GO	small nucleolar ribonucleoprotein complex	1	8	0.459597	10528	NOP56	NOP56 ribonucleoprotein homolog (yeast)
GO	response to nutrient	1	8	0.459597	1327	COX4I1	cytochrome c oxidase subunit IV isoform 1
GO	microvillus	1	8	0.459597	1515	CTSL2	cathepsin L2
GO	late endosome	1	8	0.459597	201294	UNC13D	unc-13 homolog D (C. elegans)
GO	locomotory behavior	1	8	0.459597	2548	GAA	glucosidase, alpha; acid
GO	histone deacetylase binding	1	8	0.459597	25836	NIPBL	Nipped-B homolog (Drosophila)
GO	ossification	1	8	0.459597	285313	IGSF10	immunoglobulin superfamily, member 10
GO	trans-Golgi network	1	8	0.459597	3482	IGF2R	insulin-like growth factor 2 receptor
GO	response to cAMP	1	8	0.459597	5037	PEBP1	phosphatidylethanolamine binding protein 1
GO	actin filament organization	1	8	0.459597	55114	ARHGAP17	Rho GTPase activating protein 17
GO	insoluble fraction	1	8	0.459597	55114	ARHGAP17	Rho GTPase activating protein 17
GO	phosphoprotein phosphatase inhibitor activity	1	8	0.459597	6992	PPP1R11	protein phosphatase 1, regulatory (inhibitor) subunit 11
GO	platelet alpha granule lumen	1	8	0.459597	7057	THBS1	thrombospondin 1
GO	thyroid hormone receptor binding	1	8	0.459597	7205	TRIP6	thyroid hormone receptor interactor 6
GO	regulation of growth	1	8	0.459597	8091	HMGA2	high mobility group AT-hook 2
GO	cytoplasmic vesicle membrane	1	8	0.459597	9052	GPRC5A	G protein-coupled receptor, family C, group 5, member A
GO	protein amino acid phosphorylation	4	47	0.462815	2051	EPHB6	EPH receptor B6
GO	protein amino acid phosphorylation	4	47	0.462815	22848	AAK1	AP2 associated kinase 1
GO	protein amino acid phosphorylation	4	47	0.462815	2764	GMFB	glia maturation factor, beta
GO	protein amino acid phosphorylation	4	47	0.462815	5128	CDK17	cyclin-dependent kinase 17
GO	external side of plasma membrane	2	21	0.467343	1515	CTSL2	cathepsin L2
GO	external side of plasma membrane	2	21	0.467343	7057	THBS1	thrombospondin 1
GO	sensory perception of sound	2	21	0.467343	25836	NIPBL	Nipped-B homolog (Drosophila)
GO	sensory perception of sound	2	21	0.467343	64072	CDH23	cadherin-related 23
GO	negative regulation of transcription, DNA-dependent	2	21	0.467343	3182	HNRNPAB	heterogeneous nuclear ribonucleoprotein A/B
GO	negative regulation of transcription, DNA-dependent	2	21	0.467343	55729	ATF7IP	activating transcription factor 7 interacting protein
GO	single-stranded DNA binding	2	21	0.467343	64073	C19orf33	chromosome 19 open reading frame 33
GO	single-stranded DNA binding	2	21	0.467343	6742	SSBP1	single-stranded DNA binding protein 1
GO	transcription factor binding	3	35	0.485172	2186	BPTF	bromodomain PHD finger transcription factor
GO	transcription factor binding	3	35	0.485172	3159	HMGA1	high mobility group AT-hook 1
GO	transcription factor binding	3	35	0.485172	5591	PRKDC	protein kinase, DNA-activated, catalytic polypeptide
GO	ribonucleoprotein complex	3	35	0.485172	3182	HNRNPAB	heterogeneous nuclear ribonucleoprotein A/B
GO	ribonucleoprotein complex	3	35	0.485172	6189	RPS3A	ribosomal protein S3A
GO	ribonucleoprotein complex	3	35	0.485172	672	BRCA1	breast cancer 1, early onset
GO	generation of precursor metabolites and energy	2	22	0.492166	1327	COX4I1	cytochrome c oxidase subunit IV isoform 1
GO	generation of precursor metabolites and energy	2	22	0.492166	93974	ATPIF1	ATPase inhibitory factor 1
GO	SH3 domain binding	2	22	0.492166	23607	CD2AP	CD2-associated protein
GO	SH3 domain binding	2	22	0.492166	55114	ARHGAP17	Rho GTPase activating protein 17
GO	chromosome	2	22	0.492166	3159	HMGA1	high mobility group AT-hook 1
GO	chromosome	2	22	0.492166	8091	HMGA2	high mobility group AT-hook 2
GO	positive regulation of transcription	2	22	0.492166	3159	HMGA1	high mobility group AT-hook 1
GO	positive regulation of transcription	2	22	0.492166	8301	PICALM	phosphatidylinositol binding clathrin assembly protein
GO	peroxisome	2	22	0.492166	373156	GSTK1	glutathione S-transferase kappa 1
GO	peroxisome	2	22	0.492166	6342	SCP2	sterol carrier protein 2
GO	cytoplasmic vesicle	2	22	0.492166	8301	PICALM	phosphatidylinositol binding clathrin assembly protein
GO	cytoplasmic vesicle	2	22	0.492166	9052	GPRC5A	G protein-coupled receptor, family C, group 5, member A
GO	axonogenesis	1	9	0.499682	10939	AFG3L2	AFG3 ATPase family gene 3-like 2 (yeast)
GO	cysteine-type peptidase activity	1	9	0.499682	1515	CTSL2	cathepsin L2
GO	mitochondrion organization	1	9	0.499682	1525	CXADR	coxsackie virus and adenovirus receptor
GO	fatty acid beta-oxidation	1	9	0.499682	1892	ECHS1	enoyl Coenzyme A hydratase, short chain, 1, mitochondrial
GO	response to lipopolysaccharide	1	9	0.499682	217	ALDH2	aldehyde dehydrogenase 2 family (mitochondrial)
GO	beta-catenin binding	1	9	0.499682	23607	CD2AP	CD2-associated protein
GO	cadherin binding	1	9	0.499682	23607	CD2AP	CD2-associated protein
GO	glucose metabolic process	1	9	0.499682	2548	GAA	glucosidase, alpha; acid
GO	2-oxoglutarate metabolic process	1	9	0.499682	2805	GOT1	glutamic-oxaloacetic transaminase 1, soluble (aspartate aminotransferase 1)
GO	calcium-dependent phospholipid binding	1	9	0.499682	307	ANXA4	annexin A4
GO	phosphoprotein phosphatase activity	1	9	0.499682	4659	PPP1R12A	protein phosphatase 1, regulatory (inhibitor) subunit 12A
GO	condensed chromosome kinetochore	1	9	0.499682	51143	DYNC1LI1	dynein, cytoplasmic 1, light intermediate chain 1
GO	lipid transport	1	9	0.499682	6342	SCP2	sterol carrier protein 2
GO	filopodium	1	9	0.499682	6624	FSCN1	fascin homolog 1, actin-bundling protein (Strongylocentrotus purpuratus)
GO	activation of MAPK activity	1	9	0.499682	7057	THBS1	thrombospondin 1
GO	cell differentiation	4	50	0.512195	221937	FOXK1	forkhead box K1
GO	cell differentiation	4	50	0.512195	255743	NPNT	nephronectin
GO	cell differentiation	4	50	0.512195	285313	IGSF10	immunoglobulin superfamily, member 10
GO	cell differentiation	4	50	0.512195	6189	RPS3A	ribosomal protein S3A
GO	GTPase activator activity	2	23	0.516252	55114	ARHGAP17	Rho GTPase activating protein 17
GO	GTPase activator activity	2	23	0.516252	93663	ARHGAP18	Rho GTPase activating protein 18
GO	endosome	3	37	0.52322	27333	GOLIM4	golgi integral membrane protein 4
GO	endosome	3	37	0.52322	3482	IGF2R	insulin-like growth factor 2 receptor
GO	endosome	3	37	0.52322	54940	OCIAD1	OCIA domain containing 1
GO	cytoskeleton	12	160	0.525608	10409	BASP1	brain abundant, membrane attached signal protein 1
GO	cytoskeleton	12	160	0.525608	10801	40430	septin 9
GO	cytoskeleton	12	160	0.525608	147179	WIPF2	WAS/WASL interacting protein family, member 2
GO	cytoskeleton	12	160	0.525608	148170	CDC42EP5	CDC42 effector protein (Rho GTPase binding) 5
GO	cytoskeleton	12	160	0.525608	2017	CTTN	cortactin
GO	cytoskeleton	12	160	0.525608	2037	EPB41L2	erythrocyte membrane protein band 4.1-like 2
GO	cytoskeleton	12	160	0.525608	288	ANK3	ankyrin 3, node of Ranvier (ankyrin G)
GO	cytoskeleton	12	160	0.525608	345651	ACTBL2	actin, beta-like 2
GO	cytoskeleton	12	160	0.525608	7205	TRIP6	thyroid hormone receptor interactor 6
GO	cytoskeleton	12	160	0.525608	7791	ZYX	zyxin
GO	cytoskeleton	12	160	0.525608	800	CALD1	caldesmon 1
GO	cytoskeleton	12	160	0.525608	9168	TMSB10	thymosin beta 10
GO	nucleoside-triphosphatase activity	1	10	0.536807	10939	AFG3L2	AFG3 ATPase family gene 3-like 2 (yeast)
GO	translation factor activity, nucleic acid binding	1	10	0.536807	10985	GCN1L1	GCN1 general control of amino-acid synthesis 1-like 1 (yeast)
GO	2 iron, 2 sulfur cluster binding	1	10	0.536807	112812	FDX1L	ferredoxin 1-like
GO	response to protein stimulus	1	10	0.536807	1515	CTSL2	cathepsin L2
GO	chromatin remodeling	1	10	0.536807	2186	BPTF	bromodomain PHD finger transcription factor
GO	mRNA binding	1	10	0.536807	3182	HNRNPAB	heterogeneous nuclear ribonucleoprotein A/B
GO	lysosomal membrane	1	10	0.536807	3482	IGF2R	insulin-like growth factor 2 receptor
GO	central nervous system development	1	10	0.536807	4155	MBP	myelin basic protein
GO	synaptic transmission	1	10	0.536807	4155	MBP	myelin basic protein
GO	neuron projection development	1	10	0.536807	4734	NEDD4	neural precursor cell expressed, developmentally down-regulated 4
GO	glucose homeostasis	1	10	0.536807	572	BAD	BCL2-associated agonist of cell death
GO	heterogeneous nuclear ribonucleoprotein complex	1	10	0.536807	5725	PTBP1	polypyrimidine tract binding protein 1
GO	keratinocyte differentiation	1	10	0.536807	6698	SPRR1A	small proline-rich protein 1A
GO	phospholipid binding	1	10	0.536807	8301	PICALM	phosphatidylinositol binding clathrin assembly protein
GO	immune response	2	24	0.539573	4155	MBP	myelin basic protein
GO	immune response	2	24	0.539573	7057	THBS1	thrombospondin 1
GO	apoptosis	6	81	0.561226	1611	DAP	death-associated protein
GO	apoptosis	6	81	0.561226	22985	ACIN1	apoptotic chromatin condensation inducer 1
GO	apoptosis	6	81	0.561226	5074	PAWR	PRKC, apoptosis, WT1, regulator
GO	apoptosis	6	81	0.561226	572	BAD	BCL2-associated agonist of cell death
GO	apoptosis	6	81	0.561226	672	BRCA1	breast cancer 1, early onset
GO	apoptosis	6	81	0.561226	7057	THBS1	thrombospondin 1
GO	receptor binding	2	25	0.562111	10776	ARPP19	cAMP-regulated phosphoprotein, 19kDa
GO	receptor binding	2	25	0.562111	5037	PEBP1	phosphatidylethanolamine binding protein 1
GO	cytochrome-c oxidase activity	1	11	0.571191	1327	COX4I1	cytochrome c oxidase subunit IV isoform 1
GO	neuron projection	1	11	0.571191	1515	CTSL2	cathepsin L2
GO	nuclear inner membrane	1	11	0.571191	26092	TOR1AIP1	torsin A interacting protein 1
GO	cytokine activity	1	11	0.571191	2896	GRN	granulin
GO	heme binding	1	11	0.571191	29937	NENF	neuron derived neurotrophic factor
GO	regulation of cell growth	1	11	0.571191	3490	IGFBP7	insulin-like growth factor binding protein 7
GO	protein kinase C binding	1	11	0.571191	4082	MARCKS	myristoylated alanine-rich protein kinase C substrate
GO	cation binding	1	11	0.571191	4668	NAGA	N-acetylgalactosaminidase, alpha-
GO	NADH dehydrogenase activity	1	11	0.571191	4713	NDUFB7	NADH dehydrogenase (ubiquinone) 1 beta subcomplex, 7, 18kDa
GO	response to ethanol	1	11	0.571191	5037	PEBP1	phosphatidylethanolamine binding protein 1
GO	spindle pole	1	11	0.571191	51143	DYNC1LI1	dynein, cytoplasmic 1, light intermediate chain 1
GO	nucleobase, nucleoside, nucleotide and nucleic acid metabolic process	1	11	0.571191	51727	CMPK1	cytidine monophosphate (UMP-CMP) kinase 1, cytosolic
GO	protein localization	1	11	0.571191	55187	VPS13D	vacuolar protein sorting 13 homolog D (S. cerevisiae)
GO	myosin complex	1	11	0.571191	57530	CGN	cingulin
GO	protein ubiquitination	1	11	0.571191	672	BRCA1	breast cancer 1, early onset
GO	protein homotetramerization	1	11	0.571191	93974	ATPIF1	ATPase inhibitory factor 1
GO	response to organic substance	1	11	0.571191	9414	TJP2	tight junction protein 2 (zona occludens 2)
GO	negative regulation of transcription	2	26	0.583854	4152	MBD1	methyl-CpG binding domain protein 1
GO	negative regulation of transcription	2	26	0.583854	672	BRCA1	breast cancer 1, early onset
GO	regulation of translation	1	12	0.603035	10985	GCN1L1	GCN1 general control of amino-acid synthesis 1-like 1 (yeast)
GO	transferase activity, transferring glycosyl groups	1	12	0.603035	2591	GALNT3	UDP-N-acetyl-alpha-D-galactosamine:polypeptide N-acetylgalactosaminyltransferase 3 (GalNAc-T3)
GO	glutathione transferase activity	1	12	0.603035	373156	GSTK1	glutathione S-transferase kappa 1
GO	response to wounding	1	12	0.603035	5037	PEBP1	phosphatidylethanolamine binding protein 1
GO	cytosolic large ribosomal subunit	1	12	0.603035	6128	RPL6	ribosomal protein L6
GO	response to unfolded protein	1	12	0.603035	7873	MANF	mesencephalic astrocyte-derived neurotrophic factor
GO	mitochondrial small ribosomal subunit	1	12	0.603035	92259	MRPS36	mitochondrial ribosomal protein S36
GO	mitochondrial proton-transporting ATP synthase complex	1	12	0.603035	93974	ATPIF1	ATPase inhibitory factor 1
GO	protein homooligomerization	1	12	0.603035	93974	ATPIF1	ATPase inhibitory factor 1
GO	protein dimerization activity	1	12	0.603035	9889	ZBED4	zinc finger, BED-type containing 4
GO	cellular component movement	2	27	0.604795	5329	PLAUR	plasminogen activator, urokinase receptor
GO	cellular component movement	2	27	0.604795	800	CALD1	caldesmon 1
GO	protein tyrosine kinase activity	1	13	0.632525	1399	CRKL	v-crk sarcoma virus CT10 oncogene homolog (avian)-like
GO	cell communication	1	13	0.632525	1515	CTSL2	cathepsin L2
GO	keratin filament	1	13	0.632525	196374	KRT78	keratin 78
GO	transcription regulator activity	1	13	0.632525	2186	BPTF	bromodomain PHD finger transcription factor
GO	microtubule-based movement	1	13	0.632525	3895	KTN1	kinectin 1 (kinesin receptor)
GO	aging	1	13	0.632525	5037	PEBP1	phosphatidylethanolamine binding protein 1
GO	response to toxin	1	13	0.632525	5037	PEBP1	phosphatidylethanolamine binding protein 1
GO	peptidyl-prolyl cis-trans isomerase activity	1	13	0.632525	5478	PPIA	peptidylprolyl isomerase A (cyclophilin A)
GO	protein targeting to mitochondrion	1	13	0.632525	56993	TOMM22	translocase of outer mitochondrial membrane 22 homolog (yeast)
GO	nuclear mRNA splicing, via spliceosome	1	13	0.632525	6629	SNRPB2	small nuclear ribonucleoprotein polypeptide B''
GO	response to estrogen stimulus	1	13	0.632525	672	BRCA1	breast cancer 1, early onset
GO	response to ionizing radiation	1	13	0.632525	672	BRCA1	breast cancer 1, early onset
GO	mitochondrial nucleoid	1	13	0.632525	6742	SSBP1	single-stranded DNA binding protein 1
GO	positive regulation of NF-kappaB transcription factor activity	1	13	0.632525	92140	MTDH	metadherin
GO	hydrolase activity	3	152	0.989	10247	HRSP12	heat-responsive protein 12
GO	hydrolase activity	3	152	0.989	52	ACP1	acid phosphatase 1, soluble
GO	hydrolase activity	3	152	0.989	9188	DDX21	DEAD (Asp-Glu-Ala-Asp) box polypeptide 21
GO	mitochondrion	31	436	0.989	10247	HRSP12	heat-responsive protein 12
GO	mitochondrion	31	436	0.989	10549	PRDX4	peroxiredoxin 4
GO	mitochondrion	31	436	0.989	10939	AFG3L2	AFG3 ATPase family gene 3-like 2 (yeast)
GO	mitochondrion	31	436	0.989	112812	FDX1L	ferredoxin 1-like
GO	mitochondrion	31	436	0.989	1327	COX4I1	cytochrome c oxidase subunit IV isoform 1
GO	mitochondrion	31	436	0.989	135154	C6orf57	chromosome 6 open reading frame 57
GO	mitochondrion	31	436	0.989	1892	ECHS1	enoyl Coenzyme A hydratase, short chain, 1, mitochondrial
GO	mitochondrion	31	436	0.989	217	ALDH2	aldehyde dehydrogenase 2 family (mitochondrial)
GO	mitochondrion	31	436	0.989	2671	GFER	growth factor, augmenter of liver regeneration
GO	mitochondrion	31	436	0.989	2896	GRN	granulin
GO	mitochondrion	31	436	0.989	4515	MTCP1	mature T-cell proliferation 1
GO	mitochondrion	31	436	0.989	4713	NDUFB7	NADH dehydrogenase (ubiquinone) 1 beta subcomplex, 7, 18kDa
GO	mitochondrion	31	436	0.989	4726	NDUFS6	NADH dehydrogenase (ubiquinone) Fe-S protein 6, 13kDa (NADH-coenzyme Q reductase)
GO	mitochondrion	31	436	0.989	4731	NDUFV3	NADH dehydrogenase (ubiquinone) flavoprotein 3, 10kDa
GO	mitochondrion	31	436	0.989	5037	PEBP1	phosphatidylethanolamine binding protein 1
GO	mitochondrion	31	436	0.989	51142	CHCHD2	coiled-coil-helix-coiled-coil-helix domain containing 2
GO	mitochondrion	31	436	0.989	51706	CYB5R1	cytochrome b5 reductase 1
GO	mitochondrion	31	436	0.989	54940	OCIAD1	OCIA domain containing 1
GO	mitochondrion	31	436	0.989	54996	MOSC2	MOCO sulphurase C-terminal domain containing 2
GO	mitochondrion	31	436	0.989	55848	C9orf46	chromosome 9 open reading frame 46
GO	mitochondrion	31	436	0.989	56993	TOMM22	translocase of outer mitochondrial membrane 22 homolog (yeast)
GO	mitochondrion	31	436	0.989	572	BAD	BCL2-associated agonist of cell death
GO	mitochondrion	31	436	0.989	6342	SCP2	sterol carrier protein 2
GO	mitochondrion	31	436	0.989	6576	SLC25A1	solute carrier family 25 (mitochondrial carrier; citrate transporter), member 1
GO	mitochondrion	31	436	0.989	6742	SSBP1	single-stranded DNA binding protein 1
GO	mitochondrion	31	436	0.989	7385	UQCRC2	ubiquinol-cytochrome c reductase core protein II
GO	mitochondrion	31	436	0.989	87178	PNPT1	polyribonucleotide nucleotidyltransferase 1
GO	mitochondrion	31	436	0.989	8801	SUCLG2	succinate-CoA ligase, GDP-forming, beta subunit
GO	mitochondrion	31	436	0.989	92259	MRPS36	mitochondrial ribosomal protein S36
GO	mitochondrion	31	436	0.989	93974	ATPIF1	ATPase inhibitory factor 1
GO	mitochondrion	31	436	0.989	94081	SFXN1	sideroflexin 1
GO	nucleus	61	875	0.989	10247	HRSP12	heat-responsive protein 12
GO	nucleus	61	875	0.989	10409	BASP1	brain abundant, membrane attached signal protein 1
GO	nucleus	61	875	0.989	10528	NOP56	NOP56 ribonucleoprotein homolog (yeast)
GO	nucleus	61	875	0.989	10541	ANP32B	acidic (leucine-rich) nuclear phosphoprotein 32 family, member B
GO	nucleus	61	875	0.989	10614	HEXIM1	hexamethylene bis-acetamide inducible 1
GO	nucleus	61	875	0.989	10963	STIP1	stress-induced-phosphoprotein 1
GO	nucleus	61	875	0.989	11030	RBPMS	RNA binding protein with multiple splicing
GO	nucleus	61	875	0.989	117246	FTSJ3	FtsJ homolog 3 (E. coli)
GO	nucleus	61	875	0.989	1327	COX4I1	cytochrome c oxidase subunit IV isoform 1
GO	nucleus	61	875	0.989	200558	APLF	aprataxin and PNKP like factor
GO	nucleus	61	875	0.989	2186	BPTF	bromodomain PHD finger transcription factor
GO	nucleus	61	875	0.989	221937	FOXK1	forkhead box K1
GO	nucleus	61	875	0.989	2274	FHL2	four and a half LIM domains 2
GO	nucleus	61	875	0.989	2275	FHL3	four and a half LIM domains 3
GO	nucleus	61	875	0.989	22828	RBM16	RNA binding motif protein 16
GO	nucleus	61	875	0.989	22985	ACIN1	apoptotic chromatin condensation inducer 1
GO	nucleus	61	875	0.989	23135	KDM6B	lysine (K)-specific demethylase 6B
GO	nucleus	61	875	0.989	23244	PDS5A	PDS5, regulator of cohesion maintenance, homolog A (S. cerevisiae)
GO	nucleus	61	875	0.989	25836	NIPBL	Nipped-B homolog (Drosophila)
GO	nucleus	61	875	0.989	26092	TOR1AIP1	torsin A interacting protein 1
GO	nucleus	61	875	0.989	26156	RSL1D1	ribosomal L1 domain containing 1
GO	nucleus	61	875	0.989	26354	GNL3	guanine nucleotide binding protein-like 3 (nucleolar)
GO	nucleus	61	875	0.989	27333	GOLIM4	golgi integral membrane protein 4
GO	nucleus	61	875	0.989	30836	DNTTIP2	deoxynucleotidyltransferase, terminal, interacting protein 2
GO	nucleus	61	875	0.989	3150	HMGN1	high-mobility group nucleosome binding domain 1
GO	nucleus	61	875	0.989	3151	HMGN2	high-mobility group nucleosomal binding domain 2
GO	nucleus	61	875	0.989	3159	HMGA1	high mobility group AT-hook 1
GO	nucleus	61	875	0.989	3182	HNRNPAB	heterogeneous nuclear ribonucleoprotein A/B
GO	nucleus	61	875	0.989	3482	IGF2R	insulin-like growth factor 2 receptor
GO	nucleus	61	875	0.989	4026	LPP	LIM domain containing preferred translocation partner in lipoma
GO	nucleus	61	875	0.989	4152	MBD1	methyl-CpG binding domain protein 1
GO	nucleus	61	875	0.989	5074	PAWR	PRKC, apoptosis, WT1, regulator
GO	nucleus	61	875	0.989	51155	HN1	hematological and neurological expressed 1
GO	nucleus	61	875	0.989	51727	CMPK1	cytidine monophosphate (UMP-CMP) kinase 1, cytosolic
GO	nucleus	61	875	0.989	5478	PPIA	peptidylprolyl isomerase A (cyclophilin A)
GO	nucleus	61	875	0.989	55729	ATF7IP	activating transcription factor 7 interacting protein
GO	nucleus	61	875	0.989	5591	PRKDC	protein kinase, DNA-activated, catalytic polypeptide
GO	nucleus	61	875	0.989	5725	PTBP1	polypyrimidine tract binding protein 1
GO	nucleus	61	875	0.989	57727	NCOA5	nuclear receptor coactivator 5
GO	nucleus	61	875	0.989	6189	RPS3A	ribosomal protein S3A
GO	nucleus	61	875	0.989	64073	C19orf33	chromosome 19 open reading frame 33
GO	nucleus	61	875	0.989	64318	NOC3L	nucleolar complex associated 3 homolog (S. cerevisiae)
GO	nucleus	61	875	0.989	6629	SNRPB2	small nuclear ribonucleoprotein polypeptide B''
GO	nucleus	61	875	0.989	672	BRCA1	breast cancer 1, early onset
GO	nucleus	61	875	0.989	6949	TCOF1	Treacher Collins-Franceschetti syndrome 1
GO	nucleus	61	875	0.989	7205	TRIP6	thyroid hormone receptor interactor 6
GO	nucleus	61	875	0.989	7385	UQCRC2	ubiquinol-cytochrome c reductase core protein II
GO	nucleus	61	875	0.989	7791	ZYX	zyxin
GO	nucleus	61	875	0.989	7916	BAT2	HLA-B associated transcript 2
GO	nucleus	61	875	0.989	79366	HMGN5	high-mobility group nucleosome binding domain 5
GO	nucleus	61	875	0.989	80271	ITPKC	inositol 1,4,5-trisphosphate 3-kinase C
GO	nucleus	61	875	0.989	8091	HMGA2	high mobility group AT-hook 2
GO	nucleus	61	875	0.989	8301	PICALM	phosphatidylinositol binding clathrin assembly protein
GO	nucleus	61	875	0.989	8470	SORBS2	sorbin and SH3 domain containing 2
GO	nucleus	61	875	0.989	8731	RNMT	RNA (guanine-7-) methyltransferase
GO	nucleus	61	875	0.989	90861	HN1L	hematological and neurological expressed 1-like
GO	nucleus	61	875	0.989	9188	DDX21	DEAD (Asp-Glu-Ala-Asp) box polypeptide 21
GO	nucleus	61	875	0.989	92140	MTDH	metadherin
GO	nucleus	61	875	0.989	9414	TJP2	tight junction protein 2 (zona occludens 2)
GO	nucleus	61	875	0.989	9686	VGLL4	vestigial like 4 (Drosophila)
GO	nucleus	61	875	0.989	9889	ZBED4	zinc finger, BED-type containing 4
GO	promoter binding	1	16	0.989	10409	BASP1	brain abundant, membrane attached signal protein 1
GO	cell redox homeostasis	1	32	0.989	10549	PRDX4	peroxiredoxin 4
GO	oxidation reduction	6	115	0.989	10549	PRDX4	peroxiredoxin 4
GO	oxidation reduction	6	115	0.989	217	ALDH2	aldehyde dehydrogenase 2 family (mitochondrial)
GO	oxidation reduction	6	115	0.989	23135	KDM6B	lysine (K)-specific demethylase 6B
GO	oxidation reduction	6	115	0.989	2671	GFER	growth factor, augmenter of liver regeneration
GO	oxidation reduction	6	115	0.989	51706	CYB5R1	cytochrome b5 reductase 1
GO	oxidation reduction	6	115	0.989	54996	MOSC2	MOCO sulphurase C-terminal domain containing 2
GO	oxidoreductase activity	7	107	0.989	10549	PRDX4	peroxiredoxin 4
GO	oxidoreductase activity	7	107	0.989	217	ALDH2	aldehyde dehydrogenase 2 family (mitochondrial)
GO	oxidoreductase activity	7	107	0.989	23135	KDM6B	lysine (K)-specific demethylase 6B
GO	oxidoreductase activity	7	107	0.989	2671	GFER	growth factor, augmenter of liver regeneration
GO	oxidoreductase activity	7	107	0.989	51706	CYB5R1	cytochrome b5 reductase 1
GO	oxidoreductase activity	7	107	0.989	54996	MOSC2	MOCO sulphurase C-terminal domain containing 2
GO	oxidoreductase activity	7	107	0.989	6342	SCP2	sterol carrier protein 2
GO	regulation of transcription	10	168	0.989	10614	HEXIM1	hexamethylene bis-acetamide inducible 1
GO	regulation of transcription	10	168	0.989	11030	RBPMS	RNA binding protein with multiple splicing
GO	regulation of transcription	10	168	0.989	2186	BPTF	bromodomain PHD finger transcription factor
GO	regulation of transcription	10	168	0.989	2274	FHL2	four and a half LIM domains 2
GO	regulation of transcription	10	168	0.989	30836	DNTTIP2	deoxynucleotidyltransferase, terminal, interacting protein 2
GO	regulation of transcription	10	168	0.989	5074	PAWR	PRKC, apoptosis, WT1, regulator
GO	regulation of transcription	10	168	0.989	55729	ATF7IP	activating transcription factor 7 interacting protein
GO	regulation of transcription	10	168	0.989	57727	NCOA5	nuclear receptor coactivator 5
GO	regulation of transcription	10	168	0.989	7205	TRIP6	thyroid hormone receptor interactor 6
GO	regulation of transcription	10	168	0.989	9686	VGLL4	vestigial like 4 (Drosophila)
GO	microtubule	2	49	0.989	10801	40430	septin 9
GO	microtubule	2	49	0.989	51143	DYNC1LI1	dynein, cytoplasmic 1, light intermediate chain 1
GO	ATP binding	16	222	0.989	10939	AFG3L2	AFG3 ATPase family gene 3-like 2 (yeast)
GO	ATP binding	16	222	0.989	2051	EPHB6	EPH receptor B6
GO	ATP binding	16	222	0.989	22848	AAK1	AP2 associated kinase 1
GO	ATP binding	16	222	0.989	345651	ACTBL2	actin, beta-like 2
GO	ATP binding	16	222	0.989	5037	PEBP1	phosphatidylethanolamine binding protein 1
GO	ATP binding	16	222	0.989	51143	DYNC1LI1	dynein, cytoplasmic 1, light intermediate chain 1
GO	ATP binding	16	222	0.989	5128	CDK17	cyclin-dependent kinase 17
GO	ATP binding	16	222	0.989	51727	CMPK1	cytidine monophosphate (UMP-CMP) kinase 1, cytosolic
GO	ATP binding	16	222	0.989	5230	PGK1	phosphoglycerate kinase 1
GO	ATP binding	16	222	0.989	5591	PRKDC	protein kinase, DNA-activated, catalytic polypeptide
GO	ATP binding	16	222	0.989	57727	NCOA5	nuclear receptor coactivator 5
GO	ATP binding	16	222	0.989	79710	MORC4	MORC family CW-type zinc finger 4
GO	ATP binding	16	222	0.989	80271	ITPKC	inositol 1,4,5-trisphosphate 3-kinase C
GO	ATP binding	16	222	0.989	8801	SUCLG2	succinate-CoA ligase, GDP-forming, beta subunit
GO	ATP binding	16	222	0.989	9188	DDX21	DEAD (Asp-Glu-Ala-Asp) box polypeptide 21
GO	ATP binding	16	222	0.989	9881	TRANK1	tetratricopeptide repeat and ankyrin repeat containing 1
GO	integral to membrane	17	269	0.989	10939	AFG3L2	AFG3 ATPase family gene 3-like 2 (yeast)
GO	integral to membrane	17	269	0.989	1954	MEGF8	multiple EGF-like-domains 8
GO	integral to membrane	17	269	0.989	2591	GALNT3	UDP-N-acetyl-alpha-D-galactosamine:polypeptide N-acetylgalactosaminyltransferase 3 (GalNAc-T3)
GO	integral to membrane	17	269	0.989	25921	ZDHHC5	zinc finger, DHHC-type containing 5
GO	integral to membrane	17	269	0.989	26092	TOR1AIP1	torsin A interacting protein 1
GO	integral to membrane	17	269	0.989	27333	GOLIM4	golgi integral membrane protein 4
GO	integral to membrane	17	269	0.989	3895	KTN1	kinectin 1 (kinesin receptor)
GO	integral to membrane	17	269	0.989	51706	CYB5R1	cytochrome b5 reductase 1
GO	integral to membrane	17	269	0.989	5329	PLAUR	plasminogen activator, urokinase receptor
GO	integral to membrane	17	269	0.989	55848	C9orf46	chromosome 9 open reading frame 46
GO	integral to membrane	17	269	0.989	56993	TOMM22	translocase of outer mitochondrial membrane 22 homolog (yeast)
GO	integral to membrane	17	269	0.989	64072	CDH23	cadherin-related 23
GO	integral to membrane	17	269	0.989	6576	SLC25A1	solute carrier family 25 (mitochondrial carrier; citrate transporter), member 1
GO	integral to membrane	17	269	0.989	91179	SCARF2	scavenger receptor class F, member 2
GO	integral to membrane	17	269	0.989	92140	MTDH	metadherin
GO	integral to membrane	17	269	0.989	9217	VAPB	VAMP (vesicle-associated membrane protein)-associated protein B and C
GO	integral to membrane	17	269	0.989	94081	SFXN1	sideroflexin 1
GO	metal ion binding	21	334	0.989	10939	AFG3L2	AFG3 ATPase family gene 3-like 2 (yeast)
GO	metal ion binding	21	334	0.989	112812	FDX1L	ferredoxin 1-like
GO	metal ion binding	21	334	0.989	200558	APLF	aprataxin and PNKP like factor
GO	metal ion binding	21	334	0.989	2186	BPTF	bromodomain PHD finger transcription factor
GO	metal ion binding	21	334	0.989	2274	FHL2	four and a half LIM domains 2
GO	metal ion binding	21	334	0.989	2275	FHL3	four and a half LIM domains 3
GO	metal ion binding	21	334	0.989	23135	KDM6B	lysine (K)-specific demethylase 6B
GO	metal ion binding	21	334	0.989	25921	ZDHHC5	zinc finger, DHHC-type containing 5
GO	metal ion binding	21	334	0.989	29937	NENF	neuron derived neurotrophic factor
GO	metal ion binding	21	334	0.989	4026	LPP	LIM domain containing preferred translocation partner in lipoma
GO	metal ion binding	21	334	0.989	4152	MBD1	methyl-CpG binding domain protein 1
GO	metal ion binding	21	334	0.989	672	BRCA1	breast cancer 1, early onset
GO	metal ion binding	21	334	0.989	7086	TKT	transketolase
GO	metal ion binding	21	334	0.989	7205	TRIP6	thyroid hormone receptor interactor 6
GO	metal ion binding	21	334	0.989	7385	UQCRC2	ubiquinol-cytochrome c reductase core protein II
GO	metal ion binding	21	334	0.989	7555	CNBP	CCHC-type zinc finger, nucleic acid binding protein
GO	metal ion binding	21	334	0.989	7791	ZYX	zyxin
GO	metal ion binding	21	334	0.989	79710	MORC4	MORC family CW-type zinc finger 4
GO	metal ion binding	21	334	0.989	8572	PDLIM4	PDZ and LIM domain 4
GO	metal ion binding	21	334	0.989	9877	ZC3H11A	zinc finger CCCH-type containing 11A
GO	metal ion binding	21	334	0.989	9889	ZBED4	zinc finger, BED-type containing 4
GO	peptidase activity	3	58	0.989	10939	AFG3L2	AFG3 ATPase family gene 3-like 2 (yeast)
GO	peptidase activity	3	58	0.989	1515	CTSL2	cathepsin L2
GO	peptidase activity	3	58	0.989	9719	ADAMTSL2	ADAMTS-like 2
GO	unfolded protein binding	2	36	0.989	10939	AFG3L2	AFG3 ATPase family gene 3-like 2 (yeast)
GO	unfolded protein binding	2	36	0.989	5478	PPIA	peptidylprolyl isomerase A (cyclophilin A)
GO	Golgi apparatus	8	124	0.989	10963	STIP1	stress-induced-phosphoprotein 1
GO	Golgi apparatus	8	124	0.989	11135	CDC42EP1	CDC42 effector protein (Rho GTPase binding) 1
GO	Golgi apparatus	8	124	0.989	2591	GALNT3	UDP-N-acetyl-alpha-D-galactosamine:polypeptide N-acetylgalactosaminyltransferase 3 (GalNAc-T3)
GO	Golgi apparatus	8	124	0.989	26003	GORASP2	golgi reassembly stacking protein 2, 55kDa
GO	Golgi apparatus	8	124	0.989	27333	GOLIM4	golgi integral membrane protein 4
GO	Golgi apparatus	8	124	0.989	5037	PEBP1	phosphatidylethanolamine binding protein 1
GO	Golgi apparatus	8	124	0.989	8301	PICALM	phosphatidylinositol binding clathrin assembly protein
GO	Golgi apparatus	8	124	0.989	9217	VAPB	VAMP (vesicle-associated membrane protein)-associated protein B and C
GO	response to stress	1	17	0.989	10963	STIP1	stress-induced-phosphoprotein 1
GO	transcription coactivator activity	3	45	0.989	11030	RBPMS	RNA binding protein with multiple splicing
GO	transcription coactivator activity	3	45	0.989	2274	FHL2	four and a half LIM domains 2
GO	transcription coactivator activity	3	45	0.989	672	BRCA1	breast cancer 1, early onset
GO	intracellular	13	230	0.989	11034	DSTN	destrin (actin depolymerizing factor)
GO	intracellular	13	230	0.989	26156	RSL1D1	ribosomal L1 domain containing 1
GO	intracellular	13	230	0.989	26354	GNL3	guanine nucleotide binding protein-like 3 (nucleolar)
GO	intracellular	13	230	0.989	2764	GMFB	glia maturation factor, beta
GO	intracellular	13	230	0.989	373156	GSTK1	glutathione S-transferase kappa 1
GO	intracellular	13	230	0.989	4734	NEDD4	neural precursor cell expressed, developmentally down-regulated 4
GO	intracellular	13	230	0.989	55114	ARHGAP17	Rho GTPase activating protein 17
GO	intracellular	13	230	0.989	6128	RPL6	ribosomal protein L6
GO	intracellular	13	230	0.989	6189	RPS3A	ribosomal protein S3A
GO	intracellular	13	230	0.989	6218	RPS17	ribosomal protein S17
GO	intracellular	13	230	0.989	672	BRCA1	breast cancer 1, early onset
GO	intracellular	13	230	0.989	8470	SORBS2	sorbin and SH3 domain containing 2
GO	intracellular	13	230	0.989	93663	ARHGAP18	Rho GTPase activating protein 18
GO	mitochondrial matrix	3	78	0.989	112812	FDX1L	ferredoxin 1-like
GO	mitochondrial matrix	3	78	0.989	1892	ECHS1	enoyl Coenzyme A hydratase, short chain, 1, mitochondrial
GO	mitochondrial matrix	3	78	0.989	217	ALDH2	aldehyde dehydrogenase 2 family (mitochondrial)
GO	nucleic acid binding	3	47	0.989	117246	FTSJ3	FtsJ homolog 3 (E. coli)
GO	nucleic acid binding	3	47	0.989	22985	ACIN1	apoptotic chromatin condensation inducer 1
GO	nucleic acid binding	3	47	0.989	9877	ZC3H11A	zinc finger CCCH-type containing 11A
GO	organ morphogenesis	1	16	0.989	1399	CRKL	v-crk sarcoma virus CT10 oncogene homolog (avian)-like
GO	Ras protein signal transduction	1	14	0.989	1399	CRKL	v-crk sarcoma virus CT10 oncogene homolog (avian)-like
GO	cysteine-type endopeptidase activity	1	15	0.989	1515	CTSL2	cathepsin L2
GO	fatty acid metabolic process	1	21	0.989	1892	ECHS1	enoyl Coenzyme A hydratase, short chain, 1, mitochondrial
GO	lipid metabolic process	1	47	0.989	1892	ECHS1	enoyl Coenzyme A hydratase, short chain, 1, mitochondrial
GO	lyase activity	2	29	0.989	1892	ECHS1	enoyl Coenzyme A hydratase, short chain, 1, mitochondrial
GO	lyase activity	2	29	0.989	200558	APLF	aprataxin and PNKP like factor
GO	metabolic process	6	96	0.989	1892	ECHS1	enoyl Coenzyme A hydratase, short chain, 1, mitochondrial
GO	metabolic process	6	96	0.989	2548	GAA	glucosidase, alpha; acid
GO	metabolic process	6	96	0.989	4668	NAGA	N-acetylgalactosaminidase, alpha-
GO	metabolic process	6	96	0.989	6342	SCP2	sterol carrier protein 2
GO	metabolic process	6	96	0.989	7086	TKT	transketolase
GO	metabolic process	6	96	0.989	8801	SUCLG2	succinate-CoA ligase, GDP-forming, beta subunit
GO	calcium ion binding	7	104	0.989	1954	MEGF8	multiple EGF-like-domains 8
GO	calcium ion binding	7	104	0.989	255743	NPNT	nephronectin
GO	calcium ion binding	7	104	0.989	2591	GALNT3	UDP-N-acetyl-alpha-D-galactosamine:polypeptide N-acetylgalactosaminyltransferase 3 (GalNAc-T3)
GO	calcium ion binding	7	104	0.989	307	ANXA4	annexin A4
GO	calcium ion binding	7	104	0.989	4054	LTBP3	latent transforming growth factor beta binding protein 3
GO	calcium ion binding	7	104	0.989	64072	CDH23	cadherin-related 23
GO	calcium ion binding	7	104	0.989	7057	THBS1	thrombospondin 1
GO	cytosol	17	280	0.989	1975	EIF4B	eukaryotic translation initiation factor 4B
GO	cytosol	17	280	0.989	200558	APLF	aprataxin and PNKP like factor
GO	cytosol	17	280	0.989	22985	ACIN1	apoptotic chromatin condensation inducer 1
GO	cytosol	17	280	0.989	27236	ARFIP1	ADP-ribosylation factor interacting protein 1
GO	cytosol	17	280	0.989	2805	GOT1	glutamic-oxaloacetic transaminase 1, soluble (aspartate aminotransferase 1)
GO	cytosol	17	280	0.989	3159	HMGA1	high mobility group AT-hook 1
GO	cytosol	17	280	0.989	4301	MLLT4	myeloid/lymphoid or mixed-lineage leukemia (trithorax homolog, Drosophila); translocated to, 4
GO	cytosol	17	280	0.989	4734	NEDD4	neural precursor cell expressed, developmentally down-regulated 4
GO	cytosol	17	280	0.989	5269	SERPINB6	serpin peptidase inhibitor, clade B (ovalbumin), member 6
GO	cytosol	17	280	0.989	5478	PPIA	peptidylprolyl isomerase A (cyclophilin A)
GO	cytosol	17	280	0.989	572	BAD	BCL2-associated agonist of cell death
GO	cytosol	17	280	0.989	6128	RPL6	ribosomal protein L6
GO	cytosol	17	280	0.989	6189	RPS3A	ribosomal protein S3A
GO	cytosol	17	280	0.989	6218	RPS17	ribosomal protein S17
GO	cytosol	17	280	0.989	6814	STXBP3	syntaxin binding protein 3
GO	cytosol	17	280	0.989	7086	TKT	transketolase
GO	cytosol	17	280	0.989	84817	TXNDC17	thioredoxin domain containing 17
GO	lamellipodium	1	16	0.989	2017	CTTN	cortactin
GO	carbohydrate metabolic process	3	49	0.989	217	ALDH2	aldehyde dehydrogenase 2 family (mitochondrial)
GO	carbohydrate metabolic process	3	49	0.989	2548	GAA	glucosidase, alpha; acid
GO	carbohydrate metabolic process	3	49	0.989	2591	GALNT3	UDP-N-acetyl-alpha-D-galactosamine:polypeptide N-acetylgalactosaminyltransferase 3 (GalNAc-T3)
GO	multicellular organismal development	4	82	0.989	221937	FOXK1	forkhead box K1
GO	multicellular organismal development	4	82	0.989	255743	NPNT	nephronectin
GO	multicellular organismal development	4	82	0.989	285313	IGSF10	immunoglobulin superfamily, member 10
GO	multicellular organismal development	4	82	0.989	8091	HMGA2	high mobility group AT-hook 2
GO	transcription factor activity	5	86	0.989	221937	FOXK1	forkhead box K1
GO	transcription factor activity	5	86	0.989	3159	HMGA1	high mobility group AT-hook 1
GO	transcription factor activity	5	86	0.989	3182	HNRNPAB	heterogeneous nuclear ribonucleoprotein A/B
GO	transcription factor activity	5	86	0.989	4152	MBD1	methyl-CpG binding domain protein 1
GO	transcription factor activity	5	86	0.989	7555	CNBP	CCHC-type zinc finger, nucleic acid binding protein
GO	regulation of transcription from RNA polymerase II promoter	2	37	0.989	2274	FHL2	four and a half LIM domains 2
GO	regulation of transcription from RNA polymerase II promoter	2	37	0.989	672	BRCA1	breast cancer 1, early onset
GO	mRNA processing	3	64	0.989	22828	RBM16	RNA binding motif protein 16
GO	mRNA processing	3	64	0.989	5725	PTBP1	polypyrimidine tract binding protein 1
GO	mRNA processing	3	64	0.989	6629	SNRPB2	small nuclear ribonucleoprotein polypeptide B''
GO	nuclear matrix	1	18	0.989	22828	RBM16	RNA binding motif protein 16
GO	protein domain specific binding	2	33	0.989	22828	RBM16	RNA binding motif protein 16
GO	protein domain specific binding	2	33	0.989	4734	NEDD4	neural precursor cell expressed, developmentally down-regulated 4
GO	RNA splicing	3	75	0.989	22828	RBM16	RNA binding motif protein 16
GO	RNA splicing	3	75	0.989	5725	PTBP1	polypyrimidine tract binding protein 1
GO	RNA splicing	3	75	0.989	6629	SNRPB2	small nuclear ribonucleoprotein polypeptide B''
GO	spliceosomal complex	2	40	0.989	22828	RBM16	RNA binding motif protein 16
GO	spliceosomal complex	2	40	0.989	6629	SNRPB2	small nuclear ribonucleoprotein polypeptide B''
GO	transcription from RNA polymerase II promoter	2	35	0.989	22828	RBM16	RNA binding motif protein 16
GO	transcription from RNA polymerase II promoter	2	35	0.989	4152	MBD1	methyl-CpG binding domain protein 1
GO	protein serine/threonine kinase activity	2	35	0.989	22848	AAK1	AP2 associated kinase 1
GO	protein serine/threonine kinase activity	2	35	0.989	5591	PRKDC	protein kinase, DNA-activated, catalytic polypeptide
GO	ATPase activity	2	34	0.989	22985	ACIN1	apoptotic chromatin condensation inducer 1
GO	ATPase activity	2	34	0.989	55729	ATF7IP	activating transcription factor 7 interacting protein
GO	binding	4	73	0.989	23135	KDM6B	lysine (K)-specific demethylase 6B
GO	binding	4	73	0.989	3434	IFIT1	interferon-induced protein with tetratricopeptide repeats 1
GO	binding	4	73	0.989	4054	LTBP3	latent transforming growth factor beta binding protein 3
GO	binding	4	73	0.989	9881	TRANK1	tetratricopeptide repeat and ankyrin repeat containing 1
GO	chromatin modification	2	40	0.989	23135	KDM6B	lysine (K)-specific demethylase 6B
GO	chromatin modification	2	40	0.989	79366	HMGN5	high-mobility group nucleosome binding domain 5
GO	inflammatory response	1	21	0.989	23135	KDM6B	lysine (K)-specific demethylase 6B
GO	axon	1	20	0.989	23307	FKBP15	FK506 binding protein 15, 133kDa
GO	early endosome	1	16	0.989	23307	FKBP15	FK506 binding protein 15, 133kDa
GO	endocytosis	1	22	0.989	23307	FKBP15	FK506 binding protein 15, 133kDa
GO	protein folding	2	50	0.989	23307	FKBP15	FK506 binding protein 15, 133kDa
GO	protein folding	2	50	0.989	5478	PPIA	peptidylprolyl isomerase A (cyclophilin A)
GO	cell-cell adhesion	1	14	0.989	23607	CD2AP	CD2-associated protein
GO	proteinaceous extracellular matrix	2	33	0.989	255743	NPNT	nephronectin
GO	proteinaceous extracellular matrix	2	33	0.989	9719	ADAMTSL2	ADAMTS-like 2
GO	protein N-terminus binding	1	19	0.989	25836	NIPBL	Nipped-B homolog (Drosophila)
GO	acyltransferase activity	1	16	0.989	25921	ZDHHC5	zinc finger, DHHC-type containing 5
GO	Golgi membrane	2	36	0.989	26003	GORASP2	golgi reassembly stacking protein 2, 55kDa
GO	Golgi membrane	2	36	0.989	27236	ARFIP1	ADP-ribosylation factor interacting protein 1
GO	nucleoplasm	5	108	0.989	26354	GNL3	guanine nucleotide binding protein-like 3 (nucleolar)
GO	nucleoplasm	5	108	0.989	5591	PRKDC	protein kinase, DNA-activated, catalytic polypeptide
GO	nucleoplasm	5	108	0.989	5725	PTBP1	polypyrimidine tract binding protein 1
GO	nucleoplasm	5	108	0.989	672	BRCA1	breast cancer 1, early onset
GO	nucleoplasm	5	108	0.989	8731	RNMT	RNA (guanine-7-) methyltransferase
GO	intracellular protein transport	2	35	0.989	27236	ARFIP1	ADP-ribosylation factor interacting protein 1
GO	intracellular protein transport	2	35	0.989	56993	TOMM22	translocase of outer mitochondrial membrane 22 homolog (yeast)
GO	endosome membrane	1	15	0.989	27333	GOLIM4	golgi integral membrane protein 4
GO	enzyme activator activity	1	14	0.989	2764	GMFB	glia maturation factor, beta
GO	nervous system development	1	44	0.989	2764	GMFB	glia maturation factor, beta
GO	anti-apoptosis	2	41	0.989	307	ANXA4	annexin A4
GO	anti-apoptosis	2	41	0.989	7057	THBS1	thrombospondin 1
GO	DNA binding	12	199	0.989	3150	HMGN1	high-mobility group nucleosome binding domain 1
GO	DNA binding	12	199	0.989	3151	HMGN2	high-mobility group nucleosomal binding domain 2
GO	DNA binding	12	199	0.989	3159	HMGA1	high mobility group AT-hook 1
GO	DNA binding	12	199	0.989	4152	MBD1	methyl-CpG binding domain protein 1
GO	DNA binding	12	199	0.989	5591	PRKDC	protein kinase, DNA-activated, catalytic polypeptide
GO	DNA binding	12	199	0.989	6128	RPL6	ribosomal protein L6
GO	DNA binding	12	199	0.989	672	BRCA1	breast cancer 1, early onset
GO	DNA binding	12	199	0.989	6742	SSBP1	single-stranded DNA binding protein 1
GO	DNA binding	12	199	0.989	79366	HMGN5	high-mobility group nucleosome binding domain 5
GO	DNA binding	12	199	0.989	8091	HMGA2	high mobility group AT-hook 2
GO	DNA binding	12	199	0.989	9881	TRANK1	tetratricopeptide repeat and ankyrin repeat containing 1
GO	DNA binding	12	199	0.989	9889	ZBED4	zinc finger, BED-type containing 4
GO	RNA polymerase II transcription factor activity	1	22	0.989	3150	HMGN1	high-mobility group nucleosome binding domain 1
GO	negative regulation of cell proliferation	2	38	0.989	3490	IGFBP7	insulin-like growth factor binding protein 7
GO	negative regulation of cell proliferation	2	38	0.989	5074	PAWR	PRKC, apoptosis, WT1, regulator
GO	positive regulation of transcription from RNA polymerase II promoter	1	33	0.989	375790	AGRN	agrin
GO	synapse	1	25	0.989	375790	AGRN	agrin
GO	endoplasmic reticulum membrane	3	55	0.989	3895	KTN1	kinectin 1 (kinesin receptor)
GO	endoplasmic reticulum membrane	3	55	0.989	92140	MTDH	metadherin
GO	endoplasmic reticulum membrane	3	55	0.989	9217	VAPB	VAMP (vesicle-associated membrane protein)-associated protein B and C
GO	endoplasmic reticulum	4	138	0.989	3895	KTN1	kinectin 1 (kinesin receptor)
GO	endoplasmic reticulum	4	138	0.989	7555	CNBP	CCHC-type zinc finger, nucleic acid binding protein
GO	endoplasmic reticulum	4	138	0.989	92140	MTDH	metadherin
GO	endoplasmic reticulum	4	138	0.989	9217	VAPB	VAMP (vesicle-associated membrane protein)-associated protein B and C
GO	basement membrane	1	20	0.989	3898	LAD1	ladinin 1
GO	centrosome	1	28	0.989	4082	MARCKS	myristoylated alanine-rich protein kinase C substrate
GO	protein homodimerization activity	3	78	0.989	4668	NAGA	N-acetylgalactosaminidase, alpha-
GO	protein homodimerization activity	3	78	0.989	9217	VAPB	VAMP (vesicle-associated membrane protein)-associated protein B and C
GO	protein homodimerization activity	3	78	0.989	93974	ATPIF1	ATPase inhibitory factor 1
GO	ligase activity	3	43	0.989	4734	NEDD4	neural precursor cell expressed, developmentally down-regulated 4
GO	ligase activity	3	43	0.989	672	BRCA1	breast cancer 1, early onset
GO	ligase activity	3	43	0.989	8801	SUCLG2	succinate-CoA ligase, GDP-forming, beta subunit
GO	response to drug	2	33	0.989	5037	PEBP1	phosphatidylethanolamine binding protein 1
GO	response to drug	2	33	0.989	7057	THBS1	thrombospondin 1
GO	response to oxidative stress	1	28	0.989	5037	PEBP1	phosphatidylethanolamine binding protein 1
GO	kinetochore	1	15	0.989	51143	DYNC1LI1	dynein, cytoplasmic 1, light intermediate chain 1
GO	glycolysis	1	16	0.989	5230	PGK1	phosphoglycerate kinase 1
GO	isomerase activity	1	41	0.989	5478	PPIA	peptidylprolyl isomerase A (cyclophilin A)
GO	DNA recombination	1	14	0.989	5591	PRKDC	protein kinase, DNA-activated, catalytic polypeptide
GO	transmembrane transport	3	51	0.989	56993	TOMM22	translocase of outer mitochondrial membrane 22 homolog (yeast)
GO	transmembrane transport	3	51	0.989	6576	SLC25A1	solute carrier family 25 (mitochondrial carrier; citrate transporter), member 1
GO	transmembrane transport	3	51	0.989	94081	SFXN1	sideroflexin 1
GO	protein kinase binding	1	16	0.989	572	BAD	BCL2-associated agonist of cell death
GO	homophilic cell adhesion	1	14	0.989	64072	CDH23	cadherin-related 23
GO	response to stimulus	1	15	0.989	64072	CDH23	cadherin-related 23
GO	double-stranded DNA binding	1	17	0.989	64073	C19orf33	chromosome 19 open reading frame 33
GO	positive regulation of cell proliferation	1	42	0.989	65108	MARCKSL1	MARCKS-like 1
GO	epidermis development	1	19	0.989	6698	SPRR1A	small proline-rich protein 1A
GO	protein complex	1	29	0.989	672	BRCA1	breast cancer 1, early onset
GO	regulation of apoptosis	1	23	0.989	672	BRCA1	breast cancer 1, early onset
GO	transcription activator activity	2	34	0.989	672	BRCA1	breast cancer 1, early onset
GO	transcription activator activity	2	34	0.989	79366	HMGN5	high-mobility group nucleosome binding domain 5
GO	DNA replication	1	29	0.989	6742	SSBP1	single-stranded DNA binding protein 1
GO	apical plasma membrane	1	27	0.989	6814	STXBP3	syntaxin binding protein 3
GO	protein transport	1	73	0.989	6814	STXBP3	syntaxin binding protein 3
GO	cell cycle arrest	1	14	0.989	7057	THBS1	thrombospondin 1
GO	heparin binding	1	18	0.989	7057	THBS1	thrombospondin 1
GO	integrin binding	1	22	0.989	7057	THBS1	thrombospondin 1
GO	negative regulation of apoptosis	1	32	0.989	7057	THBS1	thrombospondin 1
GO	response to hypoxia	1	21	0.989	7057	THBS1	thrombospondin 1
GO	catalytic activity	1	24	0.989	7385	UQCRC2	ubiquinol-cytochrome c reductase core protein II
GO	cytoplasmic membrane-bounded vesicle	1	14	0.989	7456	WIPF1	WAS/WASL interacting protein family, member 1
GO	cell-cell adherens junction	1	14	0.989	7791	ZYX	zyxin
GO	chromatin binding	1	35	0.989	79366	HMGN5	high-mobility group nucleosome binding domain 5
GO	muscle contraction	1	17	0.989	800	CALD1	caldesmon 1
GO	kinase activity	1	15	0.989	80271	ITPKC	inositol 1,4,5-trisphosphate 3-kinase C
GO	postsynaptic membrane	1	18	0.989	8301	PICALM	phosphatidylinositol binding clathrin assembly protein
GO	mitochondrial intermembrane space	1	15	0.989	87178	PNPT1	polyribonucleotide nucleotidyltransferase 1
GO	tricarboxylic acid cycle	1	15	0.989	8801	SUCLG2	succinate-CoA ligase, GDP-forming, beta subunit
GO	helicase activity	1	19	0.989	9188	DDX21	DEAD (Asp-Glu-Ala-Asp) box polypeptide 21
GO	nuclear membrane	1	25	0.989	92140	MTDH	metadherin
GO	cell death	1	26	0.989	9217	VAPB	VAMP (vesicle-associated membrane protein)-associated protein B and C
GO	protein heterodimerization activity	1	34	0.989	9217	VAPB	VAMP (vesicle-associated membrane protein)-associated protein B and C
GO	ion transport	1	42	0.989	9311	ACCN3	amiloride-sensitive cation channel 3
GO	angiogenesis	1	20	0.989	93974	ATPIF1	ATPase inhibitory factor 1
GO	DNA repair	1	32	0.989	9881	TRANK1	tetratricopeptide repeat and ankyrin repeat containing 1

## Sheet: UP in CAF Enriched Terms
Category	Term	Count in Selected Genes	Count in Total Population	P-value
GO	enzyme binding	7	23	0.000957859
GO	tropomyosin binding	3	4	0.00150672
GO	chromatin	7	26	0.00212372
GO	tight junction	5	14	0.00242085
GO	nerve development	2	2	0.00544135
GO	axon terminus	2	2	0.00544135
GO	lymphocyte differentiation	2	2	0.00544135
GO	calmodulin binding	6	25	0.00815212
GO	actin cytoskeleton	10	59	0.0099061
GO	endocytic vesicle	3	7	0.0111521
GO	actin polymerization or depolymerization	2	3	0.0155271
GO	positive regulation of pseudopodium assembly	2	3	0.0155271
GO	JNK cascade	2	3	0.0155271
GO	cellular response to hormone stimulus	2	3	0.0155271
GO	positive regulation of gene-specific transcription	2	3	0.0155271
GO	erythrocyte differentiation	2	3	0.0155271
GO	regulation of the force of heart contraction	2	3	0.0155271
GO	AT DNA binding	2	3	0.0155271
GO	receptor internalization	2	3	0.0155271
GO	stress fiber	3	9	0.0239649
GO	endomembrane system	3	9	0.0239649
GO	actin binding	13	97	0.0241119
GO	growth factor activity	4	16	0.0260465
GO	endopeptidase inhibitor activity	2	4	0.0295475
GO	myelination	2	4	0.0295475
GO	neuromuscular junction development	2	4	0.0295475
GO	response to progesterone stimulus	2	4	0.0295475
GO	initiation of viral infection	2	4	0.0295475
GO	provirus integration	2	4	0.0295475
GO	response to retinoic acid	2	4	0.0295475
GO	serine-type endopeptidase inhibitor activity	3	10	0.0324059
GO	actin filament	3	10	0.0324059
GO	negative regulation of transcription from RNA polymerase II promoter	6	34	0.0355567
GO	heart development	4	18	0.0390071
GO	metalloendopeptidase activity	3	11	0.0421862
GO	fat cell differentiation	2	5	0.0468714
GO	platelet alpha granule	2	5	0.0468714
GO	response to organic cyclic substance	3	12	0.0532662
GO	adherens junction	3	12	0.0532662
GO	response to calcium ion	3	12	0.0532662
GO	secretory granule	2	6	0.0669388
GO	androgen receptor binding	2	6	0.0669388
GO	hydrolase activity, hydrolyzing O-glycosyl compounds	2	6	0.0669388
GO	embryo implantation	2	6	0.0669388
GO	chromatin organization	2	6	0.0669388
GO	laminin binding	2	6	0.0669388
GO	cytosolic small ribosomal subunit	2	6	0.0669388
GO	positive regulation of gluconeogenesis	1	1	0.073945
GO	death	1	1	0.073945
GO	muscle fiber development	1	1	0.073945
GO	righting reflex	1	1	0.073945
GO	methylation	1	1	0.073945
GO	rRNA methylation	1	1	0.073945
GO	smooth muscle contraction	1	1	0.073945
GO	troponin C binding	1	1	0.073945
GO	parathyroid gland development	1	1	0.073945
GO	multicellular organismal aging	1	1	0.073945
GO	response to gonadotropin stimulus	1	1	0.073945
GO	Sertoli cell differentiation	1	1	0.073945
GO	cell-cell junction organization	1	1	0.073945
GO	granuloma formation	1	1	0.073945
GO	natural killer cell degranulation	1	1	0.073945
GO	positive regulation of exocytosis	1	1	0.073945
GO	PH domain binding	1	1	0.073945
GO	ephrin receptor activity	1	1	0.073945
GO	behavioral response to ethanol	1	1	0.073945
GO	N-methyl-D-aspartate selective glutamate receptor complex	1	1	0.073945
GO	alcohol metabolic process	1	1	0.073945
GO	cellular response to fatty acid	1	1	0.073945
GO	response to nicotine	1	1	0.073945
GO	RNA polymerase core enzyme binding	1	1	0.073945
GO	histone demethylation	1	1	0.073945
GO	regulation of receptor-mediated endocytosis	1	1	0.073945
GO	diaphragm contraction	1	1	0.073945
GO	glycogen catabolic process	1	1	0.073945
GO	maltose metabolic process	1	1	0.073945
GO	neuromuscular process controlling posture	1	1	0.073945
GO	sucrose metabolic process	1	1	0.073945
GO	tongue morphogenesis	1	1	0.073945
GO	vacuolar sequestering	1	1	0.073945
GO	arm morphogenesis	1	1	0.073945
GO	cellular protein localization	1	1	0.073945
GO	cellular response to X-ray	1	1	0.073945
GO	cognition	1	1	0.073945
GO	cohesin loading complex	1	1	0.073945
GO	ear morphogenesis	1	1	0.073945
GO	embryonic arm morphogenesis	1	1	0.073945
GO	embryonic viscerocranium morphogenesis	1	1	0.073945
GO	external genitalia morphogenesis	1	1	0.073945
GO	gall bladder development	1	1	0.073945
GO	maintenance of mitotic sister chromatid cohesion	1	1	0.073945
GO	outflow tract morphogenesis	1	1	0.073945
GO	positive regulation of histone deacetylation	1	1	0.073945
GO	positive regulation of ossification	1	1	0.073945
GO	regulation of developmental growth	1	1	0.073945
GO	regulation of hair cycle	1	1	0.073945
GO	uterus morphogenesis	1	1	0.073945
GO	protein amino acid O-linked glycosylation via serine	1	1	0.073945
GO	protein amino acid O-linked glycosylation via threonine	1	1	0.073945
GO	thiol oxidase activity	1	1	0.073945
GO	fatty acid homeostasis	1	1	0.073945
GO	glycerol biosynthetic process	1	1	0.073945
GO	phosphatidylserine decarboxylase activity	1	1	0.073945
GO	blastocyst hatching	1	1	0.073945
GO	positive transcription elongation factor activity	1	1	0.073945
GO	loss of chromatin silencing	1	1	0.073945
GO	G-protein alpha-subunit binding	1	1	0.073945
GO	retinoic acid binding	1	1	0.073945
GO	regulation of steroid biosynthetic process	1	1	0.073945
GO	response to cortisol stimulus	1	1	0.073945
GO	outer membrane-bounded periplasmic space	1	1	0.073945
GO	clustering of voltage-gated sodium channels	1	1	0.073945
GO	muscarinic acetylcholine receptor signaling pathway	1	1	0.073945
GO	plasma membrane organization	1	1	0.073945
GO	regulation of synaptic growth at neuromuscular junction	1	1	0.073945
GO	synapse organization	1	1	0.073945
GO	germinal vesicle	1	1	0.073945
GO	methyl-CpG binding	1	1	0.073945
GO	axon ensheathment	1	1	0.073945
GO	compact myelin	1	1	0.073945
GO	internode region of axon	1	1	0.073945
GO	structural constituent of myelin sheath	1	1	0.073945
GO	regulation of nucleocytoplasmic transport	1	1	0.073945
GO	alpha-N-acetylgalactosaminidase activity	1	1	0.073945
GO	carbohydrate catabolic process	1	1	0.073945
GO	acid-amino acid ligase activity	1	1	0.073945
GO	development during symbiotic interaction	1	1	0.073945
GO	negative regulation of sodium ion transport	1	1	0.073945
GO	negative regulation of transcription from RNA polymerase II promoter in response to UV-induced DNA damage	1	1	0.073945
GO	negative regulation of vascular endothelial growth factor receptor signaling pathway	1	1	0.073945
GO	positive regulation of nucleocytoplasmic transport	1	1	0.073945
GO	progesterone receptor signaling pathway	1	1	0.073945
GO	receptor catabolic process	1	1	0.073945
GO	sodium channel inhibitor activity	1	1	0.073945
GO	transmission of virus	1	1	0.073945
GO	eating behavior	1	1	0.073945
GO	mitogen-activated protein kinase binding	1	1	0.073945
GO	positive regulation of acetylcholine metabolic process	1	1	0.073945
GO	positive regulation of cAMP-mediated signaling	1	1	0.073945
GO	regulation of neurotransmitter levels	1	1	0.073945
GO	response to electrical stimulus	1	1	0.073945
GO	interleukin-2 biosynthetic process	1	1	0.073945
GO	positive regulation of amyloid precursor protein biosynthetic process	1	1	0.073945
GO	positive regulation of mitotic cell cycle spindle assembly checkpoint	1	1	0.073945
GO	regulation of centrosome cycle	1	1	0.073945
GO	cytochrome-b5 reductase activity	1	1	0.073945
GO	sterol biosynthetic process	1	1	0.073945
GO	cytidylate kinase activity	1	1	0.073945
GO	phosphotransferase activity, phosphate group as acceptor	1	1	0.073945
GO	pyrimidine ribonucleotide biosynthetic process	1	1	0.073945
GO	uridine kinase activity	1	1	0.073945
GO	phosphoglycerate kinase activity	1	1	0.073945
GO	U-plasminogen activator receptor activity	1	1	0.073945
GO	regulation of viral genome replication	1	1	0.073945
GO	regulation of RNA polymerase II transcriptional preinitiation complex assembly	1	1	0.073945
GO	B cell lineage commitment	1	1	0.073945
GO	DNA-dependent protein kinase-DNA ligase 4 complex	1	1	0.073945
GO	double-strand break repair via nonhomologous end joining	1	1	0.073945
GO	germ cell programmed cell death	1	1	0.073945
GO	immunoglobulin V(D)J recombination	1	1	0.073945
GO	nonhomologous end joining complex	1	1	0.073945
GO	T cell lineage commitment	1	1	0.073945
GO	glucose catabolic process	1	1	0.073945
GO	positive regulation of B cell differentiation	1	1	0.073945
GO	poly-pyrimidine tract binding	1	1	0.073945
GO	aminoacyl-tRNA ligase activity	1	1	0.073945
GO	propanoyl-CoA C-acyltransferase activity	1	1	0.073945
GO	transferase activity, transferring acyl groups other than amino-acyl groups	1	1	0.073945
GO	citrate transmembrane transporter activity	1	1	0.073945
GO	mitochondrial citrate transport	1	1	0.073945
GO	U2 snRNP	1	1	0.073945
GO	BRCA1-BARD1 complex	1	1	0.073945
GO	DNA damage response, signal transduction by p53 class mediator resulting in transcription of p21 class mediator	1	1	0.073945
GO	negative regulation of centriole replication	1	1	0.073945
GO	regulation of transcription from RNA polymerase III promoter	1	1	0.073945
GO	mitochondrion morphogenesis	1	1	0.073945
GO	negative regulation of calcium ion-dependent exocytosis	1	1	0.073945
GO	platelet aggregation	1	1	0.073945
GO	syntaxin-2 binding	1	1	0.073945
GO	collagen V binding	1	1	0.073945
GO	engulfment of apoptotic cell	1	1	0.073945
GO	fibrinogen binding	1	1	0.073945
GO	fibroblast growth factor 2 binding	1	1	0.073945
GO	negative regulation of antigen processing and presentation of peptide or polysaccharide antigen via MHC class II	1	1	0.073945
GO	negative regulation of cell-matrix adhesion	1	1	0.073945
GO	negative regulation of cGMP-mediated signaling	1	1	0.073945
GO	negative regulation of dendritic cell antigen processing and presentation	1	1	0.073945
GO	negative regulation of interleukin-12 production	1	1	0.073945
GO	negative regulation of nitric oxide mediated signal transduction	1	1	0.073945
GO	negative regulation of plasminogen activation	1	1	0.073945
GO	positive regulation of blood coagulation	1	1	0.073945
GO	positive regulation of chemotaxis	1	1	0.073945
GO	positive regulation of fibroblast migration	1	1	0.073945
GO	positive regulation of macrophage chemotaxis	1	1	0.073945
GO	positive regulation of oxygen and reactive oxygen species metabolic process	1	1	0.073945
GO	positive regulation of transforming growth factor-beta1 production	1	1	0.073945
GO	positive regulation of tumor necrosis factor biosynthetic process	1	1	0.073945
GO	response to magnesium ion	1	1	0.073945
GO	transketolase activity	1	1	0.073945
GO	interleukin-1 receptor binding	1	1	0.073945
GO	release of cytoplasmic sequestered NF-kappaB	1	1	0.073945
GO	actin cap	1	1	0.073945
GO	myosin binding	1	1	0.073945
GO	inositol trisphosphate 3-kinase activity	1	1	0.073945
GO	AP-2 adaptor complex	1	1	0.073945
GO	clathrin heavy chain binding	1	1	0.073945
GO	negative regulation of receptor-mediated endocytosis	1	1	0.073945
GO	calcium-dependent cysteine-type endopeptidase inhibitor activity	1	1	0.073945
GO	protein-disulfide reductase activity	1	1	0.073945
GO	polyribonucleotide nucleotidyltransferase activity	1	1	0.073945
GO	mRNA (guanine-N7-)-methyltransferase activity	1	1	0.073945
GO	mRNA capping	1	1	0.073945
GO	sequestering of actin monomers	1	1	0.073945
GO	positive regulation of viral genome replication	1	1	0.073945
GO	virus-host interaction	1	1	0.073945
GO	angiostatin binding	1	1	0.073945
GO	ATPase inhibitor activity	1	1	0.073945
GO	negative regulation of hydrolase activity	1	1	0.073945
GO	negative regulation of nucleotide metabolic process	1	1	0.073945
GO	brain development	4	22	0.0741337
GO	receptor activity	8	62	0.0831563
GO	specific transcriptional repressor activity	2	7	0.0892534
GO	androgen receptor signaling pathway	2	7	0.0892534
GO	heart morphogenesis	2	7	0.0892534
GO	regulation of protein localization	2	7	0.0892534
GO	peptidase inhibitor activity	2	7	0.0892534
GO	negative regulation of endothelial cell proliferation	2	7	0.0892534
GO	structural molecule activity	7	54	0.0996142
GO	extracellular region	18	178	0.102231
GO	cell adhesion	11	98	0.104379
GO	protein kinase activity	3	16	0.109294
GO	Golgi cisterna membrane	2	8	0.113377
GO	glycoprotein binding	2	8	0.113377
GO	response to heat	2	8	0.113377
GO	ubiquitin ligase complex	2	8	0.113377
GO	peptide cross-linking	2	8	0.113377
GO	signal transduction	15	147	0.121609
GO	neuronal cell body	3	17	0.125826
GO	cell surface	6	47	0.129422
GO	cell division	5	37	0.133493
GO	growth cone	2	9	0.138923
GO	Rho protein signal transduction	2	9	0.138923
GO	SH3/SH2 adaptor activity	2	9	0.138923
GO	peptide binding	2	9	0.138923
GO	extrinsic to membrane	2	9	0.138923
GO	G-protein coupled receptor activity	2	9	0.138923
GO	ubiquitin-protein ligase activity	2	9	0.138923
GO	anchored to membrane	2	9	0.138923
GO	translational initiation	2	9	0.138923
GO	actin filament bundle assembly	2	9	0.138923
GO	regulation of translational termination	1	2	0.142449
GO	box C/D snoRNP complex	1	2	0.142449
GO	regulation of actin filament length	1	2	0.142449
GO	positive regulation of SMAD protein nuclear translocation	1	2	0.142449
GO	actomyosin structure organization	1	2	0.142449
GO	GTP-Rho binding	1	2	0.142449
GO	autophagic cell death	1	2	0.142449
GO	negative regulation of cardiac muscle cell proliferation	1	2	0.142449
GO	DNA-(apurinic or apyrimidinic site) lyase activity	1	2	0.142449
GO	endodeoxyribonuclease activity	1	2	0.142449
GO	single strand break repair	1	2	0.142449
GO	exocytic vesicle	1	2	0.142449
GO	germinal center formation	1	2	0.142449
GO	regulation of mast cell degranulation	1	2	0.142449
GO	spectrin	1	2	0.142449
GO	response to hyperoxia	1	2	0.142449
GO	apoptotic chromosome condensation	1	2	0.142449
GO	positive regulation of monocyte differentiation	1	2	0.142449
GO	substrate-bound cell migration, cell extension	1	2	0.142449
GO	alpha-glucosidase activity	1	2	0.142449
GO	cardiac muscle contraction	1	2	0.142449
GO	eye morphogenesis	1	2	0.142449
GO	face morphogenesis	1	2	0.142449
GO	metanephros development	1	2	0.142449
GO	mitotic sister chromatid cohesion	1	2	0.142449
GO	positive regulation of multicellular organism growth	1	2	0.142449
GO	polypeptide N-acetylgalactosaminyltransferase activity	1	2	0.142449
GO	regulation of protein secretion	1	2	0.142449
GO	Golgi lumen	1	2	0.142449
GO	aspartate biosynthetic process	1	2	0.142449
GO	aspartate catabolic process	1	2	0.142449
GO	aspartate metabolic process	1	2	0.142449
GO	biosynthetic process	1	2	0.142449
GO	glutamate catabolic process to 2-oxoglutarate	1	2	0.142449
GO	glutamate catabolic process to aspartate	1	2	0.142449
GO	L-aspartate:2-oxoglutarate aminotransferase activity	1	2	0.142449
GO	epithelial to mesenchymal transition	1	2	0.142449
GO	insulin-like growth factor II binding	1	2	0.142449
GO	nuclear envelope lumen	1	2	0.142449
GO	acetylcholine receptor regulator activity	1	2	0.142449
GO	receptor clustering	1	2	0.142449
GO	glycolipid catabolic process	1	2	0.142449
GO	apicolateral plasma membrane	1	2	0.142449
GO	beta-2 adrenergic receptor binding	1	2	0.142449
GO	lysosomal transport	1	2	0.142449
GO	phosphothreonine binding	1	2	0.142449
GO	protein targeting to lysosome	1	2	0.142449
GO	protein ubiquitination involved in ubiquitin-dependent protein catabolic process	1	2	0.142449
GO	phosphatidylethanolamine binding	1	2	0.142449
GO	negative regulation of B cell proliferation	1	2	0.142449
GO	negative regulation of T cell proliferation	1	2	0.142449
GO	non-membrane spanning protein tyrosine phosphatase activity	1	2	0.142449
GO	phosphorylation	1	2	0.142449
GO	attachment of GPI anchor to protein	1	2	0.142449
GO	regulation of proteolysis	1	2	0.142449
GO	virion binding	1	2	0.142449
GO	calcium ion-dependent exocytosis	1	2	0.142449
GO	DNA-dependent protein kinase activity	1	2	0.142449
GO	peptidyl-serine phosphorylation	1	2	0.142449
GO	pro-B cell differentiation	1	2	0.142449
GO	protein destabilization	1	2	0.142449
GO	T cell receptor V(D)J recombination	1	2	0.142449
GO	positive regulation of T cell differentiation	1	2	0.142449
GO	regulation of caspase activity	1	2	0.142449
GO	erythrocyte homeostasis	1	2	0.142449
GO	equilibrioception	1	2	0.142449
GO	sensory perception of light stimulus	1	2	0.142449
GO	gamma-tubulin ring complex	1	2	0.142449
GO	negative regulation of fatty acid biosynthetic process	1	2	0.142449
GO	postreplication repair	1	2	0.142449
GO	positive regulation of helicase activity	1	2	0.142449
GO	syntaxin binding	1	2	0.142449
GO	syntaxin-1 binding	1	2	0.142449
GO	tertiary granule	1	2	0.142449
GO	cellular response to heat	1	2	0.142449
GO	negative regulation of blood vessel endothelial cell migration	1	2	0.142449
GO	negative regulation of fibrinolysis	1	2	0.142449
GO	negative regulation of fibroblast growth factor receptor signaling pathway	1	2	0.142449
GO	negative regulation of plasma membrane long-chain fatty acid transport	1	2	0.142449
GO	positive regulation of blood vessel endothelial cell migration	1	2	0.142449
GO	positive regulation of macrophage activation	1	2	0.142449
GO	proteoglycan binding	1	2	0.142449
GO	sprouting angiogenesis	1	2	0.142449
GO	interleukin-1 receptor complex	1	2	0.142449
GO	profilin binding	1	2	0.142449
GO	myofibril	1	2	0.142449
GO	clathrin coat assembly	1	2	0.142449
GO	clathrin coat of coated pit	1	2	0.142449
GO	tumor necrosis factor-mediated signaling pathway	1	2	0.142449
GO	3'-5'-exoribonuclease activity	1	2	0.142449
GO	succinate-CoA ligase (GDP-forming) activity	1	2	0.142449
GO	succinyl-CoA metabolic process	1	2	0.142449
GO	amiloride-sensitive sodium channel activity	1	2	0.142449
GO	cation channel activity	1	2	0.142449
GO	sensory perception	1	2	0.142449
GO	sodium channel activity	1	2	0.142449
GO	cation transmembrane transporter activity	1	2	0.142449
GO	gap junction	1	2	0.142449
GO	muscle organ development	3	18	0.14319
GO	Z disc	3	18	0.14319
GO	protein complex assembly	4	28	0.147894
GO	biological_process	9	82	0.147966
GO	transport	11	105	0.148795
GO	transcription factor complex	3	19	0.161293
GO	regulation of translational initiation	2	10	0.165553
GO	coated pit	2	10	0.165553
GO	pyridoxal phosphate binding	2	10	0.165553
GO	cell junction	7	62	0.170188
GO	translation	8	74	0.176803
GO	actin cytoskeleton organization	4	30	0.17709
GO	cell projection	3	20	0.180042
GO	positive regulation of transcription, DNA-dependent	3	20	0.180042
GO	transcription corepressor activity	4	31	0.192371
GO	response to glucocorticoid stimulus	2	11	0.192968
GO	cellular response to insulin stimulus	2	11	0.192968
GO	cell cortex	3	21	0.199346
GO	negative regulation of gene-specific transcription	1	3	0.205909
GO	pre-snoRNP complex	1	3	0.205909
GO	I-kappaB phosphorylation	1	3	0.205909
GO	thioredoxin peroxidase activity	1	3	0.205909
GO	snRNA binding	1	3	0.205909
GO	potassium channel regulator activity	1	3	0.205909
GO	regulation of multicellular organism growth	1	3	0.205909
GO	poly(A) RNA binding	1	3	0.205909
GO	positive regulation of pathway-restricted SMAD protein phosphorylation	1	3	0.205909
GO	actin filament severing	1	3	0.205909
GO	pattern specification process	1	3	0.205909
GO	kininogen binding	1	3	0.205909
GO	vacuole	1	3	0.205909
GO	cardiac muscle fiber development	1	3	0.205909
GO	defense response to virus	1	3	0.205909
GO	spectrin binding	1	3	0.205909
GO	aldehyde dehydrogenase [NAD(P)+] activity	1	3	0.205909
GO	response to testosterone stimulus	1	3	0.205909
GO	filamentous actin	1	3	0.205909
GO	tissue development	1	3	0.205909
GO	chromo shadow domain binding	1	3	0.205909
GO	developmental growth	1	3	0.205909
GO	carboxylic acid binding	1	3	0.205909
GO	glutamate metabolic process	1	3	0.205909
GO	establishment of protein localization	1	3	0.205909
GO	peroxisome proliferator activated receptor binding	1	3	0.205909
GO	retinoic acid receptor binding	1	3	0.205909
GO	retinoid X receptor binding	1	3	0.205909
GO	DNA replication origin binding	1	3	0.205909
GO	insulin-like growth factor receptor activity	1	3	0.205909
GO	neurotransmitter receptor metabolic process	1	3	0.205909
GO	growth factor binding	1	3	0.205909
GO	cellular response to UV	1	3	0.205909
GO	phosphoserine binding	1	3	0.205909
GO	positive regulation of phosphoinositide 3-kinase cascade	1	3	0.205909
GO	positive regulation of protein catabolic process	1	3	0.205909
GO	proline-rich region binding	1	3	0.205909
GO	response to corticosterone stimulus	1	3	0.205909
GO	negative regulation of T cell receptor signaling pathway	1	3	0.205909
GO	cyclin-dependent protein kinase activity	1	3	0.205909
GO	skeletal muscle tissue regeneration	1	3	0.205909
GO	molybdenum ion binding	1	3	0.205909
GO	somitogenesis	1	3	0.205909
GO	T cell differentiation in the thymus	1	3	0.205909
GO	mitochondrial outer membrane translocase complex assembly	1	3	0.205909
GO	sterol binding	1	3	0.205909
GO	calcium-dependent cell-cell adhesion	1	3	0.205909
GO	photoreceptor cell maintenance	1	3	0.205909
GO	BRCA1-A complex	1	3	0.205909
GO	neutrophil degranulation	1	3	0.205909
GO	vesicle docking involved in exocytosis	1	3	0.205909
GO	chronic inflammatory response	1	3	0.205909
GO	fibronectin binding	1	3	0.205909
GO	low-density lipoprotein binding	1	3	0.205909
GO	negative regulation of endothelial cell migration	1	3	0.205909
GO	negative regulation of focal adhesion assembly	1	3	0.205909
GO	positive regulation of endothelial cell migration	1	3	0.205909
GO	positive regulation of phosphorylation	1	3	0.205909
GO	actin filament-based movement	1	3	0.205909
GO	clathrin binding	1	3	0.205909
GO	phosphatidylinositol binding	1	3	0.205909
GO	mRNA catabolic process	1	3	0.205909
GO	enzyme inhibitor activity	1	3	0.205909
GO	guanylate kinase activity	1	3	0.205909
GO	focal adhesion	4	32	0.208049
GO	membrane fraction	6	55	0.21777
GO	mitochondrial inner membrane	10	102	0.218167
GO	RNA processing	3	22	0.219116
GO	basolateral plasma membrane	3	22	0.219116
GO	translational elongation	3	22	0.219116
GO	receptor-mediated endocytosis	2	12	0.220908
GO	cell-cell signaling	2	12	0.220908
GO	positive regulation of gene-specific transcription from RNA polymerase II promoter	2	12	0.220908
GO	regulation of transcription, DNA-dependent	7	67	0.222971
GO	vesicle-mediated transport	3	23	0.239267
GO	soluble fraction	6	57	0.242542
GO	integral to plasma membrane	7	69	0.245562
GO	protein heterooligomerization	2	13	0.249148
GO	double-strand break repair	2	13	0.249148
GO	liver development	2	13	0.249148
GO	extracellular space	9	94	0.25634
GO	mitosis	4	35	0.257033
GO	cellular_component	7	70	0.257121
GO	transferase activity	13	144	0.263358
GO	cyclin-dependent protein kinase inhibitor activity	1	4	0.264697
GO	negative regulation of cyclin-dependent protein kinase activity	1	4	0.264697
GO	positive regulation of glucose import	1	4	0.264697
GO	protein catabolic process	1	4	0.264697
GO	blood vessel development	1	4	0.264697
GO	positive regulation of actin filament polymerization	1	4	0.264697
GO	cellular response to starvation	1	4	0.264697
GO	decidualization	1	4	0.264697
GO	eukaryotic translation initiation factor 4F complex	1	4	0.264697
GO	3'-5' exonuclease activity	1	4	0.264697
GO	secretion	1	4	0.264697
GO	aldehyde dehydrogenase (NAD) activity	1	4	0.264697
GO	DNA-dependent ATPase activity	1	4	0.264697
GO	response to hormone stimulus	1	4	0.264697
GO	ventricular cardiac muscle tissue morphogenesis	1	4	0.264697
GO	regulation of embryonic development	1	4	0.264697
GO	manganese ion binding	1	4	0.264697
GO	tissue regeneration	1	4	0.264697
GO	positive regulation of MAPKKK cascade	1	4	0.264697
GO	phospholipase inhibitor activity	1	4	0.264697
GO	DNA unwinding involved in replication	1	4	0.264697
GO	nucleosome disassembly	1	4	0.264697
GO	mannose binding	1	4	0.264697
GO	post-embryonic development	1	4	0.264697
GO	negative regulation of axonogenesis	1	4	0.264697
GO	RNA polymerase binding	1	4	0.264697
GO	ubiquitin binding	1	4	0.264697
GO	negative regulation of protein amino acid phosphorylation	1	4	0.264697
GO	positive regulation of mitosis	1	4	0.264697
GO	rough endoplasmic reticulum	1	4	0.264697
GO	spermatid development	1	4	0.264697
GO	leucine zipper domain binding	1	4	0.264697
GO	acid phosphatase activity	1	4	0.264697
GO	DNA methylation	1	4	0.264697
GO	response to gamma radiation	1	4	0.264697
GO	protein transmembrane transporter activity	1	4	0.264697
GO	ribosomal small subunit biogenesis	1	4	0.264697
GO	steroid biosynthetic process	1	4	0.264697
GO	cellular response to indole-3-methanol	1	4	0.264697
GO	G2/M transition DNA damage checkpoint	1	4	0.264697
GO	fibrinogen complex	1	4	0.264697
GO	positive regulation of protein kinase B signaling cascade	1	4	0.264697
GO	positive regulation of transforming growth factor beta receptor signaling pathway	1	4	0.264697
GO	transforming growth factor beta binding	1	4	0.264697
GO	focal adhesion assembly	1	4	0.264697
GO	mitochondrial respiratory chain complex III	1	4	0.264697
GO	cholesterol biosynthetic process	1	4	0.264697
GO	NF-kappaB binding	1	4	0.264697
GO	endoplasmic reticulum unfolded protein response	1	4	0.264697
GO	ATPase binding	1	4	0.264697
GO	cation transport	1	4	0.264697
GO	iron ion transport	1	4	0.264697
GO	perinuclear region of cytoplasm	8	83	0.268088
GO	identical protein binding	8	83	0.268088
GO	cell proliferation	6	59	0.268107
GO	protein binding	96	1236	0.268237
GO	sequence-specific DNA binding	4	36	0.273866
GO	respiratory chain	4	36	0.273866
GO	structural constituent of muscle	2	14	0.277491
GO	apical part of cell	2	14	0.277491
GO	translation initiation factor activity	2	14	0.277491
GO	ruffle	2	14	0.277491
GO	protein amino acid dephosphorylation	2	14	0.277491
GO	protein complex binding	3	25	0.280386
GO	positive regulation of apoptosis	3	25	0.280386
GO	mitochondrial outer membrane	3	25	0.280386
GO	spermatogenesis	4	37	0.290881
GO	lysosome	5	49	0.294228
GO	response to DNA damage stimulus	3	26	0.301201
GO	synaptosome	2	15	0.305768
GO	cell migration	2	15	0.305768
GO	skeletal system development	2	15	0.305768
GO	protein modification process	2	15	0.305768
GO	intracellular membrane-bounded organelle	4	38	0.308037
GO	structural constituent of ribosome	5	50	0.309114
GO	thymus development	1	5	0.319153
GO	aminopeptidase activity	1	5	0.319153
GO	enoyl-CoA hydratase activity	1	5	0.319153
GO	recycling endosome	1	5	0.319153
GO	adult locomotory behavior	1	5	0.319153
GO	M band	1	5	0.319153
GO	muscle cell homeostasis	1	5	0.319153
GO	protein kinase inhibitor activity	1	5	0.319153
GO	phosphoprotein binding	1	5	0.319153
GO	trans-Golgi network transport vesicle	1	5	0.319153
GO	basal lamina	1	5	0.319153
GO	synapse assembly	1	5	0.319153
GO	glucocorticoid receptor signaling pathway	1	5	0.319153
GO	negative regulation of MAPKKK cascade	1	5	0.319153
GO	response to organic nitrogen	1	5	0.319153
GO	synaptic vesicle	1	5	0.319153
GO	cytoplasmic dynein complex	1	5	0.319153
GO	chemotaxis	1	5	0.319153
GO	telomere maintenance	1	5	0.319153
GO	integral to membrane of membrane fraction	1	5	0.319153
GO	mitochondrial outer membrane translocase complex	1	5	0.319153
GO	activation of pro-apoptotic gene products	1	5	0.319153
GO	cytokine-mediated signaling pathway	1	5	0.319153
GO	peroxisome organization	1	5	0.319153
GO	stereocilium	1	5	0.319153
GO	keratinization	1	5	0.319153
GO	double-strand break repair via homologous recombination	1	5	0.319153
GO	positive regulation of protein ubiquitination	1	5	0.319153
GO	tubulin binding	1	5	0.319153
GO	specific granule	1	5	0.319153
GO	negative regulation of angiogenesis	1	5	0.319153
GO	phosphatidylserine binding	1	5	0.319153
GO	positive regulation of protein binding	1	5	0.319153
GO	presynaptic membrane	1	5	0.319153
GO	beta-tubulin binding	1	5	0.319153
GO	ATP-dependent DNA helicase activity	1	5	0.319153
GO	structural constituent of cytoskeleton	3	27	0.322093
GO	transporter activity	3	27	0.322093
GO	protein C-terminus binding	4	39	0.325295
GO	RNA binding	15	177	0.326372
GO	response to glucose stimulus	2	16	0.333836
GO	regulation of cell proliferation	2	16	0.333836
GO	G-protein coupled receptor protein signaling pathway	2	16	0.333836
GO	positive regulation of cell migration	2	16	0.333836
GO	nucleolus	16	191	0.335554
GO	interspecies interaction between organisms	7	77	0.341679
GO	cytoplasm	73	948	0.352207
GO	GTP binding	4	41	0.359967
GO	GTPase activity	2	17	0.361571
GO	postsynaptic density	2	17	0.361571
GO	rRNA processing	3	29	0.363853
GO	electron transport chain	5	54	0.369471
GO	endonuclease activity	1	6	0.369596
GO	snoRNA binding	1	6	0.369596
GO	anterior/posterior pattern formation	1	6	0.369596
GO	perikaryon	1	6	0.369596
GO	phagocytosis	1	6	0.369596
GO	cortical actin cytoskeleton organization	1	6	0.369596
GO	actin cytoskeleton reorganization	1	6	0.369596
GO	oxidoreductase activity, acting on single donors with incorporation of molecular oxygen, incorporation of two atoms of oxygen	1	6	0.369596
GO	cis-Golgi network	1	6	0.369596
GO	cellular amino acid metabolic process	1	6	0.369596
GO	oxaloacetate metabolic process	1	6	0.369596
GO	ligand-dependent nuclear receptor transcription coactivator activity	1	6	0.369596
GO	response to activity	1	6	0.369596
GO	cornified envelope	1	6	0.369596
GO	chromosome segregation	1	6	0.369596
GO	DNA damage response, signal transduction resulting in induction of apoptosis	1	6	0.369596
GO	positive regulation of DNA repair	1	6	0.369596
GO	eukaryotic cell surface binding	1	6	0.369596
GO	extracellular matrix	1	6	0.369596
GO	kinase binding	1	6	0.369596
GO	aerobic respiration	1	6	0.369596
GO	oxidative phosphorylation	1	6	0.369596
GO	clathrin-coated vesicle	1	6	0.369596
GO	regulation of endocytosis	1	6	0.369596
GO	cytoskeletal adaptor activity	1	6	0.369596
GO	peroxidase activity	1	6	0.369596
GO	transcription repressor activity	3	30	0.384604
GO	mitochondrial electron transport, NADH to ubiquinone	3	30	0.384604
GO	induction of apoptosis	3	30	0.384604
GO	intracellular signaling pathway	2	18	0.388868
GO	induction of apoptosis by extracellular signals	2	18	0.388868
GO	motor activity	2	18	0.388868
GO	cell cycle	7	81	0.391635
GO	electron carrier activity	4	43	0.39461
GO	plasma membrane	23	291	0.398139
GO	ribosome	6	69	0.402645
GO	nuclear speck	3	31	0.405201
GO	membrane	30	386	0.412177
GO	regulation of cell shape	2	19	0.415642
GO	methyltransferase activity	2	19	0.415642
GO	cell-cell junction	2	19	0.415642
GO	sugar binding	2	19	0.415642
GO	actin filament binding	2	19	0.415642
GO	protein binding, bridging	2	19	0.415642
GO	transmembrane receptor protein tyrosine kinase signaling pathway	1	7	0.41632
GO	epidermal growth factor receptor signaling pathway	1	7	0.41632
GO	proteasomal ubiquitin-dependent protein catabolic process	1	7	0.41632
GO	lysosome organization	1	7	0.41632
GO	neuromuscular process controlling balance	1	7	0.41632
GO	negative regulation of gene-specific transcription from RNA polymerase II promoter	1	7	0.41632
GO	positive regulation of epithelial cell proliferation	1	7	0.41632
GO	organ regeneration	1	7	0.41632
GO	insulin-like growth factor binding	1	7	0.41632
GO	protein disulfide oxidoreductase activity	1	7	0.41632
GO	transforming growth factor beta receptor signaling pathway	1	7	0.41632
GO	blood coagulation	1	7	0.41632
GO	negative regulation of caspase activity	1	7	0.41632
GO	positive regulation of angiogenesis	1	7	0.41632
GO	positive regulation of cell-substrate adhesion	1	7	0.41632
GO	positive regulation of translation	1	7	0.41632
GO	dendritic spine	1	7	0.41632
GO	endosome transport	1	7	0.41632
GO	ATP-dependent RNA helicase activity	1	7	0.41632
GO	sodium ion transport	1	7	0.41632
GO	molecular_function	7	83	0.416709
GO	nucleotide binding	24	307	0.416894
GO	zinc ion binding	17	215	0.422632
GO	NADH dehydrogenase (ubiquinone) activity	3	32	0.425596
GO	lipid binding	2	20	0.44182
GO	signal transducer activity	3	33	0.445747
GO	mitochondrial respiratory chain complex I	3	33	0.445747
GO	proteolysis	4	46	0.445969
GO	small nucleolar ribonucleoprotein complex	1	8	0.459597
GO	response to nutrient	1	8	0.459597
GO	microvillus	1	8	0.459597
GO	late endosome	1	8	0.459597
GO	locomotory behavior	1	8	0.459597
GO	histone deacetylase binding	1	8	0.459597
GO	ossification	1	8	0.459597
GO	trans-Golgi network	1	8	0.459597
GO	response to cAMP	1	8	0.459597
GO	actin filament organization	1	8	0.459597
GO	insoluble fraction	1	8	0.459597
GO	phosphoprotein phosphatase inhibitor activity	1	8	0.459597
GO	platelet alpha granule lumen	1	8	0.459597
GO	thyroid hormone receptor binding	1	8	0.459597
GO	regulation of growth	1	8	0.459597
GO	cytoplasmic vesicle membrane	1	8	0.459597
GO	protein amino acid phosphorylation	4	47	0.462815
GO	external side of plasma membrane	2	21	0.467343
GO	sensory perception of sound	2	21	0.467343
GO	negative regulation of transcription, DNA-dependent	2	21	0.467343
GO	single-stranded DNA binding	2	21	0.467343
GO	transcription factor binding	3	35	0.485172
GO	ribonucleoprotein complex	3	35	0.485172
GO	generation of precursor metabolites and energy	2	22	0.492166
GO	SH3 domain binding	2	22	0.492166
GO	chromosome	2	22	0.492166
GO	positive regulation of transcription	2	22	0.492166
GO	peroxisome	2	22	0.492166
GO	cytoplasmic vesicle	2	22	0.492166
GO	axonogenesis	1	9	0.499682
GO	cysteine-type peptidase activity	1	9	0.499682
GO	mitochondrion organization	1	9	0.499682
GO	fatty acid beta-oxidation	1	9	0.499682
GO	response to lipopolysaccharide	1	9	0.499682
GO	beta-catenin binding	1	9	0.499682
GO	cadherin binding	1	9	0.499682
GO	glucose metabolic process	1	9	0.499682
GO	2-oxoglutarate metabolic process	1	9	0.499682
GO	calcium-dependent phospholipid binding	1	9	0.499682
GO	phosphoprotein phosphatase activity	1	9	0.499682
GO	condensed chromosome kinetochore	1	9	0.499682
GO	lipid transport	1	9	0.499682
GO	filopodium	1	9	0.499682
GO	activation of MAPK activity	1	9	0.499682
GO	cell differentiation	4	50	0.512195
GO	GTPase activator activity	2	23	0.516252
GO	endosome	3	37	0.52322
GO	cytoskeleton	12	160	0.525608
GO	nucleoside-triphosphatase activity	1	10	0.536807
GO	translation factor activity, nucleic acid binding	1	10	0.536807
GO	2 iron, 2 sulfur cluster binding	1	10	0.536807
GO	response to protein stimulus	1	10	0.536807
GO	chromatin remodeling	1	10	0.536807
GO	mRNA binding	1	10	0.536807
GO	lysosomal membrane	1	10	0.536807
GO	central nervous system development	1	10	0.536807
GO	synaptic transmission	1	10	0.536807
GO	neuron projection development	1	10	0.536807
GO	glucose homeostasis	1	10	0.536807
GO	heterogeneous nuclear ribonucleoprotein complex	1	10	0.536807
GO	keratinocyte differentiation	1	10	0.536807
GO	phospholipid binding	1	10	0.536807
GO	immune response	2	24	0.539573
GO	apoptosis	6	81	0.561226
GO	receptor binding	2	25	0.562111
GO	cytochrome-c oxidase activity	1	11	0.571191
GO	neuron projection	1	11	0.571191
GO	nuclear inner membrane	1	11	0.571191
GO	cytokine activity	1	11	0.571191
GO	heme binding	1	11	0.571191
GO	regulation of cell growth	1	11	0.571191
GO	protein kinase C binding	1	11	0.571191
GO	cation binding	1	11	0.571191
GO	NADH dehydrogenase activity	1	11	0.571191
GO	response to ethanol	1	11	0.571191
GO	spindle pole	1	11	0.571191
GO	nucleobase, nucleoside, nucleotide and nucleic acid metabolic process	1	11	0.571191
GO	protein localization	1	11	0.571191
GO	myosin complex	1	11	0.571191
GO	protein ubiquitination	1	11	0.571191
GO	protein homotetramerization	1	11	0.571191
GO	response to organic substance	1	11	0.571191
GO	negative regulation of transcription	2	26	0.583854
GO	regulation of translation	1	12	0.603035
GO	transferase activity, transferring glycosyl groups	1	12	0.603035
GO	glutathione transferase activity	1	12	0.603035
GO	response to wounding	1	12	0.603035
GO	cytosolic large ribosomal subunit	1	12	0.603035
GO	response to unfolded protein	1	12	0.603035
GO	mitochondrial small ribosomal subunit	1	12	0.603035
GO	mitochondrial proton-transporting ATP synthase complex	1	12	0.603035
GO	protein homooligomerization	1	12	0.603035
GO	cellular component movement	2	27	0.604795
GO	protein tyrosine kinase activity	1	13	0.632525
GO	cell communication	1	13	0.632525
GO	keratin filament	1	13	0.632525
GO	transcription regulator activity	1	13	0.632525
GO	microtubule-based movement	1	13	0.632525
GO	aging	1	13	0.632525
GO	response to toxin	1	13	0.632525
GO	peptidyl-prolyl cis-trans isomerase activity	1	13	0.632525
GO	protein targeting to mitochondrion	1	13	0.632525
GO	nuclear mRNA splicing, via spliceosome	1	13	0.632525
GO	response to estrogen stimulus	1	13	0.632525
GO	response to ionizing radiation	1	13	0.632525
GO	mitochondrial nucleoid	1	13	0.632525
GO	positive regulation of NF-kappaB transcription factor activity	1	13	0.632525
GO	hydrolase activity	3	152	0.989
GO	mitochondrion	31	436	0.989
GO	nucleus	61	875	0.989
GO	promoter binding	1	16	0.989
GO	cell redox homeostasis	1	32	0.989
GO	oxidation reduction	6	115	0.989
GO	oxidoreductase activity	7	107	0.989
GO	regulation of transcription	10	168	0.989
GO	microtubule	2	49	0.989
GO	ATP binding	16	222	0.989
GO	integral to membrane	17	269	0.989
GO	metal ion binding	21	334	0.989
GO	peptidase activity	3	58	0.989
GO	unfolded protein binding	2	36	0.989
GO	Golgi apparatus	8	124	0.989
GO	response to stress	1	17	0.989
GO	transcription coactivator activity	3	45	0.989
GO	intracellular	13	230	0.989
GO	mitochondrial matrix	3	78	0.989
GO	nucleic acid binding	3	47	0.989
GO	organ morphogenesis	1	16	0.989
GO	Ras protein signal transduction	1	14	0.989
GO	cysteine-type endopeptidase activity	1	15	0.989
GO	fatty acid metabolic process	1	21	0.989
GO	lipid metabolic process	1	47	0.989
GO	lyase activity	2	29	0.989
GO	metabolic process	6	96	0.989
GO	calcium ion binding	7	104	0.989
GO	cytosol	17	280	0.989
GO	lamellipodium	1	16	0.989
GO	carbohydrate metabolic process	3	49	0.989
GO	multicellular organismal development	4	82	0.989
GO	transcription factor activity	5	86	0.989
GO	regulation of transcription from RNA polymerase II promoter	2	37	0.989
GO	mRNA processing	3	64	0.989
GO	nuclear matrix	1	18	0.989
GO	protein domain specific binding	2	33	0.989
GO	RNA splicing	3	75	0.989
GO	spliceosomal complex	2	40	0.989
GO	transcription from RNA polymerase II promoter	2	35	0.989
GO	protein serine/threonine kinase activity	2	35	0.989
GO	ATPase activity	2	34	0.989
GO	binding	4	73	0.989
GO	chromatin modification	2	40	0.989
GO	inflammatory response	1	21	0.989
GO	axon	1	20	0.989
GO	early endosome	1	16	0.989
GO	endocytosis	1	22	0.989
GO	protein folding	2	50	0.989
GO	cell-cell adhesion	1	14	0.989
GO	proteinaceous extracellular matrix	2	33	0.989
GO	protein N-terminus binding	1	19	0.989
GO	acyltransferase activity	1	16	0.989
GO	Golgi membrane	2	36	0.989
GO	nucleoplasm	5	108	0.989
GO	intracellular protein transport	2	35	0.989
GO	endosome membrane	1	15	0.989
GO	enzyme activator activity	1	14	0.989
GO	nervous system development	1	44	0.989
GO	anti-apoptosis	2	41	0.989
GO	DNA binding	12	199	0.989
GO	RNA polymerase II transcription factor activity	1	22	0.989
GO	negative regulation of cell proliferation	2	38	0.989
GO	positive regulation of transcription from RNA polymerase II promoter	1	33	0.989
GO	synapse	1	25	0.989
GO	endoplasmic reticulum membrane	3	55	0.989
GO	endoplasmic reticulum	4	138	0.989
GO	basement membrane	1	20	0.989
GO	centrosome	1	28	0.989
GO	protein homodimerization activity	3	78	0.989
GO	ligase activity	3	43	0.989
GO	response to drug	2	33	0.989
GO	response to oxidative stress	1	28	0.989
GO	kinetochore	1	15	0.989
GO	glycolysis	1	16	0.989
GO	isomerase activity	1	41	0.989
GO	DNA recombination	1	14	0.989
GO	transmembrane transport	3	51	0.989
GO	protein kinase binding	1	16	0.989
GO	homophilic cell adhesion	1	14	0.989
GO	response to stimulus	1	15	0.989
GO	double-stranded DNA binding	1	17	0.989
GO	positive regulation of cell proliferation	1	42	0.989
GO	epidermis development	1	19	0.989
GO	protein complex	1	29	0.989
GO	regulation of apoptosis	1	23	0.989
GO	transcription activator activity	2	34	0.989
GO	DNA replication	1	29	0.989
GO	apical plasma membrane	1	27	0.989
GO	protein transport	1	73	0.989
GO	cell cycle arrest	1	14	0.989
GO	heparin binding	1	18	0.989
GO	integrin binding	1	22	0.989
GO	negative regulation of apoptosis	1	32	0.989
GO	response to hypoxia	1	21	0.989
GO	catalytic activity	1	24	0.989
GO	cytoplasmic membrane-bounded vesicle	1	14	0.989
GO	cell-cell adherens junction	1	14	0.989
GO	chromatin binding	1	35	0.989
GO	muscle contraction	1	17	0.989
GO	kinase activity	1	15	0.989
GO	postsynaptic membrane	1	18	0.989
GO	mitochondrial intermembrane space	1	15	0.989
GO	tricarboxylic acid cycle	1	15	0.989
GO	helicase activity	1	19	0.989
GO	nuclear membrane	1	25	0.989
GO	cell death	1	26	0.989
GO	protein heterodimerization activity	1	34	0.989
GO	ion transport	1	42	0.989
GO	angiogenesis	1	20	0.989
GO	DNA repair	1	32	0.989
GO	protein dimerization activity	1	12	0.603035

## Sheet: DOWN in CAF Terms with Genes
Category	Term	Count in Selected Genes	Count in Total Population	P-value	Gene	Gene Symbol	Title
GO	respiratory gaseous exchange	4	4	2.44335e-05	1329	COX5B	cytochrome c oxidase subunit Vb
GO	respiratory gaseous exchange	4	4	2.44335e-05	55967	NDUFA12	NADH dehydrogenase (ubiquinone) 1 alpha subcomplex, 12
GO	respiratory gaseous exchange	4	4	2.44335e-05	6439	SFTPB	surfactant protein B
GO	respiratory gaseous exchange	4	4	2.44335e-05	6441	SFTPD	surfactant protein D
GO	proteinaceous extracellular matrix	9	33	0.000321358	1291	COL6A1	collagen, type VI, alpha 1
GO	proteinaceous extracellular matrix	9	33	0.000321358	1292	COL6A2	collagen, type VI, alpha 2
GO	proteinaceous extracellular matrix	9	33	0.000321358	1293	COL6A3	collagen, type VI, alpha 3
GO	proteinaceous extracellular matrix	9	33	0.000321358	2199	FBLN2	fibulin 2
GO	proteinaceous extracellular matrix	9	33	0.000321358	2200	FBN1	fibrillin 1
GO	proteinaceous extracellular matrix	9	33	0.000321358	3958	LGALS3	lectin, galactoside-binding, soluble, 3
GO	proteinaceous extracellular matrix	9	33	0.000321358	4585	MUC4	mucin 4, cell surface associated
GO	proteinaceous extracellular matrix	9	33	0.000321358	6441	SFTPD	surfactant protein D
GO	proteinaceous extracellular matrix	9	33	0.000321358	79875	THSD4	thrombospondin, type I, domain containing 4
GO	mitochondrial envelope	3	3	0.000350213	1329	COX5B	cytochrome c oxidase subunit Vb
GO	mitochondrial envelope	3	3	0.000350213	3032	HADHB	hydroxyacyl-Coenzyme A dehydrogenase/3-ketoacyl-Coenzyme A thiolase/enoyl-Coenzyme A hydratase (trifunctional protein), beta subunit
GO	mitochondrial envelope	3	3	0.000350213	9804	TOMM20	translocase of outer mitochondrial membrane 20 homolog (yeast)
GO	cell-cell adhesion	5	14	0.00199816	1292	COL6A2	collagen, type VI, alpha 2
GO	cell-cell adhesion	5	14	0.00199816	1832	DSP	desmoplakin
GO	cell-cell adhesion	5	14	0.00199816	8516	ITGA8	integrin, alpha 8
GO	cell-cell adhesion	5	14	0.00199816	8876	VNN1	vanin 1
GO	cell-cell adhesion	5	14	0.00199816	999	CDH1	cadherin 1, type 1, E-cadherin (epithelial)
GO	protein transport	12	73	0.00443609	131474	CHCHD4	coiled-coil-helix-coiled-coil-helix domain containing 4
GO	protein transport	12	73	0.00443609	23085	ERC1	ELKS/RAB6-interacting/CAST family member 1
GO	protein transport	12	73	0.00443609	375056	MIA3	melanoma inhibitory activity family, member 3
GO	protein transport	12	73	0.00443609	4928	NUP98	nucleoporin 98kDa
GO	protein transport	12	73	0.00443609	51510	CHMP5	chromatin modifying protein 5
GO	protein transport	12	73	0.00443609	53353	LRP1B	low density lipoprotein receptor-related protein 1B
GO	protein transport	12	73	0.00443609	53371	NUP54	nucleoporin 54kDa
GO	protein transport	12	73	0.00443609	55297	CCDC91	coiled-coil domain containing 91
GO	protein transport	12	73	0.00443609	6238	RRBP1	ribosome binding protein 1 homolog 180kDa (dog)
GO	protein transport	12	73	0.00443609	7175	TPR	translocated promoter region (to activated MET oncogene)
GO	protein transport	12	73	0.00443609	8773	SNAP23	synaptosomal-associated protein, 23kDa
GO	protein transport	12	73	0.00443609	92421	CHMP4C	chromatin modifying protein 4C
GO	collagen type VI	2	2	0.00499392	1291	COL6A1	collagen, type VI, alpha 1
GO	collagen type VI	2	2	0.00499392	1293	COL6A3	collagen, type VI, alpha 3
GO	cell chemotaxis	2	2	0.00499392	3148	HMGB2	high-mobility group box 2
GO	cell chemotaxis	2	2	0.00499392	3672	ITGA1	integrin, alpha 1
GO	salivary gland cavitation	2	2	0.00499392	7052	TGM2	transglutaminase 2 (C polypeptide, protein-glutamine-gamma-glutamyltransferase)
GO	salivary gland cavitation	2	2	0.00499392	999	CDH1	cadherin 1, type 1, E-cadherin (epithelial)
GO	extracellular matrix organization	4	11	0.00542006	1292	COL6A2	collagen, type VI, alpha 2
GO	extracellular matrix organization	4	11	0.00542006	3958	LGALS3	lectin, galactoside-binding, soluble, 3
GO	extracellular matrix organization	4	11	0.00542006	4791	NFKB2	nuclear factor of kappa light polypeptide gene enhancer in B-cells 2 (p49/p100)
GO	extracellular matrix organization	4	11	0.00542006	8516	ITGA8	integrin, alpha 8
GO	extracellular space	14	94	0.00548255	1293	COL6A3	collagen, type VI, alpha 3
GO	extracellular space	14	94	0.00548255	177	AGER	advanced glycosylation end product-specific receptor
GO	extracellular space	14	94	0.00548255	2200	FBN1	fibrillin 1
GO	extracellular space	14	94	0.00548255	2266	FGG	fibrinogen gamma chain
GO	extracellular space	14	94	0.00548255	27159	CHIA	chitinase, acidic
GO	extracellular space	14	94	0.00548255	3148	HMGB2	high-mobility group box 2
GO	extracellular space	14	94	0.00548255	3911	LAMA5	laminin, alpha 5
GO	extracellular space	14	94	0.00548255	3915	LAMC1	laminin, gamma 1 (formerly LAMB2)
GO	extracellular space	14	94	0.00548255	4925	NUCB2	nucleobindin 2
GO	extracellular space	14	94	0.00548255	5644	PRSS1	protease, serine, 1 (trypsin 1)
GO	extracellular space	14	94	0.00548255	5660	PSAP	prosaposin
GO	extracellular space	14	94	0.00548255	6439	SFTPB	surfactant protein B
GO	extracellular space	14	94	0.00548255	6441	SFTPD	surfactant protein D
GO	extracellular space	14	94	0.00548255	760	CA2	carbonic anhydrase II
GO	centriole	3	6	0.00596464	10039	PARP3	poly (ADP-ribose) polymerase family, member 3
GO	centriole	3	6	0.00596464	1069	CETN2	centrin, EF-hand protein, 2
GO	centriole	3	6	0.00596464	9696	CROCC	ciliary rootlet coiled-coil, rootletin
GO	nucleosome	3	6	0.00596464	3008	HIST1H1E	histone cluster 1, H1e
GO	nucleosome	3	6	0.00596464	3024	HIST1H1A	histone cluster 1, H1a
GO	nucleosome	3	6	0.00596464	50809	HP1BP3	heterochromatin protein 1, binding protein 3
GO	extracellular matrix structural constituent	5	18	0.00677342	1292	COL6A2	collagen, type VI, alpha 2
GO	extracellular matrix structural constituent	5	18	0.00677342	2199	FBLN2	fibulin 2
GO	extracellular matrix structural constituent	5	18	0.00677342	2200	FBN1	fibrillin 1
GO	extracellular matrix structural constituent	5	18	0.00677342	3915	LAMC1	laminin, gamma 1 (formerly LAMB2)
GO	extracellular matrix structural constituent	5	18	0.00677342	4585	MUC4	mucin 4, cell surface associated
GO	nuclear envelope	7	33	0.0070293	23224	SYNE2	spectrin repeat containing, nuclear envelope 2
GO	nuclear envelope	7	33	0.0070293	3930	LBR	lamin B receptor
GO	nuclear envelope	7	33	0.0070293	4928	NUP98	nucleoporin 98kDa
GO	nuclear envelope	7	33	0.0070293	53371	NUP54	nucleoporin 54kDa
GO	nuclear envelope	7	33	0.0070293	55075	UACA	uveal autoantigen with coiled-coil domains and ankyrin repeats
GO	nuclear envelope	7	33	0.0070293	57142	RTN4	reticulon 4
GO	nuclear envelope	7	33	0.0070293	7175	TPR	translocated promoter region (to activated MET oncogene)
GO	cytoskeleton	20	160	0.00766717	10039	PARP3	poly (ADP-ribose) polymerase family, member 3
GO	cytoskeleton	20	160	0.00766717	10579	TACC2	transforming, acidic coiled-coil containing protein 2
GO	cytoskeleton	20	160	0.00766717	1069	CETN2	centrin, EF-hand protein, 2
GO	cytoskeleton	20	160	0.00766717	10726	NUDC	nuclear distribution gene C homolog (A. nidulans)
GO	cytoskeleton	20	160	0.00766717	1265	CNN2	calponin 2
GO	cytoskeleton	20	160	0.00766717	201625	DNAH12	dynein, axonemal, heavy chain 12
GO	cytoskeleton	20	160	0.00766717	23164	MPRIP	myosin phosphatase Rho interacting protein
GO	cytoskeleton	20	160	0.00766717	23176	40429	septin 8
GO	cytoskeleton	20	160	0.00766717	23224	SYNE2	spectrin repeat containing, nuclear envelope 2
GO	cytoskeleton	20	160	0.00766717	23406	COTL1	coactosin-like 1 (Dictyostelium)
GO	cytoskeleton	20	160	0.00766717	26064	RAI14	retinoic acid induced 14
GO	cytoskeleton	20	160	0.00766717	3848	KRT1	keratin 1
GO	cytoskeleton	20	160	0.00766717	396	ARHGDIA	Rho GDP dissociation inhibitor (GDI) alpha
GO	cytoskeleton	20	160	0.00766717	4133	MAP2	microtubule-associated protein 2
GO	cytoskeleton	20	160	0.00766717	51168	MYO15A	myosin XVA
GO	cytoskeleton	20	160	0.00766717	5493	PPL	periplakin
GO	cytoskeleton	20	160	0.00766717	55075	UACA	uveal autoantigen with coiled-coil domains and ankyrin repeats
GO	cytoskeleton	20	160	0.00766717	7168	TPM1	tropomyosin 1 (alpha)
GO	cytoskeleton	20	160	0.00766717	7171	TPM4	tropomyosin 4
GO	cytoskeleton	20	160	0.00766717	79884	MAP9	microtubule-associated protein 9
GO	sugar binding	5	19	0.00867434	10956	OS9	osteosarcoma amplified 9, endoplasmic reticulum lectin
GO	sugar binding	5	19	0.00867434	27159	CHIA	chitinase, acidic
GO	sugar binding	5	19	0.00867434	3848	KRT1	keratin 1
GO	sugar binding	5	19	0.00867434	3958	LGALS3	lectin, galactoside-binding, soluble, 3
GO	sugar binding	5	19	0.00867434	6441	SFTPD	surfactant protein D
GO	wound healing	3	7	0.00989755	1832	DSP	desmoplakin
GO	wound healing	3	7	0.00989755	375056	MIA3	melanoma inhibitory activity family, member 3
GO	wound healing	3	7	0.00989755	7168	TPM1	tropomyosin 1 (alpha)
GO	receptor activity	10	62	0.0104835	177	AGER	advanced glycosylation end product-specific receptor
GO	receptor activity	10	62	0.0104835	23654	PLXNB2	plexin B2
GO	receptor activity	10	62	0.0104835	3672	ITGA1	integrin, alpha 1
GO	receptor activity	10	62	0.0104835	3848	KRT1	keratin 1
GO	receptor activity	10	62	0.0104835	3911	LAMA5	laminin, alpha 5
GO	receptor activity	10	62	0.0104835	3930	LBR	lamin B receptor
GO	receptor activity	10	62	0.0104835	53353	LRP1B	low density lipoprotein receptor-related protein 1B
GO	receptor activity	10	62	0.0104835	6238	RRBP1	ribosome binding protein 1 homolog 180kDa (dog)
GO	receptor activity	10	62	0.0104835	8516	ITGA8	integrin, alpha 8
GO	receptor activity	10	62	0.0104835	8764	TNFRSF14	tumor necrosis factor receptor superfamily, member 14 (herpesvirus entry mediator)
GO	nucleosome assembly	4	13	0.0104963	3008	HIST1H1E	histone cluster 1, H1e
GO	nucleosome assembly	4	13	0.0104963	3024	HIST1H1A	histone cluster 1, H1a
GO	nucleosome assembly	4	13	0.0104963	3148	HMGB2	high-mobility group box 2
GO	nucleosome assembly	4	13	0.0104963	50809	HP1BP3	heterochromatin protein 1, binding protein 3
GO	extracellular region	21	178	0.0121526	10863	ADAM28	ADAM metallopeptidase domain 28
GO	extracellular region	21	178	0.0121526	1291	COL6A1	collagen, type VI, alpha 1
GO	extracellular region	21	178	0.0121526	1292	COL6A2	collagen, type VI, alpha 2
GO	extracellular region	21	178	0.0121526	1293	COL6A3	collagen, type VI, alpha 3
GO	extracellular region	21	178	0.0121526	177	AGER	advanced glycosylation end product-specific receptor
GO	extracellular region	21	178	0.0121526	2199	FBLN2	fibulin 2
GO	extracellular region	21	178	0.0121526	2200	FBN1	fibrillin 1
GO	extracellular region	21	178	0.0121526	2266	FGG	fibrinogen gamma chain
GO	extracellular region	21	178	0.0121526	23105	FSTL4	follistatin-like 4
GO	extracellular region	21	178	0.0121526	27159	CHIA	chitinase, acidic
GO	extracellular region	21	178	0.0121526	3911	LAMA5	laminin, alpha 5
GO	extracellular region	21	178	0.0121526	3915	LAMC1	laminin, gamma 1 (formerly LAMB2)
GO	extracellular region	21	178	0.0121526	4585	MUC4	mucin 4, cell surface associated
GO	extracellular region	21	178	0.0121526	4811	NID1	nidogen 1
GO	extracellular region	21	178	0.0121526	4925	NUCB2	nucleobindin 2
GO	extracellular region	21	178	0.0121526	55075	UACA	uveal autoantigen with coiled-coil domains and ankyrin repeats
GO	extracellular region	21	178	0.0121526	5644	PRSS1	protease, serine, 1 (trypsin 1)
GO	extracellular region	21	178	0.0121526	5660	PSAP	prosaposin
GO	extracellular region	21	178	0.0121526	6439	SFTPB	surfactant protein B
GO	extracellular region	21	178	0.0121526	6441	SFTPD	surfactant protein D
GO	extracellular region	21	178	0.0121526	79875	THSD4	thrombospondin, type I, domain containing 4
GO	integrin-mediated signaling pathway	4	14	0.0138955	3672	ITGA1	integrin, alpha 1
GO	integrin-mediated signaling pathway	4	14	0.0138955	3911	LAMA5	laminin, alpha 5
GO	integrin-mediated signaling pathway	4	14	0.0138955	8516	ITGA8	integrin, alpha 8
GO	integrin-mediated signaling pathway	4	14	0.0138955	961	CD47	CD47 molecule
GO	chromo shadow domain binding	2	3	0.0142813	10155	TRIM28	tripartite motif-containing 28
GO	chromo shadow domain binding	2	3	0.0142813	3930	LBR	lamin B receptor
GO	aldehyde reductase activity	2	3	0.0142813	10327	AKR1A1	aldo-keto reductase family 1, member A1 (aldehyde reductase)
GO	aldehyde reductase activity	2	3	0.0142813	8574	AKR7A2	aldo-keto reductase family 7, member A2 (aflatoxin aldehyde reductase)
GO	catenin complex	2	3	0.0142813	1495	CTNNA1	catenin (cadherin-associated protein), alpha 1, 102kDa
GO	catenin complex	2	3	0.0142813	999	CDH1	cadherin 1, type 1, E-cadherin (epithelial)
GO	phosphotransferase activity, alcohol group as acceptor	2	3	0.0142813	1716	DGUOK	deoxyguanosine kinase
GO	phosphotransferase activity, alcohol group as acceptor	2	3	0.0142813	4705	NDUFA10	NADH dehydrogenase (ubiquinone) 1 alpha subcomplex, 10, 42kDa
GO	morphogenesis of embryonic epithelium	2	3	0.0142813	2926	GRSF1	G-rich RNA sequence binding factor 1
GO	morphogenesis of embryonic epithelium	2	3	0.0142813	3911	LAMA5	laminin, alpha 5
GO	branching involved in salivary gland morphogenesis	2	3	0.0142813	3911	LAMA5	laminin, alpha 5
GO	branching involved in salivary gland morphogenesis	2	3	0.0142813	7052	TGM2	transglutaminase 2 (C polypeptide, protein-glutamine-gamma-glutamyltransferase)
GO	laminin-10 complex	2	3	0.0142813	3911	LAMA5	laminin, alpha 5
GO	laminin-10 complex	2	3	0.0142813	3915	LAMC1	laminin, gamma 1 (formerly LAMB2)
GO	laminin-11 complex	2	3	0.0142813	3911	LAMA5	laminin, alpha 5
GO	laminin-11 complex	2	3	0.0142813	3915	LAMC1	laminin, gamma 1 (formerly LAMB2)
GO	regulation of axonogenesis	2	3	0.0142813	396	ARHGDIA	Rho GDP dissociation inhibitor (GDI) alpha
GO	regulation of axonogenesis	2	3	0.0142813	57142	RTN4	reticulon 4
GO	muscle thin filament tropomyosin	2	3	0.0142813	7168	TPM1	tropomyosin 1 (alpha)
GO	muscle thin filament tropomyosin	2	3	0.0142813	7171	TPM4	tropomyosin 4
GO	cell projection organization	2	3	0.0142813	8516	ITGA8	integrin, alpha 8
GO	cell projection organization	2	3	0.0142813	9696	CROCC	ciliary rootlet coiled-coil, rootletin
GO	Golgi cisterna membrane	3	8	0.0150189	2801	GOLGA2	golgin A2
GO	Golgi cisterna membrane	3	8	0.0150189	2802	GOLGA3	golgin A3
GO	Golgi cisterna membrane	3	8	0.0150189	8853	ASAP2	ArfGAP with SH3 domain, ankyrin repeat and PH domain 2
GO	ER-Golgi intermediate compartment	4	16	0.0226008	2802	GOLGA3	golgin A3
GO	ER-Golgi intermediate compartment	4	16	0.0226008	2804	GOLGB1	golgin B1
GO	ER-Golgi intermediate compartment	4	16	0.0226008	4925	NUCB2	nucleobindin 2
GO	ER-Golgi intermediate compartment	4	16	0.0226008	871	SERPINH1	serpin peptidase inhibitor, clade H (heat shock protein 47), member 1, (collagen binding protein 1)
GO	cytoplasm	80	948	0.0256949	100037417	DDTL	D-dopachrome tautomerase-like
GO	cytoplasm	80	948	0.0256949	10039	PARP3	poly (ADP-ribose) polymerase family, member 3
GO	cytoplasm	80	948	0.0256949	10094	ARPC3	actin related protein 2/3 complex, subunit 3, 21kDa
GO	cytoplasm	80	948	0.0256949	10146	G3BP1	GTPase activating protein (SH3 domain) binding protein 1
GO	cytoplasm	80	948	0.0256949	10579	TACC2	transforming, acidic coiled-coil containing protein 2
GO	cytoplasm	80	948	0.0256949	1069	CETN2	centrin, EF-hand protein, 2
GO	cytoplasm	80	948	0.0256949	10726	NUDC	nuclear distribution gene C homolog (A. nidulans)
GO	cytoplasm	80	948	0.0256949	11214	AKAP13	A kinase (PRKA) anchor protein 13
GO	cytoplasm	80	948	0.0256949	11252	PACSIN2	protein kinase C and casein kinase substrate in neurons 2
GO	cytoplasm	80	948	0.0256949	1495	CTNNA1	catenin (cadherin-associated protein), alpha 1, 102kDa
GO	cytoplasm	80	948	0.0256949	170506	DHX36	DEAH (Asp-Glu-Ala-His) box polypeptide 36
GO	cytoplasm	80	948	0.0256949	1716	DGUOK	deoxyguanosine kinase
GO	cytoplasm	80	948	0.0256949	1832	DSP	desmoplakin
GO	cytoplasm	80	948	0.0256949	201625	DNAH12	dynein, axonemal, heavy chain 12
GO	cytoplasm	80	948	0.0256949	2171	FABP5	fatty acid binding protein 5 (psoriasis-associated)
GO	cytoplasm	80	948	0.0256949	23085	ERC1	ELKS/RAB6-interacting/CAST family member 1
GO	cytoplasm	80	948	0.0256949	23164	MPRIP	myosin phosphatase Rho interacting protein
GO	cytoplasm	80	948	0.0256949	23176	40429	septin 8
GO	cytoplasm	80	948	0.0256949	23224	SYNE2	spectrin repeat containing, nuclear envelope 2
GO	cytoplasm	80	948	0.0256949	23406	COTL1	coactosin-like 1 (Dictyostelium)
GO	cytoplasm	80	948	0.0256949	26064	RAI14	retinoic acid induced 14
GO	cytoplasm	80	948	0.0256949	26191	PTPN22	protein tyrosine phosphatase, non-receptor type 22 (lymphoid)
GO	cytoplasm	80	948	0.0256949	26472	PPP1R14B	protein phosphatase 1, regulatory (inhibitor) subunit 14B
GO	cytoplasm	80	948	0.0256949	26574	AATF	apoptosis antagonizing transcription factor
GO	cytoplasm	80	948	0.0256949	26986	PABPC1	poly(A) binding protein, cytoplasmic 1
GO	cytoplasm	80	948	0.0256949	27068	PPA2	pyrophosphatase (inorganic) 2
GO	cytoplasm	80	948	0.0256949	27159	CHIA	chitinase, acidic
GO	cytoplasm	80	948	0.0256949	27332	ZNF638	zinc finger protein 638
GO	cytoplasm	80	948	0.0256949	2745	GLRX	glutaredoxin (thioltransferase)
GO	cytoplasm	80	948	0.0256949	2802	GOLGA3	golgin A3
GO	cytoplasm	80	948	0.0256949	2803	GOLGA4	golgin A4
GO	cytoplasm	80	948	0.0256949	284119	PTRF	polymerase I and transcript release factor
GO	cytoplasm	80	948	0.0256949	2926	GRSF1	G-rich RNA sequence binding factor 1
GO	cytoplasm	80	948	0.0256949	2944	GSTM1	glutathione S-transferase mu 1
GO	cytoplasm	80	948	0.0256949	2946	GSTM2	glutathione S-transferase mu 2 (muscle)
GO	cytoplasm	80	948	0.0256949	3029	HAGH	hydroxyacylglutathione hydrolase
GO	cytoplasm	80	948	0.0256949	3148	HMGB2	high-mobility group box 2
GO	cytoplasm	80	948	0.0256949	328	APEX1	APEX nuclease (multifunctional DNA repair enzyme) 1
GO	cytoplasm	80	948	0.0256949	3958	LGALS3	lectin, galactoside-binding, soluble, 3
GO	cytoplasm	80	948	0.0256949	396	ARHGDIA	Rho GDP dissociation inhibitor (GDI) alpha
GO	cytoplasm	80	948	0.0256949	4043	LRPAP1	low density lipoprotein receptor-related protein associated protein 1
GO	cytoplasm	80	948	0.0256949	4133	MAP2	microtubule-associated protein 2
GO	cytoplasm	80	948	0.0256949	4791	NFKB2	nuclear factor of kappa light polypeptide gene enhancer in B-cells 2 (p49/p100)
GO	cytoplasm	80	948	0.0256949	4925	NUCB2	nucleobindin 2
GO	cytoplasm	80	948	0.0256949	51168	MYO15A	myosin XVA
GO	cytoplasm	80	948	0.0256949	51510	CHMP5	chromatin modifying protein 5
GO	cytoplasm	80	948	0.0256949	5204	PFDN5	prefoldin subunit 5
GO	cytoplasm	80	948	0.0256949	53371	NUP54	nucleoporin 54kDa
GO	cytoplasm	80	948	0.0256949	53405	CLIC5	chloride intracellular channel 5
GO	cytoplasm	80	948	0.0256949	54776	PPP1R12C	protein phosphatase 1, regulatory (inhibitor) subunit 12C
GO	cytoplasm	80	948	0.0256949	5480	PPIC	peptidylprolyl isomerase C (cyclophilin C)
GO	cytoplasm	80	948	0.0256949	5481	PPID	peptidylprolyl isomerase D
GO	cytoplasm	80	948	0.0256949	5493	PPL	periplakin
GO	cytoplasm	80	948	0.0256949	55075	UACA	uveal autoantigen with coiled-coil domains and ankyrin repeats
GO	cytoplasm	80	948	0.0256949	5682	PSMA1	proteasome (prosome, macropain) subunit, alpha type, 1
GO	cytoplasm	80	948	0.0256949	57142	RTN4	reticulon 4
GO	cytoplasm	80	948	0.0256949	6175	RPLP0	ribosomal protein, large, P0
GO	cytoplasm	80	948	0.0256949	6249	CLIP1	CAP-GLY domain containing linker protein 1
GO	cytoplasm	80	948	0.0256949	6282	S100A11	S100 calcium binding protein A11
GO	cytoplasm	80	948	0.0256949	6439	SFTPB	surfactant protein B
GO	cytoplasm	80	948	0.0256949	64787	EPS8L2	EPS8-like 2
GO	cytoplasm	80	948	0.0256949	7163	TPD52	tumor protein D52
GO	cytoplasm	80	948	0.0256949	7165	TPD52L2	tumor protein D52-like 2
GO	cytoplasm	80	948	0.0256949	7168	TPM1	tropomyosin 1 (alpha)
GO	cytoplasm	80	948	0.0256949	7171	TPM4	tropomyosin 4
GO	cytoplasm	80	948	0.0256949	7175	TPR	translocated promoter region (to activated MET oncogene)
GO	cytoplasm	80	948	0.0256949	760	CA2	carbonic anhydrase II
GO	cytoplasm	80	948	0.0256949	79884	MAP9	microtubule-associated protein 9
GO	cytoplasm	80	948	0.0256949	84073	MYCBPAP	MYCBP associated protein
GO	cytoplasm	80	948	0.0256949	8411	EEA1	early endosome antigen 1
GO	cytoplasm	80	948	0.0256949	8574	AKR7A2	aldo-keto reductase family 7, member A2 (aflatoxin aldehyde reductase)
GO	cytoplasm	80	948	0.0256949	8669	EIF3J	eukaryotic translation initiation factor 3, subunit J
GO	cytoplasm	80	948	0.0256949	871	SERPINH1	serpin peptidase inhibitor, clade H (heat shock protein 47), member 1, (collagen binding protein 1)
GO	cytoplasm	80	948	0.0256949	8853	ASAP2	ArfGAP with SH3 domain, ankyrin repeat and PH domain 2
GO	cytoplasm	80	948	0.0256949	9053	MAP7	microtubule-associated protein 7
GO	cytoplasm	80	948	0.0256949	92421	CHMP4C	chromatin modifying protein 4C
GO	cytoplasm	80	948	0.0256949	9588	PRDX6	peroxiredoxin 6
GO	cytoplasm	80	948	0.0256949	9696	CROCC	ciliary rootlet coiled-coil, rootletin
GO	cytoplasm	80	948	0.0256949	9894	TELO2	TEL2, telomere maintenance 2, homolog (S. cerevisiae)
GO	cytoplasm	80	948	0.0256949	999	CDH1	cadherin 1, type 1, E-cadherin (epithelial)
GO	Golgi apparatus	15	124	0.0263495	10726	NUDC	nuclear distribution gene C homolog (A. nidulans)
GO	Golgi apparatus	15	124	0.0263495	22836	RHOBTB3	Rho-related BTB domain containing 3
GO	Golgi apparatus	15	124	0.0263495	23085	ERC1	ELKS/RAB6-interacting/CAST family member 1
GO	Golgi apparatus	15	124	0.0263495	26574	AATF	apoptosis antagonizing transcription factor
GO	Golgi apparatus	15	124	0.0263495	2801	GOLGA2	golgin A2
GO	Golgi apparatus	15	124	0.0263495	2802	GOLGA3	golgin A3
GO	Golgi apparatus	15	124	0.0263495	2803	GOLGA4	golgin A4
GO	Golgi apparatus	15	124	0.0263495	2804	GOLGB1	golgin B1
GO	Golgi apparatus	15	124	0.0263495	4925	NUCB2	nucleobindin 2
GO	Golgi apparatus	15	124	0.0263495	53405	CLIC5	chloride intracellular channel 5
GO	Golgi apparatus	15	124	0.0263495	55297	CCDC91	coiled-coil domain containing 91
GO	Golgi apparatus	15	124	0.0263495	5660	PSAP	prosaposin
GO	Golgi apparatus	15	124	0.0263495	847	CAT	catalase
GO	Golgi apparatus	15	124	0.0263495	8574	AKR7A2	aldo-keto reductase family 7, member A2 (aflatoxin aldehyde reductase)
GO	Golgi apparatus	15	124	0.0263495	8853	ASAP2	ArfGAP with SH3 domain, ankyrin repeat and PH domain 2
GO	cellular aldehyde metabolic process	2	4	0.0272351	10327	AKR1A1	aldo-keto reductase family 1, member A1 (aldehyde reductase)
GO	cellular aldehyde metabolic process	2	4	0.0272351	8574	AKR7A2	aldo-keto reductase family 7, member A2 (aflatoxin aldehyde reductase)
GO	acetyl-CoA C-acyltransferase activity	2	4	0.0272351	10449	ACAA2	acetyl-Coenzyme A acyltransferase 2
GO	acetyl-CoA C-acyltransferase activity	2	4	0.0272351	3032	HADHB	hydroxyacyl-Coenzyme A dehydrogenase/3-ketoacyl-Coenzyme A thiolase/enoyl-Coenzyme A hydratase (trifunctional protein), beta subunit
GO	cellular response to indole-3-methanol	2	4	0.0272351	1495	CTNNA1	catenin (cadherin-associated protein), alpha 1, 102kDa
GO	cellular response to indole-3-methanol	2	4	0.0272351	999	CDH1	cadherin 1, type 1, E-cadherin (epithelial)
GO	gamma-catenin binding	2	4	0.0272351	1495	CTNNA1	catenin (cadherin-associated protein), alpha 1, 102kDa
GO	gamma-catenin binding	2	4	0.0272351	999	CDH1	cadherin 1, type 1, E-cadherin (epithelial)
GO	positive regulation of smooth muscle cell proliferation	2	4	0.0272351	177	AGER	advanced glycosylation end product-specific receptor
GO	positive regulation of smooth muscle cell proliferation	2	4	0.0272351	7052	TGM2	transglutaminase 2 (C polypeptide, protein-glutamine-gamma-glutamyltransferase)
GO	retrograde transport, endosome to Golgi	2	4	0.0272351	22836	RHOBTB3	Rho-related BTB domain containing 3
GO	retrograde transport, endosome to Golgi	2	4	0.0272351	23085	ERC1	ELKS/RAB6-interacting/CAST family member 1
GO	leucine zipper domain binding	2	4	0.0272351	23085	ERC1	ELKS/RAB6-interacting/CAST family member 1
GO	leucine zipper domain binding	2	4	0.0272351	26574	AATF	apoptosis antagonizing transcription factor
GO	positive regulation of axonogenesis	2	4	0.0272351	23654	PLXNB2	plexin B2
GO	positive regulation of axonogenesis	2	4	0.0272351	396	ARHGDIA	Rho GDP dissociation inhibitor (GDI) alpha
GO	mRNA polyadenylation	2	4	0.0272351	26986	PABPC1	poly(A) binding protein, cytoplasmic 1
GO	mRNA polyadenylation	2	4	0.0272351	2926	GRSF1	G-rich RNA sequence binding factor 1
GO	laminin-1 complex	2	4	0.0272351	3911	LAMA5	laminin, alpha 5
GO	laminin-1 complex	2	4	0.0272351	3915	LAMC1	laminin, gamma 1 (formerly LAMB2)
GO	odontogenesis of dentine-containing tooth	2	4	0.0272351	3911	LAMA5	laminin, alpha 5
GO	odontogenesis of dentine-containing tooth	2	4	0.0272351	760	CA2	carbonic anhydrase II
GO	negative regulation of axonogenesis	2	4	0.0272351	396	ARHGDIA	Rho GDP dissociation inhibitor (GDI) alpha
GO	negative regulation of axonogenesis	2	4	0.0272351	57142	RTN4	reticulon 4
GO	cyclosporin A binding	2	4	0.0272351	5480	PPIC	peptidylprolyl isomerase C (cyclophilin C)
GO	cyclosporin A binding	2	4	0.0272351	5481	PPID	peptidylprolyl isomerase D
GO	positive regulation of cell adhesion	2	4	0.0272351	7052	TGM2	transglutaminase 2 (C polypeptide, protein-glutamine-gamma-glutamyltransferase)
GO	positive regulation of cell adhesion	2	4	0.0272351	7168	TPM1	tropomyosin 1 (alpha)
GO	secretion	2	4	0.0272351	7163	TPD52	tumor protein D52
GO	secretion	2	4	0.0272351	760	CA2	carbonic anhydrase II
GO	cell-matrix adhesion	4	17	0.0279597	3672	ITGA1	integrin, alpha 1
GO	cell-matrix adhesion	4	17	0.0279597	4585	MUC4	mucin 4, cell surface associated
GO	cell-matrix adhesion	4	17	0.0279597	4811	NID1	nidogen 1
GO	cell-matrix adhesion	4	17	0.0279597	8516	ITGA8	integrin, alpha 8
GO	nuclear pore	4	17	0.0279597	3930	LBR	lamin B receptor
GO	nuclear pore	4	17	0.0279597	4928	NUP98	nucleoporin 98kDa
GO	nuclear pore	4	17	0.0279597	53371	NUP54	nucleoporin 54kDa
GO	nuclear pore	4	17	0.0279597	7175	TPR	translocated promoter region (to activated MET oncogene)
GO	calmodulin binding	5	25	0.0280469	1265	CNN2	calponin 2
GO	calmodulin binding	5	25	0.0280469	4133	MAP2	microtubule-associated protein 2
GO	calmodulin binding	5	25	0.0280469	51168	MYO15A	myosin XVA
GO	calmodulin binding	5	25	0.0280469	79784	MYH14	myosin, heavy chain 14, non-muscle
GO	calmodulin binding	5	25	0.0280469	8411	EEA1	early endosome antigen 1
GO	nuclear membrane	5	25	0.0280469	23224	SYNE2	spectrin repeat containing, nuclear envelope 2
GO	nuclear membrane	5	25	0.0280469	4928	NUP98	nucleoporin 98kDa
GO	nuclear membrane	5	25	0.0280469	53371	NUP54	nucleoporin 54kDa
GO	nuclear membrane	5	25	0.0280469	7175	TPR	translocated promoter region (to activated MET oncogene)
GO	nuclear membrane	5	25	0.0280469	9589	WTAP	Wilms tumor 1 associated protein
GO	neuron projection development	3	10	0.0289647	177	AGER	advanced glycosylation end product-specific receptor
GO	neuron projection development	3	10	0.0289647	3915	LAMC1	laminin, gamma 1 (formerly LAMB2)
GO	neuron projection development	3	10	0.0289647	999	CDH1	cadherin 1, type 1, E-cadherin (epithelial)
GO	calcium ion binding	13	104	0.0295649	1069	CETN2	centrin, EF-hand protein, 2
GO	calcium ion binding	13	104	0.0295649	2199	FBLN2	fibulin 2
GO	calcium ion binding	13	104	0.0295649	2200	FBN1	fibrillin 1
GO	calcium ion binding	13	104	0.0295649	3954	LETM1	leucine zipper-EF-hand containing transmembrane protein 1
GO	calcium ion binding	13	104	0.0295649	4043	LRPAP1	low density lipoprotein receptor-related protein associated protein 1
GO	calcium ion binding	13	104	0.0295649	4811	NID1	nidogen 1
GO	calcium ion binding	13	104	0.0295649	4925	NUCB2	nucleobindin 2
GO	calcium ion binding	13	104	0.0295649	53353	LRP1B	low density lipoprotein receptor-related protein 1B
GO	calcium ion binding	13	104	0.0295649	5955	RCN2	reticulocalbin 2, EF-hand calcium binding domain
GO	calcium ion binding	13	104	0.0295649	6282	S100A11	S100 calcium binding protein A11
GO	calcium ion binding	13	104	0.0295649	7163	TPD52	tumor protein D52
GO	calcium ion binding	13	104	0.0295649	7171	TPM4	tropomyosin 4
GO	calcium ion binding	13	104	0.0295649	999	CDH1	cadherin 1, type 1, E-cadherin (epithelial)
GO	structural molecule activity	8	54	0.0338972	1495	CTNNA1	catenin (cadherin-associated protein), alpha 1, 102kDa
GO	structural molecule activity	8	54	0.0338972	1832	DSP	desmoplakin
GO	structural molecule activity	8	54	0.0338972	374454	KRT77	keratin 77
GO	structural molecule activity	8	54	0.0338972	3911	LAMA5	laminin, alpha 5
GO	structural molecule activity	8	54	0.0338972	4133	MAP2	microtubule-associated protein 2
GO	structural molecule activity	8	54	0.0338972	4134	MAP4	microtubule-associated protein 4
GO	structural molecule activity	8	54	0.0338972	9053	MAP7	microtubule-associated protein 7
GO	structural molecule activity	8	54	0.0338972	9696	CROCC	ciliary rootlet coiled-coil, rootletin
GO	nucleobase, nucleoside, nucleotide and nucleic acid metabolic process	3	11	0.0377939	1716	DGUOK	deoxyguanosine kinase
GO	nucleobase, nucleoside, nucleotide and nucleic acid metabolic process	3	11	0.0377939	204	AK2	adenylate kinase 2
GO	nucleobase, nucleoside, nucleotide and nucleic acid metabolic process	3	11	0.0377939	4705	NDUFA10	NADH dehydrogenase (ubiquinone) 1 alpha subcomplex, 10, 42kDa
GO	microtubule associated complex	3	11	0.0377939	4133	MAP2	microtubule-associated protein 2
GO	microtubule associated complex	3	11	0.0377939	4134	MAP4	microtubule-associated protein 4
GO	microtubule associated complex	3	11	0.0377939	9053	MAP7	microtubule-associated protein 7
GO	protein localization	3	11	0.0377939	51596	CUTA	cutA divalent cation tolerance homolog (E. coli)
GO	protein localization	3	11	0.0377939	53405	CLIC5	chloride intracellular channel 5
GO	protein localization	3	11	0.0377939	9696	CROCC	ciliary rootlet coiled-coil, rootletin
GO	cellular component movement	5	27	0.0380115	10094	ARPC3	actin related protein 2/3 complex, subunit 3, 21kDa
GO	cellular component movement	5	27	0.0380115	396	ARHGDIA	Rho GDP dissociation inhibitor (GDI) alpha
GO	cellular component movement	5	27	0.0380115	7168	TPM1	tropomyosin 1 (alpha)
GO	cellular component movement	5	27	0.0380115	7171	TPM4	tropomyosin 4
GO	cellular component movement	5	27	0.0380115	8876	VNN1	vanin 1
GO	structural constituent of cytoskeleton	5	27	0.0380115	10094	ARPC3	actin related protein 2/3 complex, subunit 3, 21kDa
GO	structural constituent of cytoskeleton	5	27	0.0380115	1832	DSP	desmoplakin
GO	structural constituent of cytoskeleton	5	27	0.0380115	3848	KRT1	keratin 1
GO	structural constituent of cytoskeleton	5	27	0.0380115	5493	PPL	periplakin
GO	structural constituent of cytoskeleton	5	27	0.0380115	7168	TPM1	tropomyosin 1 (alpha)
GO	microtubule cytoskeleton organization	2	5	0.0432947	10579	TACC2	transforming, acidic coiled-coil containing protein 2
GO	microtubule cytoskeleton organization	2	5	0.0432947	9053	MAP7	microtubule-associated protein 7
GO	negative regulation of cell adhesion	2	5	0.0432947	375056	MIA3	melanoma inhibitory activity family, member 3
GO	negative regulation of cell adhesion	2	5	0.0432947	396	ARHGDIA	Rho GDP dissociation inhibitor (GDI) alpha
GO	basal lamina	2	5	0.0432947	3911	LAMA5	laminin, alpha 5
GO	basal lamina	2	5	0.0432947	3915	LAMC1	laminin, gamma 1 (formerly LAMB2)
GO	substrate adhesion-dependent cell spreading	2	5	0.0432947	3911	LAMA5	laminin, alpha 5
GO	substrate adhesion-dependent cell spreading	2	5	0.0432947	3915	LAMC1	laminin, gamma 1 (formerly LAMB2)
GO	low-density lipoprotein receptor binding	2	5	0.0432947	4043	LRPAP1	low density lipoprotein receptor-related protein associated protein 1
GO	low-density lipoprotein receptor binding	2	5	0.0432947	53353	LRP1B	low density lipoprotein receptor-related protein 1B
GO	inner ear morphogenesis	2	5	0.0432947	51168	MYO15A	myosin XVA
GO	inner ear morphogenesis	2	5	0.0432947	8516	ITGA8	integrin, alpha 8
GO	stereocilium	2	5	0.0432947	51168	MYO15A	myosin XVA
GO	stereocilium	2	5	0.0432947	53405	CLIC5	chloride intracellular channel 5
GO	integral to endoplasmic reticulum membrane	2	5	0.0432947	57142	RTN4	reticulon 4
GO	integral to endoplasmic reticulum membrane	2	5	0.0432947	6238	RRBP1	ribosome binding protein 1 homolog 180kDa (dog)
GO	endoplasmic reticulum lumen	5	28	0.043711	10525	HYOU1	hypoxia up-regulated 1
GO	endoplasmic reticulum lumen	5	28	0.043711	10956	OS9	osteosarcoma amplified 9, endoplasmic reticulum lectin
GO	endoplasmic reticulum lumen	5	28	0.043711	5955	RCN2	reticulocalbin 2, EF-hand calcium binding domain
GO	endoplasmic reticulum lumen	5	28	0.043711	871	SERPINH1	serpin peptidase inhibitor, clade H (heat shock protein 47), member 1, (collagen binding protein 1)
GO	endoplasmic reticulum lumen	5	28	0.043711	9601	PDIA4	protein disulfide isomerase family A, member 4
GO	response to oxidative stress	5	28	0.043711	3848	KRT1	keratin 1
GO	response to oxidative stress	5	28	0.043711	55967	NDUFA12	NADH dehydrogenase (ubiquinone) 1 alpha subcomplex, 12
GO	response to oxidative stress	5	28	0.043711	7171	TPM4	tropomyosin 4
GO	response to oxidative stress	5	28	0.043711	8876	VNN1	vanin 1
GO	response to oxidative stress	5	28	0.043711	9588	PRDX6	peroxiredoxin 6
GO	basement membrane	4	20	0.0482335	2200	FBN1	fibrillin 1
GO	basement membrane	4	20	0.0482335	3911	LAMA5	laminin, alpha 5
GO	basement membrane	4	20	0.0482335	3915	LAMC1	laminin, gamma 1 (formerly LAMB2)
GO	basement membrane	4	20	0.0482335	4811	NID1	nidogen 1
GO	microtubule	7	49	0.0543668	10726	NUDC	nuclear distribution gene C homolog (A. nidulans)
GO	microtubule	7	49	0.0543668	201625	DNAH12	dynein, axonemal, heavy chain 12
GO	microtubule	7	49	0.0543668	4133	MAP2	microtubule-associated protein 2
GO	microtubule	7	49	0.0543668	4134	MAP4	microtubule-associated protein 4
GO	microtubule	7	49	0.0543668	6249	CLIP1	CAP-GLY domain containing linker protein 1
GO	microtubule	7	49	0.0543668	79884	MAP9	microtubule-associated protein 9
GO	microtubule	7	49	0.0543668	9053	MAP7	microtubule-associated protein 7
GO	fatty acid metabolic process	4	21	0.0564011	10449	ACAA2	acetyl-Coenzyme A acyltransferase 2
GO	fatty acid metabolic process	4	21	0.0564011	3032	HADHB	hydroxyacyl-Coenzyme A dehydrogenase/3-ketoacyl-Coenzyme A thiolase/enoyl-Coenzyme A hydratase (trifunctional protein), beta subunit
GO	fatty acid metabolic process	4	21	0.0564011	3295	HSD17B4	hydroxysteroid (17-beta) dehydrogenase 4
GO	fatty acid metabolic process	4	21	0.0564011	51102	MECR	mitochondrial trans-2-enoyl-CoA reductase
GO	positive regulation of NF-kappaB transcription factor activity	3	13	0.0590301	177	AGER	advanced glycosylation end product-specific receptor
GO	positive regulation of NF-kappaB transcription factor activity	3	13	0.0590301	23085	ERC1	ELKS/RAB6-interacting/CAST family member 1
GO	positive regulation of NF-kappaB transcription factor activity	3	13	0.0590301	847	CAT	catalase
GO	endoplasmic reticulum	15	138	0.0598004	10525	HYOU1	hypoxia up-regulated 1
GO	endoplasmic reticulum	15	138	0.0598004	10956	OS9	osteosarcoma amplified 9, endoplasmic reticulum lectin
GO	endoplasmic reticulum	15	138	0.0598004	284119	PTRF	polymerase I and transcript release factor
GO	endoplasmic reticulum	15	138	0.0598004	328	APEX1	APEX nuclease (multifunctional DNA repair enzyme) 1
GO	endoplasmic reticulum	15	138	0.0598004	375056	MIA3	melanoma inhibitory activity family, member 3
GO	endoplasmic reticulum	15	138	0.0598004	4043	LRPAP1	low density lipoprotein receptor-related protein associated protein 1
GO	endoplasmic reticulum	15	138	0.0598004	4925	NUCB2	nucleobindin 2
GO	endoplasmic reticulum	15	138	0.0598004	5589	PRKCSH	protein kinase C substrate 80K-H
GO	endoplasmic reticulum	15	138	0.0598004	57142	RTN4	reticulon 4
GO	endoplasmic reticulum	15	138	0.0598004	5955	RCN2	reticulocalbin 2, EF-hand calcium binding domain
GO	endoplasmic reticulum	15	138	0.0598004	6238	RRBP1	ribosome binding protein 1 homolog 180kDa (dog)
GO	endoplasmic reticulum	15	138	0.0598004	7163	TPD52	tumor protein D52
GO	endoplasmic reticulum	15	138	0.0598004	847	CAT	catalase
GO	endoplasmic reticulum	15	138	0.0598004	871	SERPINH1	serpin peptidase inhibitor, clade H (heat shock protein 47), member 1, (collagen binding protein 1)
GO	endoplasmic reticulum	15	138	0.0598004	9601	PDIA4	protein disulfide isomerase family A, member 4
GO	endonuclease activity	2	6	0.0619597	10146	G3BP1	GTPase activating protein (SH3 domain) binding protein 1
GO	endonuclease activity	2	6	0.0619597	328	APEX1	APEX nuclease (multifunctional DNA repair enzyme) 1
GO	digestion	2	6	0.0619597	27159	CHIA	chitinase, acidic
GO	digestion	2	6	0.0619597	5644	PRSS1	protease, serine, 1 (trypsin 1)
GO	3-hydroxyacyl-CoA dehydrogenase activity	2	6	0.0619597	3032	HADHB	hydroxyacyl-Coenzyme A dehydrogenase/3-ketoacyl-Coenzyme A thiolase/enoyl-Coenzyme A hydratase (trifunctional protein), beta subunit
GO	3-hydroxyacyl-CoA dehydrogenase activity	2	6	0.0619597	3295	HSD17B4	hydroxysteroid (17-beta) dehydrogenase 4
GO	lung development	2	6	0.0619597	3169	FOXA1	forkhead box A1
GO	lung development	2	6	0.0619597	3911	LAMA5	laminin, alpha 5
GO	perikaryon	2	6	0.0619597	3672	ITGA1	integrin, alpha 1
GO	perikaryon	2	6	0.0619597	8516	ITGA8	integrin, alpha 8
GO	regulation of cell migration	2	6	0.0619597	3911	LAMA5	laminin, alpha 5
GO	regulation of cell migration	2	6	0.0619597	57142	RTN4	reticulon 4
GO	negative regulation of microtubule depolymerization	2	6	0.0619597	4133	MAP2	microtubule-associated protein 2
GO	negative regulation of microtubule depolymerization	2	6	0.0619597	4134	MAP4	microtubule-associated protein 4
GO	protein binding	98	1236	0.0637166	10039	PARP3	poly (ADP-ribose) polymerase family, member 3
GO	protein binding	98	1236	0.0637166	10094	ARPC3	actin related protein 2/3 complex, subunit 3, 21kDa
GO	protein binding	98	1236	0.0637166	10146	G3BP1	GTPase activating protein (SH3 domain) binding protein 1
GO	protein binding	98	1236	0.0637166	10155	TRIM28	tripartite motif-containing 28
GO	protein binding	98	1236	0.0637166	10327	AKR1A1	aldo-keto reductase family 1, member A1 (aldehyde reductase)
GO	protein binding	98	1236	0.0637166	10525	HYOU1	hypoxia up-regulated 1
GO	protein binding	98	1236	0.0637166	10657	KHDRBS1	KH domain containing, RNA binding, signal transduction associated 1
GO	protein binding	98	1236	0.0637166	1069	CETN2	centrin, EF-hand protein, 2
GO	protein binding	98	1236	0.0637166	10726	NUDC	nuclear distribution gene C homolog (A. nidulans)
GO	protein binding	98	1236	0.0637166	10956	OS9	osteosarcoma amplified 9, endoplasmic reticulum lectin
GO	protein binding	98	1236	0.0637166	11214	AKAP13	A kinase (PRKA) anchor protein 13
GO	protein binding	98	1236	0.0637166	117178	SSX2IP	synovial sarcoma, X breakpoint 2 interacting protein
GO	protein binding	98	1236	0.0637166	1292	COL6A2	collagen, type VI, alpha 2
GO	protein binding	98	1236	0.0637166	1495	CTNNA1	catenin (cadherin-associated protein), alpha 1, 102kDa
GO	protein binding	98	1236	0.0637166	170506	DHX36	DEAH (Asp-Glu-Ala-His) box polypeptide 36
GO	protein binding	98	1236	0.0637166	177	AGER	advanced glycosylation end product-specific receptor
GO	protein binding	98	1236	0.0637166	1832	DSP	desmoplakin
GO	protein binding	98	1236	0.0637166	1979	EIF4EBP2	eukaryotic translation initiation factor 4E binding protein 2
GO	protein binding	98	1236	0.0637166	2171	FABP5	fatty acid binding protein 5 (psoriasis-associated)
GO	protein binding	98	1236	0.0637166	2200	FBN1	fibrillin 1
GO	protein binding	98	1236	0.0637166	2232	FDXR	ferredoxin reductase
GO	protein binding	98	1236	0.0637166	22836	RHOBTB3	Rho-related BTB domain containing 3
GO	protein binding	98	1236	0.0637166	23085	ERC1	ELKS/RAB6-interacting/CAST family member 1
GO	protein binding	98	1236	0.0637166	23164	MPRIP	myosin phosphatase Rho interacting protein
GO	protein binding	98	1236	0.0637166	23176	40429	septin 8
GO	protein binding	98	1236	0.0637166	23224	SYNE2	spectrin repeat containing, nuclear envelope 2
GO	protein binding	98	1236	0.0637166	23406	COTL1	coactosin-like 1 (Dictyostelium)
GO	protein binding	98	1236	0.0637166	23524	SRRM2	serine/arginine repetitive matrix 2
GO	protein binding	98	1236	0.0637166	23654	PLXNB2	plexin B2
GO	protein binding	98	1236	0.0637166	26064	RAI14	retinoic acid induced 14
GO	protein binding	98	1236	0.0637166	26191	PTPN22	protein tyrosine phosphatase, non-receptor type 22 (lymphoid)
GO	protein binding	98	1236	0.0637166	26472	PPP1R14B	protein phosphatase 1, regulatory (inhibitor) subunit 14B
GO	protein binding	98	1236	0.0637166	26574	AATF	apoptosis antagonizing transcription factor
GO	protein binding	98	1236	0.0637166	26986	PABPC1	poly(A) binding protein, cytoplasmic 1
GO	protein binding	98	1236	0.0637166	2801	GOLGA2	golgin A2
GO	protein binding	98	1236	0.0637166	2802	GOLGA3	golgin A3
GO	protein binding	98	1236	0.0637166	2804	GOLGB1	golgin B1
GO	protein binding	98	1236	0.0637166	284119	PTRF	polymerase I and transcript release factor
GO	protein binding	98	1236	0.0637166	3008	HIST1H1E	histone cluster 1, H1e
GO	protein binding	98	1236	0.0637166	3148	HMGB2	high-mobility group box 2
GO	protein binding	98	1236	0.0637166	328	APEX1	APEX nuclease (multifunctional DNA repair enzyme) 1
GO	protein binding	98	1236	0.0637166	3295	HSD17B4	hydroxysteroid (17-beta) dehydrogenase 4
GO	protein binding	98	1236	0.0637166	3672	ITGA1	integrin, alpha 1
GO	protein binding	98	1236	0.0637166	375056	MIA3	melanoma inhibitory activity family, member 3
GO	protein binding	98	1236	0.0637166	3848	KRT1	keratin 1
GO	protein binding	98	1236	0.0637166	3915	LAMC1	laminin, gamma 1 (formerly LAMB2)
GO	protein binding	98	1236	0.0637166	3930	LBR	lamin B receptor
GO	protein binding	98	1236	0.0637166	3954	LETM1	leucine zipper-EF-hand containing transmembrane protein 1
GO	protein binding	98	1236	0.0637166	3958	LGALS3	lectin, galactoside-binding, soluble, 3
GO	protein binding	98	1236	0.0637166	396	ARHGDIA	Rho GDP dissociation inhibitor (GDI) alpha
GO	protein binding	98	1236	0.0637166	4134	MAP4	microtubule-associated protein 4
GO	protein binding	98	1236	0.0637166	4791	NFKB2	nuclear factor of kappa light polypeptide gene enhancer in B-cells 2 (p49/p100)
GO	protein binding	98	1236	0.0637166	4811	NID1	nidogen 1
GO	protein binding	98	1236	0.0637166	4928	NUP98	nucleoporin 98kDa
GO	protein binding	98	1236	0.0637166	51168	MYO15A	myosin XVA
GO	protein binding	98	1236	0.0637166	51510	CHMP5	chromatin modifying protein 5
GO	protein binding	98	1236	0.0637166	5204	PFDN5	prefoldin subunit 5
GO	protein binding	98	1236	0.0637166	53353	LRP1B	low density lipoprotein receptor-related protein 1B
GO	protein binding	98	1236	0.0637166	53405	CLIC5	chloride intracellular channel 5
GO	protein binding	98	1236	0.0637166	5481	PPID	peptidylprolyl isomerase D
GO	protein binding	98	1236	0.0637166	5493	PPL	periplakin
GO	protein binding	98	1236	0.0637166	5504	PPP1R2	protein phosphatase 1, regulatory (inhibitor) subunit 2
GO	protein binding	98	1236	0.0637166	55075	UACA	uveal autoantigen with coiled-coil domains and ankyrin repeats
GO	protein binding	98	1236	0.0637166	5589	PRKCSH	protein kinase C substrate 80K-H
GO	protein binding	98	1236	0.0637166	5644	PRSS1	protease, serine, 1 (trypsin 1)
GO	protein binding	98	1236	0.0637166	5682	PSMA1	proteasome (prosome, macropain) subunit, alpha type, 1
GO	protein binding	98	1236	0.0637166	56945	MRPS22	mitochondrial ribosomal protein S22
GO	protein binding	98	1236	0.0637166	57142	RTN4	reticulon 4
GO	protein binding	98	1236	0.0637166	5886	RAD23A	RAD23 homolog A (S. cerevisiae)
GO	protein binding	98	1236	0.0637166	607	BCL9	B-cell CLL/lymphoma 9
GO	protein binding	98	1236	0.0637166	6175	RPLP0	ribosomal protein, large, P0
GO	protein binding	98	1236	0.0637166	6249	CLIP1	CAP-GLY domain containing linker protein 1
GO	protein binding	98	1236	0.0637166	6282	S100A11	S100 calcium binding protein A11
GO	protein binding	98	1236	0.0637166	64342	HS1BP3	HCLS1 binding protein 3
GO	protein binding	98	1236	0.0637166	6441	SFTPD	surfactant protein D
GO	protein binding	98	1236	0.0637166	6448	SGSH	N-sulfoglucosamine sulfohydrolase
GO	protein binding	98	1236	0.0637166	65123	INTS3	integrator complex subunit 3
GO	protein binding	98	1236	0.0637166	65993	MRPS34	mitochondrial ribosomal protein S34
GO	protein binding	98	1236	0.0637166	6917	TCEA1	transcription elongation factor A (SII), 1
GO	protein binding	98	1236	0.0637166	7052	TGM2	transglutaminase 2 (C polypeptide, protein-glutamine-gamma-glutamyltransferase)
GO	protein binding	98	1236	0.0637166	7163	TPD52	tumor protein D52
GO	protein binding	98	1236	0.0637166	7165	TPD52L2	tumor protein D52-like 2
GO	protein binding	98	1236	0.0637166	7175	TPR	translocated promoter region (to activated MET oncogene)
GO	protein binding	98	1236	0.0637166	760	CA2	carbonic anhydrase II
GO	protein binding	98	1236	0.0637166	84073	MYCBPAP	MYCBP associated protein
GO	protein binding	98	1236	0.0637166	8411	EEA1	early endosome antigen 1
GO	protein binding	98	1236	0.0637166	84324	SARNP	SAP domain containing ribonucleoprotein
GO	protein binding	98	1236	0.0637166	8669	EIF3J	eukaryotic translation initiation factor 3, subunit J
GO	protein binding	98	1236	0.0637166	8764	TNFRSF14	tumor necrosis factor receptor superfamily, member 14 (herpesvirus entry mediator)
GO	protein binding	98	1236	0.0637166	8773	SNAP23	synaptosomal-associated protein, 23kDa
GO	protein binding	98	1236	0.0637166	8853	ASAP2	ArfGAP with SH3 domain, ankyrin repeat and PH domain 2
GO	protein binding	98	1236	0.0637166	92421	CHMP4C	chromatin modifying protein 4C
GO	protein binding	98	1236	0.0637166	9601	PDIA4	protein disulfide isomerase family A, member 4
GO	protein binding	98	1236	0.0637166	961	CD47	CD47 molecule
GO	protein binding	98	1236	0.0637166	9696	CROCC	ciliary rootlet coiled-coil, rootletin
GO	protein binding	98	1236	0.0637166	9804	TOMM20	translocase of outer mitochondrial membrane 20 homolog (yeast)
GO	protein binding	98	1236	0.0637166	9894	TELO2	TEL2, telomere maintenance 2, homolog (S. cerevisiae)
GO	protein binding	98	1236	0.0637166	999	CDH1	cadherin 1, type 1, E-cadherin (epithelial)
GO	membrane	35	386	0.0651208	10657	KHDRBS1	KH domain containing, RNA binding, signal transduction associated 1
GO	membrane	35	386	0.0651208	11214	AKAP13	A kinase (PRKA) anchor protein 13
GO	membrane	35	386	0.0651208	1292	COL6A2	collagen, type VI, alpha 2
GO	membrane	35	386	0.0651208	1329	COX5B	cytochrome c oxidase subunit Vb
GO	membrane	35	386	0.0651208	221786	FAM200A	family with sequence similarity 200, member A
GO	membrane	35	386	0.0651208	23654	PLXNB2	plexin B2
GO	membrane	35	386	0.0651208	26355	FAM162A	family with sequence similarity 162, member A
GO	membrane	35	386	0.0651208	2801	GOLGA2	golgin A2
GO	membrane	35	386	0.0651208	2802	GOLGA3	golgin A3
GO	membrane	35	386	0.0651208	2803	GOLGA4	golgin A4
GO	membrane	35	386	0.0651208	2804	GOLGB1	golgin B1
GO	membrane	35	386	0.0651208	3672	ITGA1	integrin, alpha 1
GO	membrane	35	386	0.0651208	375056	MIA3	melanoma inhibitory activity family, member 3
GO	membrane	35	386	0.0651208	3848	KRT1	keratin 1
GO	membrane	35	386	0.0651208	3930	LBR	lamin B receptor
GO	membrane	35	386	0.0651208	3954	LETM1	leucine zipper-EF-hand containing transmembrane protein 1
GO	membrane	35	386	0.0651208	4585	MUC4	mucin 4, cell surface associated
GO	membrane	35	386	0.0651208	4698	NDUFA5	NADH dehydrogenase (ubiquinone) 1 alpha subcomplex, 5, 13kDa
GO	membrane	35	386	0.0651208	4811	NID1	nidogen 1
GO	membrane	35	386	0.0651208	4928	NUP98	nucleoporin 98kDa
GO	membrane	35	386	0.0651208	514	ATP5E	ATP synthase, H+ transporting, mitochondrial F1 complex, epsilon subunit
GO	membrane	35	386	0.0651208	51510	CHMP5	chromatin modifying protein 5
GO	membrane	35	386	0.0651208	51596	CUTA	cutA divalent cation tolerance homolog (E. coli)
GO	membrane	35	386	0.0651208	53353	LRP1B	low density lipoprotein receptor-related protein 1B
GO	membrane	35	386	0.0651208	53371	NUP54	nucleoporin 54kDa
GO	membrane	35	386	0.0651208	53405	CLIC5	chloride intracellular channel 5
GO	membrane	35	386	0.0651208	55297	CCDC91	coiled-coil domain containing 91
GO	membrane	35	386	0.0651208	55967	NDUFA12	NADH dehydrogenase (ubiquinone) 1 alpha subcomplex, 12
GO	membrane	35	386	0.0651208	6238	RRBP1	ribosome binding protein 1 homolog 180kDa (dog)
GO	membrane	35	386	0.0651208	7175	TPR	translocated promoter region (to activated MET oncogene)
GO	membrane	35	386	0.0651208	84073	MYCBPAP	MYCBP associated protein
GO	membrane	35	386	0.0651208	8411	EEA1	early endosome antigen 1
GO	membrane	35	386	0.0651208	92421	CHMP4C	chromatin modifying protein 4C
GO	membrane	35	386	0.0651208	9804	TOMM20	translocase of outer mitochondrial membrane 20 homolog (yeast)
GO	membrane	35	386	0.0651208	9894	TELO2	TEL2, telomere maintenance 2, homolog (S. cerevisiae)
GO	basolateral plasma membrane	4	22	0.0652641	1832	DSP	desmoplakin
GO	basolateral plasma membrane	4	22	0.0652641	760	CA2	carbonic anhydrase II
GO	basolateral plasma membrane	4	22	0.0652641	9053	MAP7	microtubule-associated protein 7
GO	basolateral plasma membrane	4	22	0.0652641	999	CDH1	cadherin 1, type 1, E-cadherin (epithelial)
GO	chromosome	4	22	0.0652641	3008	HIST1H1E	histone cluster 1, H1e
GO	chromosome	4	22	0.0652641	3024	HIST1H1A	histone cluster 1, H1a
GO	chromosome	4	22	0.0652641	50809	HP1BP3	heterochromatin protein 1, binding protein 3
GO	chromosome	4	22	0.0652641	9894	TELO2	TEL2, telomere maintenance 2, homolog (S. cerevisiae)
GO	aldehyde catabolic process	1	1	0.0708479	10327	AKR1A1	aldo-keto reductase family 1, member A1 (aldehyde reductase)
GO	D-glucuronate catabolic process	1	1	0.0708479	10327	AKR1A1	aldo-keto reductase family 1, member A1 (aldehyde reductase)
GO	L-glucuronate reductase activity	1	1	0.0708479	10327	AKR1A1	aldo-keto reductase family 1, member A1 (aldehyde reductase)
GO	nuclear hormone receptor binding	1	1	0.0708479	10579	TACC2	transforming, acidic coiled-coil containing protein 2
GO	regulation of RNA export from nucleus	1	1	0.0708479	10657	KHDRBS1	KH domain containing, RNA binding, signal transduction associated 1
GO	G-protein beta/gamma-subunit binding	1	1	0.0708479	1069	CETN2	centrin, EF-hand protein, 2
GO	photoreceptor connecting cilium	1	1	0.0708479	1069	CETN2	centrin, EF-hand protein, 2
GO	regulation of cytokinesis	1	1	0.0708479	1069	CETN2	centrin, EF-hand protein, 2
GO	Hrd1p ubiquitin ligase complex	1	1	0.0708479	10956	OS9	osteosarcoma amplified 9, endoplasmic reticulum lectin
GO	cAMP-dependent protein kinase activity	1	1	0.0708479	11214	AKAP13	A kinase (PRKA) anchor protein 13
GO	apical junction assembly	1	1	0.0708479	1495	CTNNA1	catenin (cadherin-associated protein), alpha 1, 102kDa
GO	deoxyguanosine kinase activity	1	1	0.0708479	1716	DGUOK	deoxyguanosine kinase
GO	dGTP metabolic process	1	1	0.0708479	1716	DGUOK	deoxyguanosine kinase
GO	guanosine metabolic process	1	1	0.0708479	1716	DGUOK	deoxyguanosine kinase
GO	advanced glycation end-product receptor activity	1	1	0.0708479	177	AGER	advanced glycosylation end product-specific receptor
GO	ferredoxin-NADP+ reductase activity	1	1	0.0708479	2232	FDXR	ferredoxin reductase
GO	mitochondrial part	1	1	0.0708479	23224	SYNE2	spectrin repeat containing, nuclear envelope 2
GO	nuclear lumen	1	1	0.0708479	23224	SYNE2	spectrin repeat containing, nuclear envelope 2
GO	sarcoplasmic reticulum membrane	1	1	0.0708479	23224	SYNE2	spectrin repeat containing, nuclear envelope 2
GO	aminomethyltransferase activity	1	1	0.0708479	2653	GCSH	glycine cleavage system protein H (aminomethyl carrier)
GO	glycine catabolic process	1	1	0.0708479	2653	GCSH	glycine cleavage system protein H (aminomethyl carrier)
GO	glycine cleavage complex	1	1	0.0708479	2653	GCSH	glycine cleavage system protein H (aminomethyl carrier)
GO	glycine decarboxylation via glycine cleavage system	1	1	0.0708479	2653	GCSH	glycine cleavage system protein H (aminomethyl carrier)
GO	embryonic cleavage	1	1	0.0708479	26574	AATF	apoptosis antagonizing transcription factor
GO	negative regulation of amyloid precursor protein biosynthetic process	1	1	0.0708479	26574	AATF	apoptosis antagonizing transcription factor
GO	negative regulation of superoxide anion generation	1	1	0.0708479	26574	AATF	apoptosis antagonizing transcription factor
GO	regulation of mitotic cell cycle	1	1	0.0708479	26574	AATF	apoptosis antagonizing transcription factor
GO	cell wall chitin metabolic process	1	1	0.0708479	27159	CHIA	chitinase, acidic
GO	chitin binding	1	1	0.0708479	27159	CHIA	chitinase, acidic
GO	chitin metabolic process	1	1	0.0708479	27159	CHIA	chitinase, acidic
GO	lysozyme activity	1	1	0.0708479	27159	CHIA	chitinase, acidic
GO	polysaccharide catabolic process	1	1	0.0708479	27159	CHIA	chitinase, acidic
GO	positive regulation of chemokine secretion	1	1	0.0708479	27159	CHIA	chitinase, acidic
GO	production of molecular mediator involved in inflammatory response	1	1	0.0708479	27159	CHIA	chitinase, acidic
GO	response to acid	1	1	0.0708479	27159	CHIA	chitinase, acidic
GO	response to fungus	1	1	0.0708479	27159	CHIA	chitinase, acidic
GO	glutathione disulfide oxidoreductase activity	1	1	0.0708479	2745	GLRX	glutaredoxin (thioltransferase)
GO	rRNA primary transcript binding	1	1	0.0708479	284119	PTRF	polymerase I and transcript release factor
GO	hydroxyacylglutathione hydrolase activity	1	1	0.0708479	3029	HAGH	hydroxyacylglutathione hydrolase
GO	base-excision repair, DNA ligation	1	1	0.0708479	3148	HMGB2	high-mobility group box 2
GO	DNA ligation involved in DNA repair	1	1	0.0708479	3148	HMGB2	high-mobility group box 2
GO	positive regulation of megakaryocyte differentiation	1	1	0.0708479	3148	HMGB2	high-mobility group box 2
GO	positive regulation of nuclease activity	1	1	0.0708479	3148	HMGB2	high-mobility group box 2
GO	epithelial cell maturation involved in prostate gland development	1	1	0.0708479	3169	FOXA1	forkhead box A1
GO	epithelial-mesenchymal signaling involved in prostate gland development	1	1	0.0708479	3169	FOXA1	forkhead box A1
GO	hormone metabolic process	1	1	0.0708479	3169	FOXA1	forkhead box A1
GO	neuron fate specification	1	1	0.0708479	3169	FOXA1	forkhead box A1
GO	prostate gland stromal morphogenesis	1	1	0.0708479	3169	FOXA1	forkhead box A1
GO	secretory columnal luminar epithelial cell differentiation involved in prostate glandular acinus development	1	1	0.0708479	3169	FOXA1	forkhead box A1
GO	regulation of DNA binding	1	1	0.0708479	328	APEX1	APEX nuclease (multifunctional DNA repair enzyme) 1
GO	uracil DNA N-glycosylase activity	1	1	0.0708479	328	APEX1	APEX nuclease (multifunctional DNA repair enzyme) 1
GO	3alpha,7alpha,12alpha-trihydroxy-5beta-cholest-24-enoyl-CoA hydratase activity	1	1	0.0708479	3295	HSD17B4	hydroxysteroid (17-beta) dehydrogenase 4
GO	sterol transporter activity	1	1	0.0708479	3295	HSD17B4	hydroxysteroid (17-beta) dehydrogenase 4
GO	endothelial cell differentiation	1	1	0.0708479	3911	LAMA5	laminin, alpha 5
GO	laminin-5 complex	1	1	0.0708479	3911	LAMA5	laminin, alpha 5
GO	extracellular matrix disassembly	1	1	0.0708479	3915	LAMC1	laminin, gamma 1 (formerly LAMB2)
GO	glycosphingolipid binding	1	1	0.0708479	3915	LAMC1	laminin, gamma 1 (formerly LAMB2)
GO	delta14-sterol reductase activity	1	1	0.0708479	3930	LBR	lamin B receptor
GO	cristae formation	1	1	0.0708479	3954	LETM1	leucine zipper-EF-hand containing transmembrane protein 1
GO	IgE binding	1	1	0.0708479	3958	LGALS3	lectin, galactoside-binding, soluble, 3
GO	Rho GDP-dissociation inhibitor activity	1	1	0.0708479	396	ARHGDIA	Rho GDP dissociation inhibitor (GDI) alpha
GO	asialoglycoprotein receptor activity	1	1	0.0708479	4043	LRPAP1	low density lipoprotein receptor-related protein associated protein 1
GO	negative regulation of very-low-density lipoprotein particle clearance	1	1	0.0708479	4043	LRPAP1	low density lipoprotein receptor-related protein associated protein 1
GO	receptor antagonist activity	1	1	0.0708479	4043	LRPAP1	low density lipoprotein receptor-related protein associated protein 1
GO	rough endoplasmic reticulum lumen	1	1	0.0708479	4043	LRPAP1	low density lipoprotein receptor-related protein associated protein 1
GO	beta-dystroglycan binding	1	1	0.0708479	4133	MAP2	microtubule-associated protein 2
GO	dendritic shaft	1	1	0.0708479	4133	MAP2	microtubule-associated protein 2
GO	peptidyl-threonine phosphorylation	1	1	0.0708479	4133	MAP2	microtubule-associated protein 2
GO	rough microsome	1	1	0.0708479	4133	MAP2	microtubule-associated protein 2
GO	smooth microsome	1	1	0.0708479	4133	MAP2	microtubule-associated protein 2
GO	molybdopterin synthase complex	1	1	0.0708479	4337	MOCS1	molybdenum cofactor synthesis 1
GO	Mo-molybdopterin cofactor biosynthetic process	1	1	0.0708479	4337	MOCS1	molybdenum cofactor synthesis 1
GO	extracellular matrix constituent, lubricant activity	1	1	0.0708479	4585	MUC4	mucin 4, cell surface associated
GO	Bcl3/NF-kappaB2 complex	1	1	0.0708479	4791	NFKB2	nuclear factor of kappa light polypeptide gene enhancer in B-cells 2 (p49/p100)
GO	follicular dendritic cell differentiation	1	1	0.0708479	4791	NFKB2	nuclear factor of kappa light polypeptide gene enhancer in B-cells 2 (p49/p100)
GO	nuclear pore organization	1	1	0.0708479	4928	NUP98	nucleoporin 98kDa
GO	protein import into nucleus, docking	1	1	0.0708479	4928	NUP98	nucleoporin 98kDa
GO	3-oxoacid CoA-transferase activity	1	1	0.0708479	5019	OXCT1	3-oxoacid CoA transferase 1
GO	cellular ketone body metabolic process	1	1	0.0708479	5019	OXCT1	3-oxoacid CoA transferase 1
GO	ketone body catabolic process	1	1	0.0708479	5019	OXCT1	3-oxoacid CoA transferase 1
GO	regulation of receptor recycling	1	1	0.0708479	51510	CHMP5	chromatin modifying protein 5
GO	regulation of phosphoprotein phosphatase activity	1	1	0.0708479	5504	PPP1R2	protein phosphatase 1, regulatory (inhibitor) subunit 2
GO	apoptosome	1	1	0.0708479	55075	UACA	uveal autoantigen with coiled-coil domains and ankyrin repeats
GO	negative regulation of NF-kappaB import into nucleus	1	1	0.0708479	55075	UACA	uveal autoantigen with coiled-coil domains and ankyrin repeats
GO	aspartate dehydrogenase activity	1	1	0.0708479	554235	ASPDH	aspartate dehydrogenase domain containing
GO	NAD biosynthetic process	1	1	0.0708479	554235	ASPDH	aspartate dehydrogenase domain containing
GO	NADP catabolic process	1	1	0.0708479	554235	ASPDH	aspartate dehydrogenase domain containing
GO	myelin sheath	1	1	0.0708479	57142	RTN4	reticulon 4
GO	negative regulation of anti-apoptosis	1	1	0.0708479	57142	RTN4	reticulon 4
GO	negative regulation of axon extension	1	1	0.0708479	57142	RTN4	reticulon 4
GO	negative regulation of neuron projection regeneration	1	1	0.0708479	57142	RTN4	reticulon 4
GO	olfactory nerve development	1	1	0.0708479	57142	RTN4	reticulon 4
GO	oligodendrocyte differentiation	1	1	0.0708479	57142	RTN4	reticulon 4
GO	positive regulation of dopamine secretion	1	1	0.0708479	57142	RTN4	reticulon 4
GO	positive regulation of glial cell differentiation	1	1	0.0708479	57142	RTN4	reticulon 4
GO	regulation of axon regeneration	1	1	0.0708479	57142	RTN4	reticulon 4
GO	regulation of sensory perception of pain	1	1	0.0708479	57142	RTN4	reticulon 4
GO	negative regulation of interleukin-2 biosynthetic process	1	1	0.0708479	6441	SFTPD	surfactant protein D
GO	N-sulfoglucosamine sulfohydrolase activity	1	1	0.0708479	6448	SGSH	N-sulfoglucosamine sulfohydrolase
GO	proteoglycan metabolic process	1	1	0.0708479	6448	SGSH	N-sulfoglucosamine sulfohydrolase
GO	central nervous system neuron differentiation	1	1	0.0708479	64919	BCL11B	B-cell CLL/lymphoma 11B (zinc finger protein)
GO	RNA elongation	1	1	0.0708479	6917	TCEA1	transcription elongation factor A (SII), 1
GO	elevation of cytosolic calcium ion concentration involved in G-protein signaling coupled to IP3 second messenger	1	1	0.0708479	7052	TGM2	transglutaminase 2 (C polypeptide, protein-glutamine-gamma-glutamyltransferase)
GO	protein-glutamine gamma-glutamyltransferase activity	1	1	0.0708479	7052	TGM2	transglutaminase 2 (C polypeptide, protein-glutamine-gamma-glutamyltransferase)
GO	bleb	1	1	0.0708479	7168	TPM1	tropomyosin 1 (alpha)
GO	positive regulation of ATPase activity	1	1	0.0708479	7168	TPM1	tropomyosin 1 (alpha)
GO	positive regulation of heart rate by epinephrine	1	1	0.0708479	7168	TPM1	tropomyosin 1 (alpha)
GO	positive regulation of stress fiber assembly	1	1	0.0708479	7168	TPM1	tropomyosin 1 (alpha)
GO	carbonate dehydratase activity	1	1	0.0708479	760	CA2	carbonic anhydrase II
GO	positive regulation of cellular pH reduction	1	1	0.0708479	760	CA2	carbonic anhydrase II
GO	hydroxypyruvate isomerase activity	1	1	0.0708479	81888	HYI	hydroxypyruvate isomerase homolog (E. coli)
GO	GTP-dependent protein binding	1	1	0.0708479	8411	EEA1	early endosome antigen 1
GO	serine-pyruvate aminotransferase complex	1	1	0.0708479	8411	EEA1	early endosome antigen 1
GO	synaptic vesicle to endosome fusion	1	1	0.0708479	8411	EEA1	early endosome antigen 1
GO	aminoacylase activity	1	1	0.0708479	847	CAT	catalase
GO	catalase activity	1	1	0.0708479	847	CAT	catalase
GO	hemoglobin metabolic process	1	1	0.0708479	847	CAT	catalase
GO	oxidoreductase activity, acting on peroxide as acceptor	1	1	0.0708479	847	CAT	catalase
GO	dendritic spine membrane	1	1	0.0708479	8516	ITGA8	integrin, alpha 8
GO	memory	1	1	0.0708479	8516	ITGA8	integrin, alpha 8
GO	negative regulation of alpha-beta T cell proliferation	1	1	0.0708479	8764	TNFRSF14	tumor necrosis factor receptor superfamily, member 14 (herpesvirus entry mediator)
GO	tumor necrosis factor receptor activity	1	1	0.0708479	8764	TNFRSF14	tumor necrosis factor receptor superfamily, member 14 (herpesvirus entry mediator)
GO	plasma membrane enriched fraction	1	1	0.0708479	8773	SNAP23	synaptosomal-associated protein, 23kDa
GO	GPI anchor binding	1	1	0.0708479	8876	VNN1	vanin 1
GO	pantetheine hydrolase activity	1	1	0.0708479	8876	VNN1	vanin 1
GO	pantothenate metabolic process	1	1	0.0708479	8876	VNN1	vanin 1
GO	positive regulation of T cell differentiation in the thymus	1	1	0.0708479	8876	VNN1	vanin 1
GO	phospholipase A2 activity	1	1	0.0708479	9588	PRDX6	peroxiredoxin 6
GO	phospholipid catabolic process	1	1	0.0708479	9588	PRDX6	peroxiredoxin 6
GO	positive regulation of cell-cell adhesion	1	1	0.0708479	961	CD47	CD47 molecule
GO	cellular response to lithium ion	1	1	0.0708479	999	CDH1	cadherin 1, type 1, E-cadherin (epithelial)
GO	regulation of branching involved in salivary gland morphogenesis	1	1	0.0708479	999	CDH1	cadherin 1, type 1, E-cadherin (epithelial)
GO	apical part of cell	3	14	0.0713395	760	CA2	carbonic anhydrase II
GO	apical part of cell	3	14	0.0713395	8516	ITGA8	integrin, alpha 8
GO	apical part of cell	3	14	0.0713395	999	CDH1	cadherin 1, type 1, E-cadherin (epithelial)
GO	protein domain specific binding	5	33	0.0795289	10579	TACC2	transforming, acidic coiled-coil containing protein 2
GO	protein domain specific binding	5	33	0.0795289	26574	AATF	apoptosis antagonizing transcription factor
GO	protein domain specific binding	5	33	0.0795289	3148	HMGB2	high-mobility group box 2
GO	protein domain specific binding	5	33	0.0795289	7052	TGM2	transglutaminase 2 (C polypeptide, protein-glutamine-gamma-glutamyltransferase)
GO	protein domain specific binding	5	33	0.0795289	999	CDH1	cadherin 1, type 1, E-cadherin (epithelial)
GO	plasma membrane	27	291	0.0802187	10146	G3BP1	GTPase activating protein (SH3 domain) binding protein 1
GO	plasma membrane	27	291	0.0802187	10863	ADAM28	ADAM metallopeptidase domain 28
GO	plasma membrane	27	291	0.0802187	1495	CTNNA1	catenin (cadherin-associated protein), alpha 1, 102kDa
GO	plasma membrane	27	291	0.0802187	177	AGER	advanced glycosylation end product-specific receptor
GO	plasma membrane	27	291	0.0802187	1832	DSP	desmoplakin
GO	plasma membrane	27	291	0.0802187	2266	FGG	fibrinogen gamma chain
GO	plasma membrane	27	291	0.0802187	23224	SYNE2	spectrin repeat containing, nuclear envelope 2
GO	plasma membrane	27	291	0.0802187	284119	PTRF	polymerase I and transcript release factor
GO	plasma membrane	27	291	0.0802187	3848	KRT1	keratin 1
GO	plasma membrane	27	291	0.0802187	3958	LGALS3	lectin, galactoside-binding, soluble, 3
GO	plasma membrane	27	291	0.0802187	4043	LRPAP1	low density lipoprotein receptor-related protein associated protein 1
GO	plasma membrane	27	291	0.0802187	4585	MUC4	mucin 4, cell surface associated
GO	plasma membrane	27	291	0.0802187	4925	NUCB2	nucleobindin 2
GO	plasma membrane	27	291	0.0802187	5493	PPL	periplakin
GO	plasma membrane	27	291	0.0802187	57142	RTN4	reticulon 4
GO	plasma membrane	27	291	0.0802187	7052	TGM2	transglutaminase 2 (C polypeptide, protein-glutamine-gamma-glutamyltransferase)
GO	plasma membrane	27	291	0.0802187	7263	TST	thiosulfate sulfurtransferase (rhodanese)
GO	plasma membrane	27	291	0.0802187	847	CAT	catalase
GO	plasma membrane	27	291	0.0802187	8516	ITGA8	integrin, alpha 8
GO	plasma membrane	27	291	0.0802187	8764	TNFRSF14	tumor necrosis factor receptor superfamily, member 14 (herpesvirus entry mediator)
GO	plasma membrane	27	291	0.0802187	8773	SNAP23	synaptosomal-associated protein, 23kDa
GO	plasma membrane	27	291	0.0802187	8853	ASAP2	ArfGAP with SH3 domain, ankyrin repeat and PH domain 2
GO	plasma membrane	27	291	0.0802187	8876	VNN1	vanin 1
GO	plasma membrane	27	291	0.0802187	9053	MAP7	microtubule-associated protein 7
GO	plasma membrane	27	291	0.0802187	961	CD47	CD47 molecule
GO	plasma membrane	27	291	0.0802187	9696	CROCC	ciliary rootlet coiled-coil, rootletin
GO	plasma membrane	27	291	0.0802187	999	CDH1	cadherin 1, type 1, E-cadherin (epithelial)
GO	nuclear outer membrane	2	7	0.0827846	23224	SYNE2	spectrin repeat containing, nuclear envelope 2
GO	nuclear outer membrane	2	7	0.0827846	4925	NUCB2	nucleobindin 2
GO	oxidoreductase activity, acting on the CH-OH group of donors, NAD or NADP as acceptor	2	7	0.0827846	3418	IDH2	isocitrate dehydrogenase 2 (NADP+), mitochondrial
GO	oxidoreductase activity, acting on the CH-OH group of donors, NAD or NADP as acceptor	2	7	0.0827846	8574	AKR7A2	aldo-keto reductase family 7, member A2 (aflatoxin aldehyde reductase)
GO	integrin complex	2	7	0.0827846	3672	ITGA1	integrin, alpha 1
GO	integrin complex	2	7	0.0827846	8516	ITGA8	integrin, alpha 8
GO	NADP or NADPH binding	2	7	0.0827846	554235	ASPDH	aspartate dehydrogenase domain containing
GO	NADP or NADPH binding	2	7	0.0827846	847	CAT	catalase
GO	mitochondrial intermembrane space	3	15	0.0846943	131474	CHCHD4	coiled-coil-helix-coiled-coil-helix domain containing 4
GO	mitochondrial intermembrane space	3	15	0.0846943	204	AK2	adenylate kinase 2
GO	mitochondrial intermembrane space	3	15	0.0846943	847	CAT	catalase
GO	skeletal system development	3	15	0.0846943	2200	FBN1	fibrillin 1
GO	skeletal system development	3	15	0.0846943	3958	LGALS3	lectin, galactoside-binding, soluble, 3
GO	skeletal system development	3	15	0.0846943	6474	SHOX2	short stature homeobox 2
GO	kinetochore	3	15	0.0846943	4928	NUP98	nucleoporin 98kDa
GO	kinetochore	3	15	0.0846943	6249	CLIP1	CAP-GLY domain containing linker protein 1
GO	kinetochore	3	15	0.0846943	7175	TPR	translocated promoter region (to activated MET oncogene)
GO	catalytic activity	4	24	0.0850188	10039	PARP3	poly (ADP-ribose) polymerase family, member 3
GO	catalytic activity	4	24	0.0850188	4337	MOCS1	molybdenum cofactor synthesis 1
GO	catalytic activity	4	24	0.0850188	51020	HDDC2	HD domain containing 2
GO	catalytic activity	4	24	0.0850188	6448	SGSH	N-sulfoglucosamine sulfohydrolase
GO	acyltransferase activity	3	16	0.0990235	10449	ACAA2	acetyl-Coenzyme A acyltransferase 2
GO	acyltransferase activity	3	16	0.0990235	3032	HADHB	hydroxyacyl-Coenzyme A dehydrogenase/3-ketoacyl-Coenzyme A thiolase/enoyl-Coenzyme A hydratase (trifunctional protein), beta subunit
GO	acyltransferase activity	3	16	0.0990235	7052	TGM2	transglutaminase 2 (C polypeptide, protein-glutamine-gamma-glutamyltransferase)
GO	cell surface receptor linked signaling pathway	3	16	0.0990235	10657	KHDRBS1	KH domain containing, RNA binding, signal transduction associated 1
GO	cell surface receptor linked signaling pathway	3	16	0.0990235	177	AGER	advanced glycosylation end product-specific receptor
GO	cell surface receptor linked signaling pathway	3	16	0.0990235	8764	TNFRSF14	tumor necrosis factor receptor superfamily, member 14 (herpesvirus entry mediator)
GO	sarcolemma	3	16	0.0990235	1291	COL6A1	collagen, type VI, alpha 1
GO	sarcolemma	3	16	0.0990235	1292	COL6A2	collagen, type VI, alpha 2
GO	sarcolemma	3	16	0.0990235	1293	COL6A3	collagen, type VI, alpha 3
GO	desmosome	2	8	0.105373	1832	DSP	desmoplakin
GO	desmosome	2	8	0.105373	5493	PPL	periplakin
GO	peptide cross-linking	2	8	0.105373	1832	DSP	desmoplakin
GO	peptide cross-linking	2	8	0.105373	7052	TGM2	transglutaminase 2 (C polypeptide, protein-glutamine-gamma-glutamyltransferase)
GO	kidney development	2	8	0.105373	2200	FBN1	fibrillin 1
GO	kidney development	2	8	0.105373	760	CA2	carbonic anhydrase II
GO	cholesterol metabolic process	2	8	0.105373	2232	FDXR	ferredoxin reductase
GO	cholesterol metabolic process	2	8	0.105373	847	CAT	catalase
GO	hydrogen peroxide catabolic process	2	8	0.105373	847	CAT	catalase
GO	hydrogen peroxide catabolic process	2	8	0.105373	9588	PRDX6	peroxiredoxin 6
GO	unfolded protein binding	5	36	0.106755	4043	LRPAP1	low density lipoprotein receptor-related protein associated protein 1
GO	unfolded protein binding	5	36	0.106755	5204	PFDN5	prefoldin subunit 5
GO	unfolded protein binding	5	36	0.106755	5480	PPIC	peptidylprolyl isomerase C (cyclophilin C)
GO	unfolded protein binding	5	36	0.106755	871	SERPINH1	serpin peptidase inhibitor, clade H (heat shock protein 47), member 1, (collagen binding protein 1)
GO	unfolded protein binding	5	36	0.106755	9804	TOMM20	translocase of outer mitochondrial membrane 20 homolog (yeast)
GO	lipid metabolic process	6	47	0.111194	10449	ACAA2	acetyl-Coenzyme A acyltransferase 2
GO	lipid metabolic process	6	47	0.111194	2171	FABP5	fatty acid binding protein 5 (psoriasis-associated)
GO	lipid metabolic process	6	47	0.111194	3032	HADHB	hydroxyacyl-Coenzyme A dehydrogenase/3-ketoacyl-Coenzyme A thiolase/enoyl-Coenzyme A hydratase (trifunctional protein), beta subunit
GO	lipid metabolic process	6	47	0.111194	3295	HSD17B4	hydroxysteroid (17-beta) dehydrogenase 4
GO	lipid metabolic process	6	47	0.111194	5660	PSAP	prosaposin
GO	lipid metabolic process	6	47	0.111194	6439	SFTPB	surfactant protein B
GO	muscle contraction	3	17	0.114252	3672	ITGA1	integrin, alpha 1
GO	muscle contraction	3	17	0.114252	7168	TPM1	tropomyosin 1 (alpha)
GO	muscle contraction	3	17	0.114252	7171	TPM4	tropomyosin 4
GO	spermatogenesis	5	37	0.116732	1069	CETN2	centrin, EF-hand protein, 2
GO	spermatogenesis	5	37	0.116732	10863	ADAM28	ADAM metallopeptidase domain 28
GO	spermatogenesis	5	37	0.116732	3024	HIST1H1A	histone cluster 1, H1a
GO	spermatogenesis	5	37	0.116732	3148	HMGB2	high-mobility group box 2
GO	spermatogenesis	5	37	0.116732	84073	MYCBPAP	MYCBP associated protein
GO	transporter activity	4	27	0.119396	11252	PACSIN2	protein kinase C and casein kinase substrate in neurons 2
GO	transporter activity	4	27	0.119396	2171	FABP5	fatty acid binding protein 5 (psoriasis-associated)
GO	transporter activity	4	27	0.119396	2802	GOLGA3	golgin A3
GO	transporter activity	4	27	0.119396	4928	NUP98	nucleoporin 98kDa
GO	carbohydrate metabolic process	6	49	0.129177	27159	CHIA	chitinase, acidic
GO	carbohydrate metabolic process	6	49	0.129177	3029	HAGH	hydroxyacylglutathione hydrolase
GO	carbohydrate metabolic process	6	49	0.129177	3418	IDH2	isocitrate dehydrogenase 2 (NADP+), mitochondrial
GO	carbohydrate metabolic process	6	49	0.129177	4125	MAN2B1	mannosidase, alpha, class 2B, member 1
GO	carbohydrate metabolic process	6	49	0.129177	5504	PPP1R2	protein phosphatase 1, regulatory (inhibitor) subunit 2
GO	carbohydrate metabolic process	6	49	0.129177	8574	AKR7A2	aldo-keto reductase family 7, member A2 (aflatoxin aldehyde reductase)
GO	lysosome	6	49	0.129177	4125	MAN2B1	mannosidase, alpha, class 2B, member 1
GO	lysosome	6	49	0.129177	6439	SFTPB	surfactant protein B
GO	lysosome	6	49	0.129177	6441	SFTPD	surfactant protein D
GO	lysosome	6	49	0.129177	6448	SGSH	N-sulfoglucosamine sulfohydrolase
GO	lysosome	6	49	0.129177	847	CAT	catalase
GO	lysosome	6	49	0.129177	9588	PRDX6	peroxiredoxin 6
GO	beta-catenin binding	2	9	0.129374	1495	CTNNA1	catenin (cadherin-associated protein), alpha 1, 102kDa
GO	beta-catenin binding	2	9	0.129374	999	CDH1	cadherin 1, type 1, E-cadherin (epithelial)
GO	Rab GTPase binding	2	9	0.129374	22836	RHOBTB3	Rho-related BTB domain containing 3
GO	Rab GTPase binding	2	9	0.129374	23085	ERC1	ELKS/RAB6-interacting/CAST family member 1
GO	ribosome biogenesis	2	9	0.129374	26574	AATF	apoptosis antagonizing transcription factor
GO	ribosome biogenesis	2	9	0.129374	6175	RPLP0	ribosomal protein, large, P0
GO	damaged DNA binding	2	9	0.129374	3148	HMGB2	high-mobility group box 2
GO	damaged DNA binding	2	9	0.129374	5886	RAD23A	RAD23 homolog A (S. cerevisiae)
GO	negative regulation of cell migration	2	9	0.129374	375056	MIA3	melanoma inhibitory activity family, member 3
GO	negative regulation of cell migration	2	9	0.129374	7168	TPM1	tropomyosin 1 (alpha)
GO	mRNA transport	3	18	0.130299	4928	NUP98	nucleoporin 98kDa
GO	mRNA transport	3	18	0.130299	53371	NUP54	nucleoporin 54kDa
GO	mRNA transport	3	18	0.130299	7175	TPR	translocated promoter region (to activated MET oncogene)
GO	oxidoreductase activity	11	107	0.132212	10327	AKR1A1	aldo-keto reductase family 1, member A1 (aldehyde reductase)
GO	oxidoreductase activity	11	107	0.132212	2232	FDXR	ferredoxin reductase
GO	oxidoreductase activity	11	107	0.132212	328	APEX1	APEX nuclease (multifunctional DNA repair enzyme) 1
GO	oxidoreductase activity	11	107	0.132212	3295	HSD17B4	hydroxysteroid (17-beta) dehydrogenase 4
GO	oxidoreductase activity	11	107	0.132212	3418	IDH2	isocitrate dehydrogenase 2 (NADP+), mitochondrial
GO	oxidoreductase activity	11	107	0.132212	51102	MECR	mitochondrial trans-2-enoyl-CoA reductase
GO	oxidoreductase activity	11	107	0.132212	51635	DHRS7	dehydrogenase/reductase (SDR family) member 7
GO	oxidoreductase activity	11	107	0.132212	554235	ASPDH	aspartate dehydrogenase domain containing
GO	oxidoreductase activity	11	107	0.132212	58472	SQRDL	sulfide quinone reductase-like (yeast)
GO	oxidoreductase activity	11	107	0.132212	8574	AKR7A2	aldo-keto reductase family 7, member A2 (aflatoxin aldehyde reductase)
GO	oxidoreductase activity	11	107	0.132212	9588	PRDX6	peroxiredoxin 6
GO	epithelial to mesenchymal transition	1	2	0.136702	10155	TRIM28	tripartite motif-containing 28
GO	nuclear euchromatin	1	2	0.136702	10155	TRIM28	tripartite motif-containing 28
GO	nuclear heterochromatin	1	2	0.136702	10155	TRIM28	tripartite motif-containing 28
GO	alcohol dehydrogenase (NADP+) activity	1	2	0.136702	10327	AKR1A1	aldo-keto reductase family 1, member A1 (aldehyde reductase)
GO	L-ascorbic acid biosynthetic process	1	2	0.136702	10327	AKR1A1	aldo-keto reductase family 1, member A1 (aldehyde reductase)
GO	G2/M transition of mitotic cell cycle	1	2	0.136702	10657	KHDRBS1	KH domain containing, RNA binding, signal transduction associated 1
GO	centriole replication	1	2	0.136702	1069	CETN2	centrin, EF-hand protein, 2
GO	microtubule basal body	1	2	0.136702	1069	CETN2	centrin, EF-hand protein, 2
GO	nuclear migration	1	2	0.136702	10726	NUDC	nuclear distribution gene C homolog (A. nidulans)
GO	protein retention in ER lumen	1	2	0.136702	10956	OS9	osteosarcoma amplified 9, endoplasmic reticulum lectin
GO	protein ubiquitination involved in ubiquitin-dependent protein catabolic process	1	2	0.136702	10956	OS9	osteosarcoma amplified 9, endoplasmic reticulum lectin
GO	response to endoplasmic reticulum stress	1	2	0.136702	10956	OS9	osteosarcoma amplified 9, endoplasmic reticulum lectin
GO	negative regulation of endocytosis	1	2	0.136702	11252	PACSIN2	protein kinase C and casein kinase substrate in neurons 2
GO	actomyosin structure organization	1	2	0.136702	1265	CNN2	calponin 2
GO	induction of positive chemotaxis	1	2	0.136702	177	AGER	advanced glycosylation end product-specific receptor
GO	JAK-STAT cascade	1	2	0.136702	177	AGER	advanced glycosylation end product-specific receptor
GO	regulation of inflammatory response	1	2	0.136702	177	AGER	advanced glycosylation end product-specific receptor
GO	adherens junction organization	1	2	0.136702	1832	DSP	desmoplakin
GO	fascia adherens	1	2	0.136702	1832	DSP	desmoplakin
GO	cAMP-mediated signaling	1	2	0.136702	1979	EIF4EBP2	eukaryotic translation initiation factor 4E binding protein 2
GO	eukaryotic initiation factor 4E binding	1	2	0.136702	1979	EIF4EBP2	eukaryotic translation initiation factor 4E binding protein 2
GO	fatty acid binding	1	2	0.136702	2171	FABP5	fatty acid binding protein 5 (psoriasis-associated)
GO	microfibril	1	2	0.136702	2200	FBN1	fibrillin 1
GO	filopodium membrane	1	2	0.136702	23224	SYNE2	spectrin repeat containing, nuclear envelope 2
GO	C2H2 zinc finger domain binding	1	2	0.136702	23524	SRRM2	serine/arginine repetitive matrix 2
GO	regulation of phosphorylation	1	2	0.136702	26472	PPP1R14B	protein phosphatase 1, regulatory (inhibitor) subunit 14B
GO	negative regulation of oxygen and reactive oxygen species metabolic process	1	2	0.136702	26574	AATF	apoptosis antagonizing transcription factor
GO	tau protein binding	1	2	0.136702	26574	AATF	apoptosis antagonizing transcription factor
GO	translation activator activity	1	2	0.136702	26986	PABPC1	poly(A) binding protein, cytoplasmic 1
GO	diphosphate metabolic process	1	2	0.136702	27068	PPA2	pyrophosphatase (inorganic) 2
GO	RNA polymerase I transcription termination factor activity	1	2	0.136702	284119	PTRF	polymerase I and transcript release factor
GO	transcription initiation from RNA polymerase I promoter	1	2	0.136702	284119	PTRF	polymerase I and transcript release factor
GO	transcription termination	1	2	0.136702	284119	PTRF	polymerase I and transcript release factor
GO	nucleosome positioning	1	2	0.136702	3008	HIST1H1E	histone cluster 1, H1e
GO	glutathione biosynthetic process	1	2	0.136702	3029	HAGH	hydroxyacylglutathione hydrolase
GO	fatty acid beta-oxidation multienzyme complex	1	2	0.136702	3032	HADHB	hydroxyacyl-Coenzyme A dehydrogenase/3-ketoacyl-Coenzyme A thiolase/enoyl-Coenzyme A hydratase (trifunctional protein), beta subunit
GO	long-chain-3-hydroxyacyl-CoA dehydrogenase activity	1	2	0.136702	3032	HADHB	hydroxyacyl-Coenzyme A dehydrogenase/3-ketoacyl-Coenzyme A thiolase/enoyl-Coenzyme A hydratase (trifunctional protein), beta subunit
GO	long-chain-enoyl-CoA hydratase activity	1	2	0.136702	3032	HADHB	hydroxyacyl-Coenzyme A dehydrogenase/3-ketoacyl-Coenzyme A thiolase/enoyl-Coenzyme A hydratase (trifunctional protein), beta subunit
GO	cellular response to lipopolysaccharide	1	2	0.136702	3148	HMGB2	high-mobility group box 2
GO	DNA bending activity	1	2	0.136702	3148	HMGB2	high-mobility group box 2
GO	DNA topological change	1	2	0.136702	3148	HMGB2	high-mobility group box 2
GO	general transcriptional repressor activity	1	2	0.136702	3148	HMGB2	high-mobility group box 2
GO	positive regulation of erythrocyte differentiation	1	2	0.136702	3148	HMGB2	high-mobility group box 2
GO	RAGE receptor binding	1	2	0.136702	3148	HMGB2	high-mobility group box 2
GO	spermatid nucleus differentiation	1	2	0.136702	3148	HMGB2	high-mobility group box 2
GO	V(D)J recombination	1	2	0.136702	3148	HMGB2	high-mobility group box 2
GO	negative regulation of survival gene product expression	1	2	0.136702	3169	FOXA1	forkhead box A1
GO	positive regulation of estrogen receptor signaling pathway	1	2	0.136702	3169	FOXA1	forkhead box A1
GO	positive regulation of mitotic cell cycle	1	2	0.136702	3169	FOXA1	forkhead box A1
GO	positive regulation of neuron differentiation	1	2	0.136702	3169	FOXA1	forkhead box A1
GO	prostate gland epithelium morphogenesis	1	2	0.136702	3169	FOXA1	forkhead box A1
GO	base-excision repair	1	2	0.136702	328	APEX1	APEX nuclease (multifunctional DNA repair enzyme) 1
GO	DNA-(apurinic or apyrimidinic site) lyase activity	1	2	0.136702	328	APEX1	APEX nuclease (multifunctional DNA repair enzyme) 1
GO	endodeoxyribonuclease activity	1	2	0.136702	328	APEX1	APEX nuclease (multifunctional DNA repair enzyme) 1
GO	phosphodiesterase I activity	1	2	0.136702	328	APEX1	APEX nuclease (multifunctional DNA repair enzyme) 1
GO	phosphoric diester hydrolase activity	1	2	0.136702	328	APEX1	APEX nuclease (multifunctional DNA repair enzyme) 1
GO	ribonuclease H activity	1	2	0.136702	328	APEX1	APEX nuclease (multifunctional DNA repair enzyme) 1
GO	estradiol 17-beta-dehydrogenase activity	1	2	0.136702	3295	HSD17B4	hydroxysteroid (17-beta) dehydrogenase 4
GO	glyoxylate cycle	1	2	0.136702	3418	IDH2	isocitrate dehydrogenase 2 (NADP+), mitochondrial
GO	isocitrate dehydrogenase (NADP+) activity	1	2	0.136702	3418	IDH2	isocitrate dehydrogenase 2 (NADP+), mitochondrial
GO	cellular extravasation	1	2	0.136702	3672	ITGA1	integrin, alpha 1
GO	neutrophil chemotaxis	1	2	0.136702	3672	ITGA1	integrin, alpha 1
GO	positive regulation of leukocyte migration	1	2	0.136702	375056	MIA3	melanoma inhibitory activity family, member 3
GO	complement activation, lectin pathway	1	2	0.136702	3848	KRT1	keratin 1
GO	fibrinolysis	1	2	0.136702	3848	KRT1	keratin 1
GO	cilium assembly	1	2	0.136702	3911	LAMA5	laminin, alpha 5
GO	hair follicle development	1	2	0.136702	3911	LAMA5	laminin, alpha 5
GO	morphogenesis of a polarized epithelium	1	2	0.136702	3911	LAMA5	laminin, alpha 5
GO	neural crest cell migration	1	2	0.136702	3911	LAMA5	laminin, alpha 5
GO	integral to nuclear inner membrane	1	2	0.136702	3930	LBR	lamin B receptor
GO	very-low-density lipoprotein receptor binding	1	2	0.136702	4043	LRPAP1	low density lipoprotein receptor-related protein associated protein 1
GO	alpha-mannosidase activity	1	2	0.136702	4125	MAN2B1	mannosidase, alpha, class 2B, member 1
GO	mannose metabolic process	1	2	0.136702	4125	MAN2B1	mannosidase, alpha, class 2B, member 1
GO	protein deglycosylation	1	2	0.136702	4125	MAN2B1	mannosidase, alpha, class 2B, member 1
GO	dendrite development	1	2	0.136702	4133	MAP2	microtubule-associated protein 2
GO	ErbB-2 class receptor binding	1	2	0.136702	4585	MUC4	mucin 4, cell surface associated
GO	germinal center formation	1	2	0.136702	4791	NFKB2	nuclear factor of kappa light polypeptide gene enhancer in B-cells 2 (p49/p100)
GO	spleen development	1	2	0.136702	4791	NFKB2	nuclear factor of kappa light polypeptide gene enhancer in B-cells 2 (p49/p100)
GO	bioluminescence	1	2	0.136702	4811	NID1	nidogen 1
GO	protein-chromophore linkage	1	2	0.136702	4811	NID1	nidogen 1
GO	Golgi medial cisterna	1	2	0.136702	4925	NUCB2	nucleobindin 2
GO	structural constituent of nuclear pore	1	2	0.136702	4928	NUP98	nucleoporin 98kDa
GO	trans-2-enoyl-CoA reductase (NADPH) activity	1	2	0.136702	51102	MECR	mitochondrial trans-2-enoyl-CoA reductase
GO	endosome to lysosome transport	1	2	0.136702	51510	CHMP5	chromatin modifying protein 5
GO	response to metal ion	1	2	0.136702	51596	CUTA	cutA divalent cation tolerance homolog (E. coli)
GO	auditory receptor cell stereocilium organization	1	2	0.136702	53405	CLIC5	chloride intracellular channel 5
GO	glycogen metabolic process	1	2	0.136702	5504	PPP1R2	protein phosphatase 1, regulatory (inhibitor) subunit 2
GO	protein serine/threonine phosphatase inhibitor activity	1	2	0.136702	5504	PPP1R2	protein phosphatase 1, regulatory (inhibitor) subunit 2
GO	negative regulation of inflammatory response	1	2	0.136702	55075	UACA	uveal autoantigen with coiled-coil domains and ankyrin repeats
GO	positive regulation of protein import into nucleus	1	2	0.136702	55075	UACA	uveal autoantigen with coiled-coil domains and ankyrin repeats
GO	pyridine nucleotide biosynthetic process	1	2	0.136702	554235	ASPDH	aspartate dehydrogenase domain containing
GO	sphingolipid metabolic process	1	2	0.136702	6439	SFTPB	surfactant protein B
GO	bacterial cell surface binding	1	2	0.136702	6441	SFTPD	surfactant protein D
GO	macrophage chemotaxis	1	2	0.136702	6441	SFTPD	surfactant protein D
GO	negative regulation of T cell proliferation	1	2	0.136702	6441	SFTPD	surfactant protein D
GO	regulation of cytokine production	1	2	0.136702	6441	SFTPD	surfactant protein D
GO	surfactant homeostasis	1	2	0.136702	6441	SFTPD	surfactant protein D
GO	alpha-beta T cell differentiation	1	2	0.136702	64919	BCL11B	B-cell CLL/lymphoma 11B (zinc finger protein)
GO	post-embryonic camera-type eye development	1	2	0.136702	64919	BCL11B	B-cell CLL/lymphoma 11B (zinc finger protein)
GO	T cell receptor V(D)J recombination	1	2	0.136702	64919	BCL11B	B-cell CLL/lymphoma 11B (zinc finger protein)
GO	G2/M transition checkpoint	1	2	0.136702	65123	INTS3	integrator complex subunit 3
GO	blood vessel remodeling	1	2	0.136702	7052	TGM2	transglutaminase 2 (C polypeptide, protein-glutamine-gamma-glutamyltransferase)
GO	isopeptide cross-linking via N6-(L-isoglutamyl)-L-lysine	1	2	0.136702	7052	TGM2	transglutaminase 2 (C polypeptide, protein-glutamine-gamma-glutamyltransferase)
GO	positive regulation of inflammatory response	1	2	0.136702	7052	TGM2	transglutaminase 2 (C polypeptide, protein-glutamine-gamma-glutamyltransferase)
GO	cardiac muscle contraction	1	2	0.136702	7168	TPM1	tropomyosin 1 (alpha)
GO	ruffle organization	1	2	0.136702	7168	TPM1	tropomyosin 1 (alpha)
GO	serine-tRNA ligase activity	1	2	0.136702	7175	TPR	translocated promoter region (to activated MET oncogene)
GO	seryl-tRNA aminoacylation	1	2	0.136702	7175	TPR	translocated promoter region (to activated MET oncogene)
GO	cyanate catabolic process	1	2	0.136702	7263	TST	thiosulfate sulfurtransferase (rhodanese)
GO	thiosulfate sulfurtransferase activity	1	2	0.136702	7263	TST	thiosulfate sulfurtransferase (rhodanese)
GO	carbon dioxide transport	1	2	0.136702	760	CA2	carbonic anhydrase II
GO	morphogenesis of an epithelium	1	2	0.136702	760	CA2	carbonic anhydrase II
GO	positive regulation of bone resorption	1	2	0.136702	760	CA2	carbonic anhydrase II
GO	positive regulation of osteoclast differentiation	1	2	0.136702	760	CA2	carbonic anhydrase II
GO	vesicle fusion	1	2	0.136702	8411	EEA1	early endosome antigen 1
GO	protein tetramerization	1	2	0.136702	847	CAT	catalase
GO	UV protection	1	2	0.136702	847	CAT	catalase
GO	metanephros development	1	2	0.136702	8516	ITGA8	integrin, alpha 8
GO	collagen biosynthetic process	1	2	0.136702	871	SERPINH1	serpin peptidase inhibitor, clade H (heat shock protein 47), member 1, (collagen binding protein 1)
GO	vesicle targeting	1	2	0.136702	8773	SNAP23	synaptosomal-associated protein, 23kDa
GO	acute inflammatory response	1	2	0.136702	8876	VNN1	vanin 1
GO	ribosome disassembly	1	2	0.136702	92399	MRRF	mitochondrial ribosome recycling factor
GO	positive regulation of T cell activation	1	2	0.136702	961	CD47	CD47 molecule
GO	thrombospondin receptor activity	1	2	0.136702	961	CD47	CD47 molecule
GO	centrosome organization	1	2	0.136702	9696	CROCC	ciliary rootlet coiled-coil, rootletin
GO	kinesin binding	1	2	0.136702	9696	CROCC	ciliary rootlet coiled-coil, rootletin
GO	pituitary gland development	1	2	0.136702	999	CDH1	cadherin 1, type 1, E-cadherin (epithelial)
GO	positive regulation of transcription factor import into nucleus	1	2	0.136702	999	CDH1	cadherin 1, type 1, E-cadherin (epithelial)
GO	protein metabolic process	1	2	0.136702	999	CDH1	cadherin 1, type 1, E-cadherin (epithelial)
GO	regulation of caspase activity	1	2	0.136702	999	CDH1	cadherin 1, type 1, E-cadherin (epithelial)
GO	nucleoplasm	11	108	0.138549	10155	TRIM28	tripartite motif-containing 28
GO	nucleoplasm	11	108	0.138549	23224	SYNE2	spectrin repeat containing, nuclear envelope 2
GO	nucleoplasm	11	108	0.138549	27332	ZNF638	zinc finger protein 638
GO	nucleoplasm	11	108	0.138549	284119	PTRF	polymerase I and transcript release factor
GO	nucleoplasm	11	108	0.138549	3148	HMGB2	high-mobility group box 2
GO	nucleoplasm	11	108	0.138549	328	APEX1	APEX nuclease (multifunctional DNA repair enzyme) 1
GO	nucleoplasm	11	108	0.138549	4928	NUP98	nucleoporin 98kDa
GO	nucleoplasm	11	108	0.138549	53371	NUP54	nucleoporin 54kDa
GO	nucleoplasm	11	108	0.138549	6917	TCEA1	transcription elongation factor A (SII), 1
GO	nucleoplasm	11	108	0.138549	7175	TPR	translocated promoter region (to activated MET oncogene)
GO	nucleoplasm	11	108	0.138549	9589	WTAP	Wilms tumor 1 associated protein
GO	lyase activity	4	29	0.145149	100037417	DDTL	D-dopachrome tautomerase-like
GO	lyase activity	4	29	0.145149	328	APEX1	APEX nuclease (multifunctional DNA repair enzyme) 1
GO	lyase activity	4	29	0.145149	3295	HSD17B4	hydroxysteroid (17-beta) dehydrogenase 4
GO	lyase activity	4	29	0.145149	760	CA2	carbonic anhydrase II
GO	cytoskeleton organization	3	19	0.147086	1265	CNN2	calponin 2
GO	cytoskeleton organization	3	19	0.147086	3911	LAMA5	laminin, alpha 5
GO	cytoskeleton organization	3	19	0.147086	7168	TPM1	tropomyosin 1 (alpha)
GO	protein binding, bridging	3	19	0.147086	1292	COL6A2	collagen, type VI, alpha 2
GO	protein binding, bridging	3	19	0.147086	1832	DSP	desmoplakin
GO	protein binding, bridging	3	19	0.147086	2266	FGG	fibrinogen gamma chain
GO	epidermis development	3	19	0.147086	1832	DSP	desmoplakin
GO	epidermis development	3	19	0.147086	2171	FABP5	fatty acid binding protein 5 (psoriasis-associated)
GO	epidermis development	3	19	0.147086	3848	KRT1	keratin 1
GO	cell adhesion	10	98	0.151979	117178	SSX2IP	synovial sarcoma, X breakpoint 2 interacting protein
GO	cell adhesion	10	98	0.151979	1291	COL6A1	collagen, type VI, alpha 1
GO	cell adhesion	10	98	0.151979	1293	COL6A3	collagen, type VI, alpha 3
GO	cell adhesion	10	98	0.151979	1495	CTNNA1	catenin (cadherin-associated protein), alpha 1, 102kDa
GO	cell adhesion	10	98	0.151979	26574	AATF	apoptosis antagonizing transcription factor
GO	cell adhesion	10	98	0.151979	3672	ITGA1	integrin, alpha 1
GO	cell adhesion	10	98	0.151979	3915	LAMC1	laminin, gamma 1 (formerly LAMB2)
GO	cell adhesion	10	98	0.151979	4585	MUC4	mucin 4, cell surface associated
GO	cell adhesion	10	98	0.151979	4811	NID1	nidogen 1
GO	cell adhesion	10	98	0.151979	961	CD47	CD47 molecule
GO	ATP-dependent helicase activity	2	10	0.154476	1069	CETN2	centrin, EF-hand protein, 2
GO	ATP-dependent helicase activity	2	10	0.154476	170506	DHX36	DEAH (Asp-Glu-Ala-His) box polypeptide 36
GO	serine-type endopeptidase inhibitor activity	2	10	0.154476	1293	COL6A3	collagen, type VI, alpha 3
GO	serine-type endopeptidase inhibitor activity	2	10	0.154476	871	SERPINH1	serpin peptidase inhibitor, clade H (heat shock protein 47), member 1, (collagen binding protein 1)
GO	collagen binding	2	10	0.154476	3672	ITGA1	integrin, alpha 1
GO	collagen binding	2	10	0.154476	871	SERPINH1	serpin peptidase inhibitor, clade H (heat shock protein 47), member 1, (collagen binding protein 1)
GO	isomerase activity	5	41	0.16074	3295	HSD17B4	hydroxysteroid (17-beta) dehydrogenase 4
GO	isomerase activity	5	41	0.16074	5480	PPIC	peptidylprolyl isomerase C (cyclophilin C)
GO	isomerase activity	5	41	0.16074	5481	PPID	peptidylprolyl isomerase D
GO	isomerase activity	5	41	0.16074	81888	HYI	hydroxypyruvate isomerase homolog (E. coli)
GO	isomerase activity	5	41	0.16074	9601	PDIA4	protein disulfide isomerase family A, member 4
GO	microtubule organizing center	3	20	0.164531	10039	PARP3	poly (ADP-ribose) polymerase family, member 3
GO	microtubule organizing center	3	20	0.164531	10579	TACC2	transforming, acidic coiled-coil containing protein 2
GO	microtubule organizing center	3	20	0.164531	53405	CLIC5	chloride intracellular channel 5
GO	metalloendopeptidase activity	2	11	0.180406	10863	ADAM28	ADAM metallopeptidase domain 28
GO	metalloendopeptidase activity	2	11	0.180406	79875	THSD4	thrombospondin, type I, domain containing 4
GO	neuron projection	2	11	0.180406	3672	ITGA1	integrin, alpha 1
GO	neuron projection	2	11	0.180406	57142	RTN4	reticulon 4
GO	myosin complex	2	11	0.180406	51168	MYO15A	myosin XVA
GO	myosin complex	2	11	0.180406	79784	MYH14	myosin, heavy chain 14, non-muscle
GO	response to organic substance	2	11	0.180406	760	CA2	carbonic anhydrase II
GO	response to organic substance	2	11	0.180406	999	CDH1	cadherin 1, type 1, E-cadherin (epithelial)
GO	mitochondrial inner membrane	10	102	0.181951	10449	ACAA2	acetyl-Coenzyme A acyltransferase 2
GO	mitochondrial inner membrane	10	102	0.181951	1329	COX5B	cytochrome c oxidase subunit Vb
GO	mitochondrial inner membrane	10	102	0.181951	204	AK2	adenylate kinase 2
GO	mitochondrial inner membrane	10	102	0.181951	3032	HADHB	hydroxyacyl-Coenzyme A dehydrogenase/3-ketoacyl-Coenzyme A thiolase/enoyl-Coenzyme A hydratase (trifunctional protein), beta subunit
GO	mitochondrial inner membrane	10	102	0.181951	3954	LETM1	leucine zipper-EF-hand containing transmembrane protein 1
GO	mitochondrial inner membrane	10	102	0.181951	3958	LGALS3	lectin, galactoside-binding, soluble, 3
GO	mitochondrial inner membrane	10	102	0.181951	4698	NDUFA5	NADH dehydrogenase (ubiquinone) 1 alpha subcomplex, 5, 13kDa
GO	mitochondrial inner membrane	10	102	0.181951	55967	NDUFA12	NADH dehydrogenase (ubiquinone) 1 alpha subcomplex, 12
GO	mitochondrial inner membrane	10	102	0.181951	58472	SQRDL	sulfide quinone reductase-like (yeast)
GO	mitochondrial inner membrane	10	102	0.181951	7263	TST	thiosulfate sulfurtransferase (rhodanese)
GO	external side of plasma membrane	3	21	0.182552	2266	FGG	fibrinogen gamma chain
GO	external side of plasma membrane	3	21	0.182552	3672	ITGA1	integrin, alpha 1
GO	external side of plasma membrane	3	21	0.182552	8764	TNFRSF14	tumor necrosis factor receptor superfamily, member 14 (herpesvirus entry mediator)
GO	sensory perception of sound	3	21	0.182552	51168	MYO15A	myosin XVA
GO	sensory perception of sound	3	21	0.182552	53405	CLIC5	chloride intracellular channel 5
GO	sensory perception of sound	3	21	0.182552	84073	MYCBPAP	MYCBP associated protein
GO	mitochondrial matrix	8	78	0.183861	2232	FDXR	ferredoxin reductase
GO	mitochondrial matrix	8	78	0.183861	27068	PPA2	pyrophosphatase (inorganic) 2
GO	mitochondrial matrix	8	78	0.183861	3029	HAGH	hydroxyacylglutathione hydrolase
GO	mitochondrial matrix	8	78	0.183861	3032	HADHB	hydroxyacyl-Coenzyme A dehydrogenase/3-ketoacyl-Coenzyme A thiolase/enoyl-Coenzyme A hydratase (trifunctional protein), beta subunit
GO	mitochondrial matrix	8	78	0.183861	4705	NDUFA10	NADH dehydrogenase (ubiquinone) 1 alpha subcomplex, 10, 42kDa
GO	mitochondrial matrix	8	78	0.183861	5019	OXCT1	3-oxoacid CoA transferase 1
GO	mitochondrial matrix	8	78	0.183861	514	ATP5E	ATP synthase, H+ transporting, mitochondrial F1 complex, epsilon subunit
GO	mitochondrial matrix	8	78	0.183861	7263	TST	thiosulfate sulfurtransferase (rhodanese)
GO	oxidation reduction	11	115	0.187277	10327	AKR1A1	aldo-keto reductase family 1, member A1 (aldehyde reductase)
GO	oxidation reduction	11	115	0.187277	2232	FDXR	ferredoxin reductase
GO	oxidation reduction	11	115	0.187277	3295	HSD17B4	hydroxysteroid (17-beta) dehydrogenase 4
GO	oxidation reduction	11	115	0.187277	3418	IDH2	isocitrate dehydrogenase 2 (NADP+), mitochondrial
GO	oxidation reduction	11	115	0.187277	51102	MECR	mitochondrial trans-2-enoyl-CoA reductase
GO	oxidation reduction	11	115	0.187277	51635	DHRS7	dehydrogenase/reductase (SDR family) member 7
GO	oxidation reduction	11	115	0.187277	554235	ASPDH	aspartate dehydrogenase domain containing
GO	oxidation reduction	11	115	0.187277	58472	SQRDL	sulfide quinone reductase-like (yeast)
GO	oxidation reduction	11	115	0.187277	847	CAT	catalase
GO	oxidation reduction	11	115	0.187277	8574	AKR7A2	aldo-keto reductase family 7, member A2 (aflatoxin aldehyde reductase)
GO	oxidation reduction	11	115	0.187277	9588	PRDX6	peroxiredoxin 6
GO	cell redox homeostasis	4	32	0.18735	2745	GLRX	glutaredoxin (thioltransferase)
GO	cell redox homeostasis	4	32	0.18735	328	APEX1	APEX nuclease (multifunctional DNA repair enzyme) 1
GO	cell redox homeostasis	4	32	0.18735	9588	PRDX6	peroxiredoxin 6
GO	cell redox homeostasis	4	32	0.18735	9601	PDIA4	protein disulfide isomerase family A, member 4
GO	protein amino acid ADP-ribosylation	1	3	0.197912	10039	PARP3	poly (ADP-ribose) polymerase family, member 3
GO	regulation of actin filament polymerization	1	3	0.197912	10094	ARPC3	actin related protein 2/3 complex, subunit 3, 21kDa
GO	positive regulation of gene-specific transcription	1	3	0.197912	10155	TRIM28	tripartite motif-containing 28
GO	neurogenesis	1	3	0.197912	10579	TACC2	transforming, acidic coiled-coil containing protein 2
GO	regulation of microtubule-based process	1	3	0.197912	10579	TACC2	transforming, acidic coiled-coil containing protein 2
GO	spindle astral microtubule organization	1	3	0.197912	10579	TACC2	transforming, acidic coiled-coil containing protein 2
GO	actinin binding	1	3	0.197912	117178	SSX2IP	synovial sarcoma, X breakpoint 2 interacting protein
GO	S100 alpha binding	1	3	0.197912	177	AGER	advanced glycosylation end product-specific receptor
GO	negative regulation of translational initiation	1	3	0.197912	1979	EIF4EBP2	eukaryotic translation initiation factor 4E binding protein 2
GO	cilium axoneme	1	3	0.197912	201625	DNAH12	dynein, axonemal, heavy chain 12
GO	protein polymerization	1	3	0.197912	2266	FGG	fibrinogen gamma chain
GO	I-kappaB phosphorylation	1	3	0.197912	23085	ERC1	ELKS/RAB6-interacting/CAST family member 1
GO	septin complex	1	3	0.197912	23176	40429	septin 8
GO	lamellipodium membrane	1	3	0.197912	23224	SYNE2	spectrin repeat containing, nuclear envelope 2
GO	sarcoplasmic reticulum	1	3	0.197912	23224	SYNE2	spectrin repeat containing, nuclear envelope 2
GO	negative regulation of T cell receptor signaling pathway	1	3	0.197912	26191	PTPN22	protein tyrosine phosphatase, non-receptor type 22 (lymphoid)
GO	poly(A) RNA binding	1	3	0.197912	26986	PABPC1	poly(A) binding protein, cytoplasmic 1
GO	inorganic diphosphatase activity	1	3	0.197912	27068	PPA2	pyrophosphatase (inorganic) 2
GO	chitin catabolic process	1	3	0.197912	27159	CHIA	chitinase, acidic
GO	chitinase activity	1	3	0.197912	27159	CHIA	chitinase, acidic
GO	Golgi transport complex	1	3	0.197912	2802	GOLGA3	golgin A3
GO	Golgi stack	1	3	0.197912	2804	GOLGB1	golgin B1
GO	5S class rRNA transcription	1	3	0.197912	2976	GTF3C2	general transcription factor IIIC, polypeptide 2, beta 110kDa
GO	RNA polymerase III transcription factor activity	1	3	0.197912	2976	GTF3C2	general transcription factor IIIC, polypeptide 2, beta 110kDa
GO	transcription factor TFIIIC complex	1	3	0.197912	2976	GTF3C2	general transcription factor IIIC, polypeptide 2, beta 110kDa
GO	tRNA transcription from RNA polymerase III promoter	1	3	0.197912	2976	GTF3C2	general transcription factor IIIC, polypeptide 2, beta 110kDa
GO	chemoattractant activity	1	3	0.197912	3148	HMGB2	high-mobility group box 2
GO	response to steroid hormone stimulus	1	3	0.197912	3148	HMGB2	high-mobility group box 2
GO	branching morphogenesis of a tube	1	3	0.197912	3169	FOXA1	forkhead box A1
GO	peroxisomal matrix	1	3	0.197912	3295	HSD17B4	hydroxysteroid (17-beta) dehydrogenase 4
GO	sterol binding	1	3	0.197912	3295	HSD17B4	hydroxysteroid (17-beta) dehydrogenase 4
GO	acrosomal vesicle	1	3	0.197912	3672	ITGA1	integrin, alpha 1
GO	neuron projection morphogenesis	1	3	0.197912	3672	ITGA1	integrin, alpha 1
GO	positive regulation of neuron apoptosis	1	3	0.197912	3672	ITGA1	integrin, alpha 1
GO	branching involved in ureteric bud morphogenesis	1	3	0.197912	3911	LAMA5	laminin, alpha 5
GO	immunological synapse	1	3	0.197912	396	ARHGDIA	Rho GDP dissociation inhibitor (GDI) alpha
GO	vesicle	1	3	0.197912	4043	LRPAP1	low density lipoprotein receptor-related protein associated protein 1
GO	learning or memory	1	3	0.197912	4125	MAN2B1	mannosidase, alpha, class 2B, member 1
GO	microtubule bundle formation	1	3	0.197912	4133	MAP2	microtubule-associated protein 2
GO	molybdenum ion binding	1	3	0.197912	4337	MOCS1	molybdenum cofactor synthesis 1
GO	oxidoreductase activity, acting on NADH or NADPH	1	3	0.197912	4698	NDUFA5	NADH dehydrogenase (ubiquinone) 1 alpha subcomplex, 5, 13kDa
GO	glomerular basement membrane development	1	3	0.197912	4811	NID1	nidogen 1
GO	Nup107-160 complex	1	3	0.197912	4928	NUP98	nucleoporin 98kDa
GO	low-density lipoprotein receptor activity	1	3	0.197912	53353	LRP1B	low density lipoprotein receptor-related protein 1B
GO	female pregnancy	1	3	0.197912	53405	CLIC5	chloride intracellular channel 5
GO	induction of apoptosis by oxidative stress	1	3	0.197912	55075	UACA	uveal autoantigen with coiled-coil domains and ankyrin repeats
GO	positive regulation of caspase activity	1	3	0.197912	55075	UACA	uveal autoantigen with coiled-coil domains and ankyrin repeats
GO	glycosphingolipid metabolic process	1	3	0.197912	5660	PSAP	prosaposin
GO	lysosomal lumen	1	3	0.197912	5660	PSAP	prosaposin
GO	proteasome core complex, alpha-subunit complex	1	3	0.197912	5682	PSMA1	proteasome (prosome, macropain) subunit, alpha type, 1
GO	regulation of transforming growth factor beta receptor signaling pathway	1	3	0.197912	607	BCL9	B-cell CLL/lymphoma 9
GO	negative regulation of DNA replication	1	3	0.197912	6282	S100A11	S100 calcium binding protein A11
GO	S100 beta binding	1	3	0.197912	6282	S100A11	S100 calcium binding protein A11
GO	lung alveolus development	1	3	0.197912	6441	SFTPD	surfactant protein D
GO	integrator complex	1	3	0.197912	65123	INTS3	integrator complex subunit 3
GO	snRNA processing	1	3	0.197912	65123	INTS3	integrator complex subunit 3
GO	SOSS complex	1	3	0.197912	65123	INTS3	integrator complex subunit 3
GO	erythrocyte differentiation	1	3	0.197912	6917	TCEA1	transcription elongation factor A (SII), 1
GO	transcription elongation regulator activity	1	3	0.197912	6917	TCEA1	transcription elongation factor A (SII), 1
GO	apoptotic cell clearance	1	3	0.197912	7052	TGM2	transglutaminase 2 (C polypeptide, protein-glutamine-gamma-glutamyltransferase)
GO	muscle filament sliding	1	3	0.197912	7168	TPM1	tropomyosin 1 (alpha)
GO	regulation of heart contraction	1	3	0.197912	7168	TPM1	tropomyosin 1 (alpha)
GO	regulation of muscle contraction	1	3	0.197912	7168	TPM1	tropomyosin 1 (alpha)
GO	sarcomere organization	1	3	0.197912	7168	TPM1	tropomyosin 1 (alpha)
GO	early endosome to late endosome transport	1	3	0.197912	8411	EEA1	early endosome antigen 1
GO	phosphatidylinositol binding	1	3	0.197912	8411	EEA1	early endosome antigen 1
GO	positive regulation of phosphoinositide 3-kinase cascade	1	3	0.197912	847	CAT	catalase
GO	eukaryotic translation initiation factor 3 complex	1	3	0.197912	8669	EIF3J	eukaryotic translation initiation factor 3, subunit J
GO	azurophil granule	1	3	0.197912	8773	SNAP23	synaptosomal-associated protein, 23kDa
GO	chronic inflammatory response	1	3	0.197912	8876	VNN1	vanin 1
GO	nitrogen compound metabolic process	1	3	0.197912	8876	VNN1	vanin 1
GO	apical junction complex	1	3	0.197912	999	CDH1	cadherin 1, type 1, E-cadherin (epithelial)
GO	lateral plasma membrane	1	3	0.197912	999	CDH1	cadherin 1, type 1, E-cadherin (epithelial)
GO	RPTP-like protein binding	1	3	0.197912	999	CDH1	cadherin 1, type 1, E-cadherin (epithelial)
GO	trophectodermal cell differentiation	1	3	0.197912	999	CDH1	cadherin 1, type 1, E-cadherin (epithelial)
GO	positive regulation of transcription from RNA polymerase II promoter	4	33	0.202222	26574	AATF	apoptosis antagonizing transcription factor
GO	positive regulation of transcription from RNA polymerase II promoter	4	33	0.202222	3148	HMGB2	high-mobility group box 2
GO	positive regulation of transcription from RNA polymerase II promoter	4	33	0.202222	64919	BCL11B	B-cell CLL/lymphoma 11B (zinc finger protein)
GO	positive regulation of transcription from RNA polymerase II promoter	4	33	0.202222	6917	TCEA1	transcription elongation factor A (SII), 1
GO	glutathione transferase activity	2	12	0.206921	2944	GSTM1	glutathione S-transferase mu 1
GO	glutathione transferase activity	2	12	0.206921	2946	GSTM2	glutathione S-transferase mu 2 (muscle)
GO	positive regulation of gene-specific transcription from RNA polymerase II promoter	2	12	0.206921	3148	HMGB2	high-mobility group box 2
GO	positive regulation of gene-specific transcription from RNA polymerase II promoter	2	12	0.206921	3169	FOXA1	forkhead box A1
GO	receptor-mediated endocytosis	2	12	0.206921	53353	LRP1B	low density lipoprotein receptor-related protein 1B
GO	receptor-mediated endocytosis	2	12	0.206921	6441	SFTPD	surfactant protein D
GO	innate immune response	2	12	0.206921	6441	SFTPD	surfactant protein D
GO	innate immune response	2	12	0.206921	8876	VNN1	vanin 1
GO	protein homooligomerization	2	12	0.206921	7052	TGM2	transglutaminase 2 (C polypeptide, protein-glutamine-gamma-glutamyltransferase)
GO	protein homooligomerization	2	12	0.206921	999	CDH1	cadherin 1, type 1, E-cadherin (epithelial)
GO	mitosis	4	35	0.232944	1069	CETN2	centrin, EF-hand protein, 2
GO	mitosis	4	35	0.232944	10726	NUDC	nuclear distribution gene C homolog (A. nidulans)
GO	mitosis	4	35	0.232944	6249	CLIP1	CAP-GLY domain containing linker protein 1
GO	mitosis	4	35	0.232944	79884	MAP9	microtubule-associated protein 9
GO	aging	2	13	0.23381	177	AGER	advanced glycosylation end product-specific receptor
GO	aging	2	13	0.23381	57142	RTN4	reticulon 4
GO	keratin filament	2	13	0.23381	374454	KRT77	keratin 77
GO	keratin filament	2	13	0.23381	3848	KRT1	keratin 1
GO	peptidyl-prolyl cis-trans isomerase activity	2	13	0.23381	5480	PPIC	peptidylprolyl isomerase C (cyclophilin C)
GO	peptidyl-prolyl cis-trans isomerase activity	2	13	0.23381	5481	PPID	peptidylprolyl isomerase D
GO	metabolic process	9	96	0.236547	10449	ACAA2	acetyl-Coenzyme A acyltransferase 2
GO	metabolic process	9	96	0.236547	27159	CHIA	chitinase, acidic
GO	metabolic process	9	96	0.236547	2944	GSTM1	glutathione S-transferase mu 1
GO	metabolic process	9	96	0.236547	2946	GSTM2	glutathione S-transferase mu 2 (muscle)
GO	metabolic process	9	96	0.236547	3032	HADHB	hydroxyacyl-Coenzyme A dehydrogenase/3-ketoacyl-Coenzyme A thiolase/enoyl-Coenzyme A hydratase (trifunctional protein), beta subunit
GO	metabolic process	9	96	0.236547	4125	MAN2B1	mannosidase, alpha, class 2B, member 1
GO	metabolic process	9	96	0.236547	4337	MOCS1	molybdenum cofactor synthesis 1
GO	metabolic process	9	96	0.236547	5019	OXCT1	3-oxoacid CoA transferase 1
GO	metabolic process	9	96	0.236547	6448	SGSH	N-sulfoglucosamine sulfohydrolase
GO	actin cytoskeleton	6	59	0.236801	10094	ARPC3	actin related protein 2/3 complex, subunit 3, 21kDa
GO	actin cytoskeleton	6	59	0.236801	1495	CTNNA1	catenin (cadherin-associated protein), alpha 1, 102kDa
GO	actin cytoskeleton	6	59	0.236801	53405	CLIC5	chloride intracellular channel 5
GO	actin cytoskeleton	6	59	0.236801	7168	TPM1	tropomyosin 1 (alpha)
GO	actin cytoskeleton	6	59	0.236801	9696	CROCC	ciliary rootlet coiled-coil, rootletin
GO	actin cytoskeleton	6	59	0.236801	999	CDH1	cadherin 1, type 1, E-cadherin (epithelial)
GO	nucleic acid binding	5	47	0.236886	1069	CETN2	centrin, EF-hand protein, 2
GO	nucleic acid binding	5	47	0.236886	170506	DHX36	DEAH (Asp-Glu-Ala-His) box polypeptide 36
GO	nucleic acid binding	5	47	0.236886	6249	CLIP1	CAP-GLY domain containing linker protein 1
GO	nucleic acid binding	5	47	0.236886	64919	BCL11B	B-cell CLL/lymphoma 11B (zinc finger protein)
GO	nucleic acid binding	5	47	0.236886	84324	SARNP	SAP domain containing ribonucleoprotein
GO	actin binding	9	97	0.24592	10094	ARPC3	actin related protein 2/3 complex, subunit 3, 21kDa
GO	actin binding	9	97	0.24592	1265	CNN2	calponin 2
GO	actin binding	9	97	0.24592	23164	MPRIP	myosin phosphatase Rho interacting protein
GO	actin binding	9	97	0.24592	23224	SYNE2	spectrin repeat containing, nuclear envelope 2
GO	actin binding	9	97	0.24592	23406	COTL1	coactosin-like 1 (Dictyostelium)
GO	actin binding	9	97	0.24592	51168	MYO15A	myosin XVA
GO	actin binding	9	97	0.24592	7168	TPM1	tropomyosin 1 (alpha)
GO	actin binding	9	97	0.24592	7171	TPM4	tropomyosin 4
GO	actin binding	9	97	0.24592	79784	MYH14	myosin, heavy chain 14, non-muscle
GO	Golgi membrane	4	36	0.248717	23085	ERC1	ELKS/RAB6-interacting/CAST family member 1
GO	Golgi membrane	4	36	0.248717	2802	GOLGA3	golgin A3
GO	Golgi membrane	4	36	0.248717	2803	GOLGA4	golgin A4
GO	Golgi membrane	4	36	0.248717	2804	GOLGB1	golgin B1
GO	Arp2/3 protein complex	1	4	0.254804	10094	ARPC3	actin related protein 2/3 complex, subunit 3, 21kDa
GO	cholesterol biosynthetic process	1	4	0.254804	10449	ACAA2	acetyl-Coenzyme A acyltransferase 2
GO	interkinetic nuclear migration	1	4	0.254804	10579	TACC2	transforming, acidic coiled-coil containing protein 2
GO	platelet-derived growth factor binding	1	4	0.254804	1291	COL6A1	collagen, type VI, alpha 1
GO	cilium	1	4	0.254804	201625	DNAH12	dynein, axonemal, heavy chain 12
GO	adenylate kinase activity	1	4	0.254804	204	AK2	adenylate kinase 2
GO	steroid biosynthetic process	1	4	0.254804	2232	FDXR	ferredoxin reductase
GO	fibrinogen complex	1	4	0.254804	2266	FGG	fibrinogen gamma chain
GO	platelet activation	1	4	0.254804	2266	FGG	fibrinogen gamma chain
GO	IkappaB kinase complex	1	4	0.254804	23085	ERC1	ELKS/RAB6-interacting/CAST family member 1
GO	cytoskeletal anchoring at nuclear membrane	1	4	0.254804	23224	SYNE2	spectrin repeat containing, nuclear envelope 2
GO	SUN-KASH complex	1	4	0.254804	23224	SYNE2	spectrin repeat containing, nuclear envelope 2
GO	positive regulation of DNA binding	1	4	0.254804	3148	HMGB2	high-mobility group box 2
GO	positive regulation of endothelial cell proliferation	1	4	0.254804	3148	HMGB2	high-mobility group box 2
GO	3'-5' exonuclease activity	1	4	0.254804	328	APEX1	APEX nuclease (multifunctional DNA repair enzyme) 1
GO	fatty acid beta-oxidation using acyl-CoA oxidase	1	4	0.254804	3295	HSD17B4	hydroxysteroid (17-beta) dehydrogenase 4
GO	vasodilation	1	4	0.254804	3672	ITGA1	integrin, alpha 1
GO	regulation of angiogenesis	1	4	0.254804	3848	KRT1	keratin 1
GO	cell recognition	1	4	0.254804	3911	LAMA5	laminin, alpha 5
GO	focal adhesion assembly	1	4	0.254804	3911	LAMA5	laminin, alpha 5
GO	regulation of embryonic development	1	4	0.254804	3911	LAMA5	laminin, alpha 5
GO	lamin binding	1	4	0.254804	3930	LBR	lamin B receptor
GO	negative regulation of protein binding	1	4	0.254804	4043	LRPAP1	low density lipoprotein receptor-related protein associated protein 1
GO	carbohydrate binding	1	4	0.254804	4125	MAN2B1	mannosidase, alpha, class 2B, member 1
GO	mannose binding	1	4	0.254804	4125	MAN2B1	mannosidase, alpha, class 2B, member 1
GO	nucleocytoplasmic transport	1	4	0.254804	4928	NUP98	nucleoporin 98kDa
GO	mitochondrial proton-transporting ATP synthase complex, catalytic core F(1)	1	4	0.254804	514	ATP5E	ATP synthase, H+ transporting, mitochondrial F1 complex, epsilon subunit
GO	regulation of signal transduction	1	4	0.254804	5504	PPP1R2	protein phosphatase 1, regulatory (inhibitor) subunit 2
GO	response to UV	1	4	0.254804	55075	UACA	uveal autoantigen with coiled-coil domains and ankyrin repeats
GO	negative regulation of neuron differentiation	1	4	0.254804	57142	RTN4	reticulon 4
GO	positive regulation of phagocytosis	1	4	0.254804	6441	SFTPD	surfactant protein D
GO	general RNA polymerase II transcription factor activity	1	4	0.254804	6917	TCEA1	transcription elongation factor A (SII), 1
GO	ventricular cardiac muscle tissue morphogenesis	1	4	0.254804	7168	TPM1	tropomyosin 1 (alpha)
GO	mitotic cell cycle spindle assembly checkpoint	1	4	0.254804	7175	TPR	translocated promoter region (to activated MET oncogene)
GO	sulfate transport	1	4	0.254804	7263	TST	thiosulfate sulfurtransferase (rhodanese)
GO	one-carbon metabolic process	1	4	0.254804	760	CA2	carbonic anhydrase II
GO	response to zinc ion	1	4	0.254804	760	CA2	carbonic anhydrase II
GO	extrinsic to plasma membrane	1	4	0.254804	8411	EEA1	early endosome antigen 1
GO	negative regulation of NF-kappaB transcription factor activity	1	4	0.254804	847	CAT	catalase
GO	positive regulation of transforming growth factor beta receptor signaling pathway	1	4	0.254804	8516	ITGA8	integrin, alpha 8
GO	protein maturation	1	4	0.254804	871	SERPINH1	serpin peptidase inhibitor, clade H (heat shock protein 47), member 1, (collagen binding protein 1)
GO	antioxidant activity	1	4	0.254804	9588	PRDX6	peroxiredoxin 6
GO	peroxiredoxin activity	1	4	0.254804	9588	PRDX6	peroxiredoxin 6
GO	protein secretion	1	4	0.254804	9601	PDIA4	protein disulfide isomerase family A, member 4
GO	ciliary rootlet	1	4	0.254804	9696	CROCC	ciliary rootlet coiled-coil, rootletin
GO	cytoplasmic membrane-bounded vesicle	2	14	0.260889	11252	PACSIN2	protein kinase C and casein kinase substrate in neurons 2
GO	cytoplasmic membrane-bounded vesicle	2	14	0.260889	9588	PRDX6	peroxiredoxin 6
GO	cell-cell adherens junction	2	14	0.260889	117178	SSX2IP	synovial sarcoma, X breakpoint 2 interacting protein
GO	cell-cell adherens junction	2	14	0.260889	999	CDH1	cadherin 1, type 1, E-cadherin (epithelial)
GO	enzyme activator activity	2	14	0.260889	5660	PSAP	prosaposin
GO	enzyme activator activity	2	14	0.260889	8853	ASAP2	ArfGAP with SH3 domain, ankyrin repeat and PH domain 2
GO	structural constituent of muscle	2	14	0.260889	7168	TPM1	tropomyosin 1 (alpha)
GO	structural constituent of muscle	2	14	0.260889	7171	TPM4	tropomyosin 4
GO	cell migration	2	15	0.287996	3911	LAMA5	laminin, alpha 5
GO	cell migration	2	15	0.287996	3915	LAMC1	laminin, gamma 1 (formerly LAMB2)
GO	mitochondrion	34	436	0.291801	10449	ACAA2	acetyl-Coenzyme A acyltransferase 2
GO	mitochondrion	34	436	0.291801	131474	CHCHD4	coiled-coil-helix-coiled-coil-helix domain containing 4
GO	mitochondrion	34	436	0.291801	1329	COX5B	cytochrome c oxidase subunit Vb
GO	mitochondrion	34	436	0.291801	1716	DGUOK	deoxyguanosine kinase
GO	mitochondrion	34	436	0.291801	1832	DSP	desmoplakin
GO	mitochondrion	34	436	0.291801	204	AK2	adenylate kinase 2
GO	mitochondrion	34	436	0.291801	219927	MRPL21	mitochondrial ribosomal protein L21
GO	mitochondrion	34	436	0.291801	2232	FDXR	ferredoxin reductase
GO	mitochondrion	34	436	0.291801	22868	FASTKD2	FAST kinase domains 2
GO	mitochondrion	34	436	0.291801	2653	GCSH	glycine cleavage system protein H (aminomethyl carrier)
GO	mitochondrion	34	436	0.291801	27068	PPA2	pyrophosphatase (inorganic) 2
GO	mitochondrion	34	436	0.291801	284119	PTRF	polymerase I and transcript release factor
GO	mitochondrion	34	436	0.291801	28992	MACROD1	MACRO domain containing 1
GO	mitochondrion	34	436	0.291801	2926	GRSF1	G-rich RNA sequence binding factor 1
GO	mitochondrion	34	436	0.291801	3029	HAGH	hydroxyacylglutathione hydrolase
GO	mitochondrion	34	436	0.291801	3032	HADHB	hydroxyacyl-Coenzyme A dehydrogenase/3-ketoacyl-Coenzyme A thiolase/enoyl-Coenzyme A hydratase (trifunctional protein), beta subunit
GO	mitochondrion	34	436	0.291801	3418	IDH2	isocitrate dehydrogenase 2 (NADP+), mitochondrial
GO	mitochondrion	34	436	0.291801	3954	LETM1	leucine zipper-EF-hand containing transmembrane protein 1
GO	mitochondrion	34	436	0.291801	4698	NDUFA5	NADH dehydrogenase (ubiquinone) 1 alpha subcomplex, 5, 13kDa
GO	mitochondrion	34	436	0.291801	4705	NDUFA10	NADH dehydrogenase (ubiquinone) 1 alpha subcomplex, 10, 42kDa
GO	mitochondrion	34	436	0.291801	5019	OXCT1	3-oxoacid CoA transferase 1
GO	mitochondrion	34	436	0.291801	51020	HDDC2	HD domain containing 2
GO	mitochondrion	34	436	0.291801	51102	MECR	mitochondrial trans-2-enoyl-CoA reductase
GO	mitochondrion	34	436	0.291801	514	ATP5E	ATP synthase, H+ transporting, mitochondrial F1 complex, epsilon subunit
GO	mitochondrion	34	436	0.291801	5493	PPL	periplakin
GO	mitochondrion	34	436	0.291801	55967	NDUFA12	NADH dehydrogenase (ubiquinone) 1 alpha subcomplex, 12
GO	mitochondrion	34	436	0.291801	56945	MRPS22	mitochondrial ribosomal protein S22
GO	mitochondrion	34	436	0.291801	58472	SQRDL	sulfide quinone reductase-like (yeast)
GO	mitochondrion	34	436	0.291801	65993	MRPS34	mitochondrial ribosomal protein S34
GO	mitochondrion	34	436	0.291801	7052	TGM2	transglutaminase 2 (C polypeptide, protein-glutamine-gamma-glutamyltransferase)
GO	mitochondrion	34	436	0.291801	7263	TST	thiosulfate sulfurtransferase (rhodanese)
GO	mitochondrion	34	436	0.291801	847	CAT	catalase
GO	mitochondrion	34	436	0.291801	92399	MRRF	mitochondrial ribosome recycling factor
GO	mitochondrion	34	436	0.291801	9804	TOMM20	translocase of outer mitochondrial membrane 20 homolog (yeast)
GO	transmembrane transport	5	51	0.292316	131474	CHCHD4	coiled-coil-helix-coiled-coil-helix domain containing 4
GO	transmembrane transport	5	51	0.292316	4928	NUP98	nucleoporin 98kDa
GO	transmembrane transport	5	51	0.292316	53371	NUP54	nucleoporin 54kDa
GO	transmembrane transport	5	51	0.292316	6238	RRBP1	ribosome binding protein 1 homolog 180kDa (dog)
GO	transmembrane transport	5	51	0.292316	7175	TPR	translocated promoter region (to activated MET oncogene)
GO	ATP-dependent DNA helicase activity	1	5	0.307682	10146	G3BP1	GTPase activating protein (SH3 domain) binding protein 1
GO	cerebral cortex development	1	5	0.307682	10579	TACC2	transforming, acidic coiled-coil containing protein 2
GO	ER-associated protein catabolic process	1	5	0.307682	10956	OS9	osteosarcoma amplified 9, endoplasmic reticulum lectin
GO	platelet alpha granule	1	5	0.307682	2266	FGG	fibrinogen gamma chain
GO	presynaptic membrane	1	5	0.307682	23085	ERC1	ELKS/RAB6-interacting/CAST family member 1
GO	lipoic acid binding	1	5	0.307682	2653	GCSH	glycine cleavage system protein H (aminomethyl carrier)
GO	mRNA stabilization	1	5	0.307682	26986	PABPC1	poly(A) binding protein, cytoplasmic 1
GO	intra-Golgi vesicle-mediated transport	1	5	0.307682	2802	GOLGA3	golgin A3
GO	transcription, DNA-dependent	1	5	0.307682	2976	GTF3C2	general transcription factor IIIC, polypeptide 2, beta 110kDa
GO	enoyl-CoA hydratase activity	1	5	0.307682	3032	HADHB	hydroxyacyl-Coenzyme A dehydrogenase/3-ketoacyl-Coenzyme A thiolase/enoyl-Coenzyme A hydratase (trifunctional protein), beta subunit
GO	positive regulation of transcription factor activity	1	5	0.307682	3169	FOXA1	forkhead box A1
GO	isocitrate metabolic process	1	5	0.307682	3418	IDH2	isocitrate dehydrogenase 2 (NADP+), mitochondrial
GO	exocytosis	1	5	0.307682	375056	MIA3	melanoma inhibitory activity family, member 3
GO	regulation of cell adhesion	1	5	0.307682	3911	LAMA5	laminin, alpha 5
GO	endoderm development	1	5	0.307682	3915	LAMC1	laminin, gamma 1 (formerly LAMB2)
GO	hemidesmosome assembly	1	5	0.307682	3915	LAMC1	laminin, gamma 1 (formerly LAMB2)
GO	extracellular matrix binding	1	5	0.307682	4811	NID1	nidogen 1
GO	proton-transporting ATPase activity, rotational mechanism	1	5	0.307682	514	ATP5E	ATP synthase, H+ transporting, mitochondrial F1 complex, epsilon subunit
GO	prefoldin complex	1	5	0.307682	5204	PFDN5	prefoldin subunit 5
GO	voltage-gated chloride channel activity	1	5	0.307682	53405	CLIC5	chloride intracellular channel 5
GO	keratinization	1	5	0.307682	5493	PPL	periplakin
GO	polysome	1	5	0.307682	5682	PSMA1	proteasome (prosome, macropain) subunit, alpha type, 1
GO	nucleotide-excision repair	1	5	0.307682	5886	RAD23A	RAD23 homolog A (S. cerevisiae)
GO	oxygen and reactive oxygen species metabolic process	1	5	0.307682	6441	SFTPD	surfactant protein D
GO	sulfuric ester hydrolase activity	1	5	0.307682	6448	SGSH	N-sulfoglucosamine sulfohydrolase
GO	thymus development	1	5	0.307682	64919	BCL11B	B-cell CLL/lymphoma 11B (zinc finger protein)
GO	B cell differentiation	1	5	0.307682	7163	TPD52	tumor protein D52
GO	cellular response to reactive oxygen species	1	5	0.307682	7168	TPM1	tropomyosin 1 (alpha)
GO	sarcomere	1	5	0.307682	7168	TPM1	tropomyosin 1 (alpha)
GO	protein import into nucleus	1	5	0.307682	7175	TPR	translocated promoter region (to activated MET oncogene)
GO	response to pH	1	5	0.307682	760	CA2	carbonic anhydrase II
GO	positive regulation of cell division	1	5	0.307682	847	CAT	catalase
GO	response to reactive oxygen species	1	5	0.307682	847	CAT	catalase
GO	triglyceride metabolic process	1	5	0.307682	847	CAT	catalase
GO	cellular membrane fusion	1	5	0.307682	8773	SNAP23	synaptosomal-associated protein, 23kDa
GO	specific granule	1	5	0.307682	8773	SNAP23	synaptosomal-associated protein, 23kDa
GO	glutathione peroxidase activity	1	5	0.307682	9588	PRDX6	peroxiredoxin 6
GO	mitochondrial outer membrane translocase complex	1	5	0.307682	9804	TOMM20	translocase of outer mitochondrial membrane 20 homolog (yeast)
GO	P-P-bond-hydrolysis-driven protein transmembrane transporter activity	1	5	0.307682	9804	TOMM20	translocase of outer mitochondrial membrane 20 homolog (yeast)
GO	synapse assembly	1	5	0.307682	999	CDH1	cadherin 1, type 1, E-cadherin (epithelial)
GO	protein homodimerization activity	7	78	0.313826	5019	OXCT1	3-oxoacid CoA transferase 1
GO	protein homodimerization activity	7	78	0.313826	6249	CLIP1	CAP-GLY domain containing linker protein 1
GO	protein homodimerization activity	7	78	0.313826	6282	S100A11	S100 calcium binding protein A11
GO	protein homodimerization activity	7	78	0.313826	7163	TPD52	tumor protein D52
GO	protein homodimerization activity	7	78	0.313826	7165	TPD52L2	tumor protein D52-like 2
GO	protein homodimerization activity	7	78	0.313826	8411	EEA1	early endosome antigen 1
GO	protein homodimerization activity	7	78	0.313826	847	CAT	catalase
GO	protein kinase activity	2	16	0.314992	10155	TRIM28	tripartite motif-containing 28
GO	protein kinase activity	2	16	0.314992	22868	FASTKD2	FAST kinase domains 2
GO	promoter binding	2	16	0.314992	3148	HMGB2	high-mobility group box 2
GO	promoter binding	2	16	0.314992	3169	FOXA1	forkhead box A1
GO	organ morphogenesis	2	16	0.314992	3911	LAMA5	laminin, alpha 5
GO	organ morphogenesis	2	16	0.314992	6439	SFTPB	surfactant protein B
GO	regulation of cell proliferation	2	16	0.314992	3911	LAMA5	laminin, alpha 5
GO	regulation of cell proliferation	2	16	0.314992	7165	TPD52L2	tumor protein D52-like 2
GO	centrosome	3	28	0.318499	1069	CETN2	centrin, EF-hand protein, 2
GO	centrosome	3	28	0.318499	328	APEX1	APEX nuclease (multifunctional DNA repair enzyme) 1
GO	centrosome	3	28	0.318499	9696	CROCC	ciliary rootlet coiled-coil, rootletin
GO	transport	9	105	0.324853	10146	G3BP1	GTPase activating protein (SH3 domain) binding protein 1
GO	transport	9	105	0.324853	2171	FABP5	fatty acid binding protein 5 (psoriasis-associated)
GO	transport	9	105	0.324853	2232	FDXR	ferredoxin reductase
GO	transport	9	105	0.324853	22836	RHOBTB3	Rho-related BTB domain containing 3
GO	transport	9	105	0.324853	2745	GLRX	glutaredoxin (thioltransferase)
GO	transport	9	105	0.324853	4698	NDUFA5	NADH dehydrogenase (ubiquinone) 1 alpha subcomplex, 5, 13kDa
GO	transport	9	105	0.324853	4705	NDUFA10	NADH dehydrogenase (ubiquinone) 1 alpha subcomplex, 10, 42kDa
GO	transport	9	105	0.324853	53405	CLIC5	chloride intracellular channel 5
GO	transport	9	105	0.324853	55967	NDUFA12	NADH dehydrogenase (ubiquinone) 1 alpha subcomplex, 12
GO	regulation of transcription, DNA-dependent	6	67	0.337192	23085	ERC1	ELKS/RAB6-interacting/CAST family member 1
GO	regulation of transcription, DNA-dependent	6	67	0.337192	3169	FOXA1	forkhead box A1
GO	regulation of transcription, DNA-dependent	6	67	0.337192	4791	NFKB2	nuclear factor of kappa light polypeptide gene enhancer in B-cells 2 (p49/p100)
GO	regulation of transcription, DNA-dependent	6	67	0.337192	5204	PFDN5	prefoldin subunit 5
GO	regulation of transcription, DNA-dependent	6	67	0.337192	6474	SHOX2	short stature homeobox 2
GO	regulation of transcription, DNA-dependent	6	67	0.337192	84324	SARNP	SAP domain containing ribonucleoprotein
GO	protein complex	3	29	0.338501	117178	SSX2IP	synovial sarcoma, X breakpoint 2 interacting protein
GO	protein complex	3	29	0.338501	3148	HMGB2	high-mobility group box 2
GO	protein complex	3	29	0.338501	57142	RTN4	reticulon 4
GO	response to stress	2	17	0.341757	10525	HYOU1	hypoxia up-regulated 1
GO	response to stress	2	17	0.341757	760	CA2	carbonic anhydrase II
GO	double-stranded DNA binding	2	17	0.341757	27332	ZNF638	zinc finger protein 638
GO	double-stranded DNA binding	2	17	0.341757	3148	HMGB2	high-mobility group box 2
GO	neuronal cell body	2	17	0.341757	4133	MAP2	microtubule-associated protein 2
GO	neuronal cell body	2	17	0.341757	57142	RTN4	reticulon 4
GO	cell cycle	7	81	0.349273	10657	KHDRBS1	KH domain containing, RNA binding, signal transduction associated 1
GO	cell cycle	7	81	0.349273	1069	CETN2	centrin, EF-hand protein, 2
GO	cell cycle	7	81	0.349273	10726	NUDC	nuclear distribution gene C homolog (A. nidulans)
GO	cell cycle	7	81	0.349273	23176	40429	septin 8
GO	cell cycle	7	81	0.349273	79884	MAP9	microtubule-associated protein 9
GO	cell cycle	7	81	0.349273	9589	WTAP	Wilms tumor 1 associated protein
GO	cell cycle	7	81	0.349273	9696	CROCC	ciliary rootlet coiled-coil, rootletin
GO	membrane fraction	5	55	0.349745	11214	AKAP13	A kinase (PRKA) anchor protein 13
GO	membrane fraction	5	55	0.349745	3672	ITGA1	integrin, alpha 1
GO	membrane fraction	5	55	0.349745	53353	LRP1B	low density lipoprotein receptor-related protein 1B
GO	membrane fraction	5	55	0.349745	55075	UACA	uveal autoantigen with coiled-coil domains and ankyrin repeats
GO	membrane fraction	5	55	0.349745	8411	EEA1	early endosome antigen 1
GO	NAD+ ADP-ribosyltransferase activity	1	6	0.356826	10039	PARP3	poly (ADP-ribose) polymerase family, member 3
GO	cornified envelope	1	6	0.356826	1832	DSP	desmoplakin
GO	dynein complex	1	6	0.356826	201625	DNAH12	dynein, axonemal, heavy chain 12
GO	eukaryotic cell surface binding	1	6	0.356826	2266	FGG	fibrinogen gamma chain
GO	positive regulation of anti-apoptosis	1	6	0.356826	23085	ERC1	ELKS/RAB6-interacting/CAST family member 1
GO	kinase binding	1	6	0.356826	27159	CHIA	chitinase, acidic
GO	Golgi organization	1	6	0.356826	2804	GOLGB1	golgin B1
GO	anterior/posterior pattern formation	1	6	0.356826	2926	GRSF1	G-rich RNA sequence binding factor 1
GO	chromatin organization	1	6	0.356826	3148	HMGB2	high-mobility group box 2
GO	condensed chromosome	1	6	0.356826	3148	HMGB2	high-mobility group box 2
GO	male gonad development	1	6	0.356826	3148	HMGB2	high-mobility group box 2
GO	lipoprotein binding	1	6	0.356826	4043	LRPAP1	low density lipoprotein receptor-related protein associated protein 1
GO	fatty acid biosynthetic process	1	6	0.356826	51102	MECR	mitochondrial trans-2-enoyl-CoA reductase
GO	hydrogen ion transporting ATP synthase activity, rotational mechanism	1	6	0.356826	514	ATP5E	ATP synthase, H+ transporting, mitochondrial F1 complex, epsilon subunit
GO	intermediate filament cytoskeleton	1	6	0.356826	5204	PFDN5	prefoldin subunit 5
GO	DNA damage response, signal transduction resulting in induction of apoptosis	1	6	0.356826	55075	UACA	uveal autoantigen with coiled-coil domains and ankyrin repeats
GO	response to activity	1	6	0.356826	57142	RTN4	reticulon 4
GO	aerobic respiration	1	6	0.356826	847	CAT	catalase
GO	collagen fibril organization	1	6	0.356826	871	SERPINH1	serpin peptidase inhibitor, clade H (heat shock protein 47), member 1, (collagen binding protein 1)
GO	establishment or maintenance of cell polarity	1	6	0.356826	9053	MAP7	microtubule-associated protein 7
GO	chromosome, telomeric region	1	6	0.356826	9894	TELO2	TEL2, telomere maintenance 2, homolog (S. cerevisiae)
GO	cell adhesion molecule binding	1	6	0.356826	999	CDH1	cadherin 1, type 1, E-cadherin (epithelial)
GO	multicellular organismal development	7	82	0.3612	10726	NUDC	nuclear distribution gene C homolog (A. nidulans)
GO	multicellular organismal development	7	82	0.3612	23085	ERC1	ELKS/RAB6-interacting/CAST family member 1
GO	multicellular organismal development	7	82	0.3612	23654	PLXNB2	plexin B2
GO	multicellular organismal development	7	82	0.3612	3169	FOXA1	forkhead box A1
GO	multicellular organismal development	7	82	0.3612	6474	SHOX2	short stature homeobox 2
GO	multicellular organismal development	7	82	0.3612	84073	MYCBPAP	MYCBP associated protein
GO	multicellular organismal development	7	82	0.3612	8516	ITGA8	integrin, alpha 8
GO	ribosome	6	69	0.36321	219927	MRPL21	mitochondrial ribosomal protein L21
GO	ribosome	6	69	0.36321	328	APEX1	APEX nuclease (multifunctional DNA repair enzyme) 1
GO	ribosome	6	69	0.36321	56945	MRPS22	mitochondrial ribosomal protein S22
GO	ribosome	6	69	0.36321	6175	RPLP0	ribosomal protein, large, P0
GO	ribosome	6	69	0.36321	6238	RRBP1	ribosome binding protein 1 homolog 180kDa (dog)
GO	ribosome	6	69	0.36321	65993	MRPS34	mitochondrial ribosomal protein S34
GO	electron carrier activity	4	43	0.363413	10327	AKR1A1	aldo-keto reductase family 1, member A1 (aldehyde reductase)
GO	electron carrier activity	4	43	0.363413	2745	GLRX	glutaredoxin (thioltransferase)
GO	electron carrier activity	4	43	0.363413	55967	NDUFA12	NADH dehydrogenase (ubiquinone) 1 alpha subcomplex, 12
GO	electron carrier activity	4	43	0.363413	8574	AKR7A2	aldo-keto reductase family 7, member A2 (aflatoxin aldehyde reductase)
GO	induction of apoptosis by extracellular signals	2	18	0.368189	11214	AKAP13	A kinase (PRKA) anchor protein 13
GO	induction of apoptosis by extracellular signals	2	18	0.368189	26574	AATF	apoptosis antagonizing transcription factor
GO	muscle organ development	2	18	0.368189	1293	COL6A3	collagen, type VI, alpha 3
GO	muscle organ development	2	18	0.368189	3911	LAMA5	laminin, alpha 5
GO	heart development	2	18	0.368189	2200	FBN1	fibrillin 1
GO	heart development	2	18	0.368189	6474	SHOX2	short stature homeobox 2
GO	motor activity	2	18	0.368189	51168	MYO15A	myosin XVA
GO	motor activity	2	18	0.368189	79784	MYH14	myosin, heavy chain 14, non-muscle
GO	perinuclear region of cytoplasm	7	83	0.373163	3148	HMGB2	high-mobility group box 2
GO	perinuclear region of cytoplasm	7	83	0.373163	328	APEX1	APEX nuclease (multifunctional DNA repair enzyme) 1
GO	perinuclear region of cytoplasm	7	83	0.373163	55075	UACA	uveal autoantigen with coiled-coil domains and ankyrin repeats
GO	perinuclear region of cytoplasm	7	83	0.373163	7163	TPD52	tumor protein D52
GO	perinuclear region of cytoplasm	7	83	0.373163	7165	TPD52L2	tumor protein D52-like 2
GO	perinuclear region of cytoplasm	7	83	0.373163	9053	MAP7	microtubule-associated protein 7
GO	perinuclear region of cytoplasm	7	83	0.373163	999	CDH1	cadherin 1, type 1, E-cadherin (epithelial)
GO	transcription corepressor activity	3	31	0.378358	10155	TRIM28	tripartite motif-containing 28
GO	transcription corepressor activity	3	31	0.378358	328	APEX1	APEX nuclease (multifunctional DNA repair enzyme) 1
GO	transcription corepressor activity	3	31	0.378358	5204	PFDN5	prefoldin subunit 5
GO	nervous system development	4	44	0.380002	177	AGER	advanced glycosylation end product-specific receptor
GO	nervous system development	4	44	0.380002	57142	RTN4	reticulon 4
GO	nervous system development	4	44	0.380002	6474	SHOX2	short stature homeobox 2
GO	nervous system development	4	44	0.380002	8516	ITGA8	integrin, alpha 8
GO	helicase activity	2	19	0.394201	10146	G3BP1	GTPase activating protein (SH3 domain) binding protein 1
GO	helicase activity	2	19	0.394201	170506	DHX36	DEAH (Asp-Glu-Ala-His) box polypeptide 36
GO	cell-cell junction	2	19	0.394201	1265	CNN2	calponin 2
GO	cell-cell junction	2	19	0.394201	1495	CTNNA1	catenin (cadherin-associated protein), alpha 1, 102kDa
GO	protein N-terminus binding	2	19	0.394201	23524	SRRM2	serine/arginine repetitive matrix 2
GO	protein N-terminus binding	2	19	0.394201	2745	GLRX	glutaredoxin (thioltransferase)
GO	NAD or NADH binding	2	19	0.394201	3032	HADHB	hydroxyacyl-Coenzyme A dehydrogenase/3-ketoacyl-Coenzyme A thiolase/enoyl-Coenzyme A hydratase (trifunctional protein), beta subunit
GO	NAD or NADH binding	2	19	0.394201	3418	IDH2	isocitrate dehydrogenase 2 (NADP+), mitochondrial
GO	NADH dehydrogenase (ubiquinone) activity	3	32	0.398117	4698	NDUFA5	NADH dehydrogenase (ubiquinone) 1 alpha subcomplex, 5, 13kDa
GO	NADH dehydrogenase (ubiquinone) activity	3	32	0.398117	4705	NDUFA10	NADH dehydrogenase (ubiquinone) 1 alpha subcomplex, 10, 42kDa
GO	NADH dehydrogenase (ubiquinone) activity	3	32	0.398117	55967	NDUFA12	NADH dehydrogenase (ubiquinone) 1 alpha subcomplex, 12
GO	ATP-dependent RNA helicase activity	1	7	0.4025	10146	G3BP1	GTPase activating protein (SH3 domain) binding protein 1
GO	peptidase inhibitor activity	1	7	0.4025	1293	COL6A3	collagen, type VI, alpha 3
GO	vinculin binding	1	7	0.4025	1495	CTNNA1	catenin (cadherin-associated protein), alpha 1, 102kDa
GO	basal plasma membrane	1	7	0.4025	177	AGER	advanced glycosylation end product-specific receptor
GO	skin development	1	7	0.4025	1832	DSP	desmoplakin
GO	protein disulfide oxidoreductase activity	1	7	0.4025	2745	GLRX	glutaredoxin (thioltransferase)
GO	acyl-CoA binding	1	7	0.4025	3032	HADHB	hydroxyacyl-Coenzyme A dehydrogenase/3-ketoacyl-Coenzyme A thiolase/enoyl-Coenzyme A hydratase (trifunctional protein), beta subunit
GO	positive regulation of epithelial cell proliferation	1	7	0.4025	3915	LAMC1	laminin, gamma 1 (formerly LAMB2)
GO	regulation of protein localization	1	7	0.4025	396	ARHGDIA	Rho GDP dissociation inhibitor (GDI) alpha
GO	positive regulation of cell-substrate adhesion	1	7	0.4025	4811	NID1	nidogen 1
GO	lysosome organization	1	7	0.4025	51510	CHMP5	chromatin modifying protein 5
GO	neuromuscular process controlling balance	1	7	0.4025	53405	CLIC5	chloride intracellular channel 5
GO	threonine-type endopeptidase activity	1	7	0.4025	5682	PSMA1	proteasome (prosome, macropain) subunit, alpha type, 1
GO	proteasomal ubiquitin-dependent protein catabolic process	1	7	0.4025	5886	RAD23A	RAD23 homolog A (S. cerevisiae)
GO	calcium-dependent protein binding	1	7	0.4025	6282	S100A11	S100 calcium binding protein A11
GO	phosphoinositide binding	1	7	0.4025	64342	HS1BP3	HCLS1 binding protein 3
GO	endocytic vesicle	1	7	0.4025	6441	SFTPD	surfactant protein D
GO	translation elongation factor activity	1	7	0.4025	6917	TCEA1	transcription elongation factor A (SII), 1
GO	anatomical structure morphogenesis	1	7	0.4025	7163	TPD52	tumor protein D52
GO	positive regulation of peptidyl-tyrosine phosphorylation	1	7	0.4025	8764	TNFRSF14	tumor necrosis factor receptor superfamily, member 14 (herpesvirus entry mediator)
GO	ARF GTPase activator activity	1	7	0.4025	8853	ASAP2	ArfGAP with SH3 domain, ankyrin repeat and PH domain 2
GO	regulation of ARF GTPase activity	1	7	0.4025	8853	ASAP2	ArfGAP with SH3 domain, ankyrin repeat and PH domain 2
GO	late endosome membrane	1	7	0.4025	92421	CHMP4C	chromatin modifying protein 4C
GO	protein disulfide isomerase activity	1	7	0.4025	9601	PDIA4	protein disulfide isomerase family A, member 4
GO	protein phosphatase binding	1	7	0.4025	999	CDH1	cadherin 1, type 1, E-cadherin (epithelial)
GO	cell proliferation	5	59	0.407763	10579	TACC2	transforming, acidic coiled-coil containing protein 2
GO	cell proliferation	5	59	0.407763	10657	KHDRBS1	KH domain containing, RNA binding, signal transduction associated 1
GO	cell proliferation	5	59	0.407763	10726	NUDC	nuclear distribution gene C homolog (A. nidulans)
GO	cell proliferation	5	59	0.407763	3911	LAMA5	laminin, alpha 5
GO	cell proliferation	5	59	0.407763	4043	LRPAP1	low density lipoprotein receptor-related protein associated protein 1
GO	mitochondrial respiratory chain complex I	3	33	0.417707	4698	NDUFA5	NADH dehydrogenase (ubiquinone) 1 alpha subcomplex, 5, 13kDa
GO	mitochondrial respiratory chain complex I	3	33	0.417707	4705	NDUFA10	NADH dehydrogenase (ubiquinone) 1 alpha subcomplex, 10, 42kDa
GO	mitochondrial respiratory chain complex I	3	33	0.417707	55967	NDUFA12	NADH dehydrogenase (ubiquinone) 1 alpha subcomplex, 12
GO	lipid binding	2	20	0.41972	2171	FABP5	fatty acid binding protein 5 (psoriasis-associated)
GO	lipid binding	2	20	0.41972	5660	PSAP	prosaposin
GO	angiogenesis	2	20	0.41972	3911	LAMA5	laminin, alpha 5
GO	angiogenesis	2	20	0.41972	57142	RTN4	reticulon 4
GO	translation	6	74	0.428506	1979	EIF4EBP2	eukaryotic translation initiation factor 4E binding protein 2
GO	translation	6	74	0.428506	219927	MRPL21	mitochondrial ribosomal protein L21
GO	translation	6	74	0.428506	6175	RPLP0	ribosomal protein, large, P0
GO	translation	6	74	0.428506	6238	RRBP1	ribosome binding protein 1 homolog 180kDa (dog)
GO	translation	6	74	0.428506	7175	TPR	translocated promoter region (to activated MET oncogene)
GO	translation	6	74	0.428506	92399	MRRF	mitochondrial ribosome recycling factor
GO	ATPase activity	3	34	0.437088	201625	DNAH12	dynein, axonemal, heavy chain 12
GO	ATPase activity	3	34	0.437088	22836	RHOBTB3	Rho-related BTB domain containing 3
GO	ATPase activity	3	34	0.437088	514	ATP5E	ATP synthase, H+ transporting, mitochondrial F1 complex, epsilon subunit
GO	inflammatory response	2	21	0.444685	177	AGER	advanced glycosylation end product-specific receptor
GO	inflammatory response	2	21	0.444685	8876	VNN1	vanin 1
GO	cell cortex	2	21	0.444685	26064	RAI14	retinoic acid induced 14
GO	cell cortex	2	21	0.444685	53405	CLIC5	chloride intracellular channel 5
GO	single-stranded DNA binding	2	21	0.444685	3148	HMGB2	high-mobility group box 2
GO	single-stranded DNA binding	2	21	0.444685	5886	RAD23A	RAD23 homolog A (S. cerevisiae)
GO	integral to membrane	20	269	0.444692	10863	ADAM28	ADAM metallopeptidase domain 28
GO	integral to membrane	20	269	0.444692	221786	FAM200A	family with sequence similarity 200, member A
GO	integral to membrane	20	269	0.444692	23224	SYNE2	spectrin repeat containing, nuclear envelope 2
GO	integral to membrane	20	269	0.444692	23654	PLXNB2	plexin B2
GO	integral to membrane	20	269	0.444692	26355	FAM162A	family with sequence similarity 162, member A
GO	integral to membrane	20	269	0.444692	2804	GOLGB1	golgin B1
GO	integral to membrane	20	269	0.444692	3672	ITGA1	integrin, alpha 1
GO	integral to membrane	20	269	0.444692	375056	MIA3	melanoma inhibitory activity family, member 3
GO	integral to membrane	20	269	0.444692	3930	LBR	lamin B receptor
GO	integral to membrane	20	269	0.444692	3954	LETM1	leucine zipper-EF-hand containing transmembrane protein 1
GO	integral to membrane	20	269	0.444692	4043	LRPAP1	low density lipoprotein receptor-related protein associated protein 1
GO	integral to membrane	20	269	0.444692	53353	LRP1B	low density lipoprotein receptor-related protein 1B
GO	integral to membrane	20	269	0.444692	53405	CLIC5	chloride intracellular channel 5
GO	integral to membrane	20	269	0.444692	5660	PSAP	prosaposin
GO	integral to membrane	20	269	0.444692	57142	RTN4	reticulon 4
GO	integral to membrane	20	269	0.444692	6238	RRBP1	ribosome binding protein 1 homolog 180kDa (dog)
GO	integral to membrane	20	269	0.444692	8516	ITGA8	integrin, alpha 8
GO	integral to membrane	20	269	0.444692	8876	VNN1	vanin 1
GO	integral to membrane	20	269	0.444692	9804	TOMM20	translocase of outer mitochondrial membrane 20 homolog (yeast)
GO	integral to membrane	20	269	0.444692	999	CDH1	cadherin 1, type 1, E-cadherin (epithelial)
GO	glycoprotein binding	1	8	0.444946	10956	OS9	osteosarcoma amplified 9, endoplasmic reticulum lectin
GO	platelet alpha granule lumen	1	8	0.444946	2266	FGG	fibrinogen gamma chain
GO	phosphoprotein phosphatase inhibitor activity	1	8	0.444946	26472	PPP1R14B	protein phosphatase 1, regulatory (inhibitor) subunit 14B
GO	trans-Golgi network	1	8	0.444946	2803	GOLGA4	golgin A4
GO	phosphoinositide-mediated signaling	1	8	0.444946	3148	HMGB2	high-mobility group box 2
GO	locomotory behavior	1	8	0.444946	51168	MYO15A	myosin XVA
GO	chloride channel complex	1	8	0.444946	53405	CLIC5	chloride intracellular channel 5
GO	chloride transport	1	8	0.444946	53405	CLIC5	chloride intracellular channel 5
GO	insoluble fraction	1	8	0.444946	53405	CLIC5	chloride intracellular channel 5
GO	intracellular protein kinase cascade	1	8	0.444946	5589	PRKCSH	protein kinase C substrate 80K-H
GO	mitochondrial ribosome	1	8	0.444946	56945	MRPS22	mitochondrial ribosomal protein S22
GO	ruffle membrane	1	8	0.444946	7168	TPM1	tropomyosin 1 (alpha)
GO	microvillus	1	8	0.444946	760	CA2	carbonic anhydrase II
GO	peroxisomal membrane	1	8	0.444946	847	CAT	catalase
GO	brain development	2	22	0.469047	177	AGER	advanced glycosylation end product-specific receptor
GO	brain development	2	22	0.469047	8516	ITGA8	integrin, alpha 8
GO	generation of precursor metabolites and energy	2	22	0.469047	2232	FDXR	ferredoxin reductase
GO	generation of precursor metabolites and energy	2	22	0.469047	5504	PPP1R2	protein phosphatase 1, regulatory (inhibitor) subunit 2
GO	peroxisome	2	22	0.469047	3295	HSD17B4	hydroxysteroid (17-beta) dehydrogenase 4
GO	peroxisome	2	22	0.469047	847	CAT	catalase
GO	integrin binding	2	22	0.469047	3672	ITGA1	integrin, alpha 1
GO	integrin binding	2	22	0.469047	3911	LAMA5	laminin, alpha 5
GO	intermediate filament	2	22	0.469047	3848	KRT1	keratin 1
GO	intermediate filament	2	22	0.469047	6249	CLIP1	CAP-GLY domain containing linker protein 1
GO	respiratory chain	3	36	0.475091	4698	NDUFA5	NADH dehydrogenase (ubiquinone) 1 alpha subcomplex, 5, 13kDa
GO	respiratory chain	3	36	0.475091	4705	NDUFA10	NADH dehydrogenase (ubiquinone) 1 alpha subcomplex, 10, 42kDa
GO	respiratory chain	3	36	0.475091	55967	NDUFA12	NADH dehydrogenase (ubiquinone) 1 alpha subcomplex, 12
GO	cell differentiation	4	50	0.477774	3911	LAMA5	laminin, alpha 5
GO	cell differentiation	4	50	0.477774	3958	LGALS3	lectin, galactoside-binding, soluble, 3
GO	cell differentiation	4	50	0.477774	84073	MYCBPAP	MYCBP associated protein
GO	cell differentiation	4	50	0.477774	8516	ITGA8	integrin, alpha 8
GO	protein folding	4	50	0.477774	4043	LRPAP1	low density lipoprotein receptor-related protein associated protein 1
GO	protein folding	4	50	0.477774	5204	PFDN5	prefoldin subunit 5
GO	protein folding	4	50	0.477774	5480	PPIC	peptidylprolyl isomerase C (cyclophilin C)
GO	protein folding	4	50	0.477774	5481	PPID	peptidylprolyl isomerase D
GO	glucose metabolic process	1	9	0.484393	10327	AKR1A1	aldo-keto reductase family 1, member A1 (aldehyde reductase)
GO	SH3/SH2 adaptor activity	1	9	0.484393	10657	KHDRBS1	KH domain containing, RNA binding, signal transduction associated 1
GO	cadherin binding	1	9	0.484393	1495	CTNNA1	catenin (cadherin-associated protein), alpha 1, 102kDa
GO	protein tyrosine phosphatase activity	1	9	0.484393	26191	PTPN22	protein tyrosine phosphatase, non-receptor type 22 (lymphoid)
GO	fatty acid beta-oxidation	1	9	0.484393	3032	HADHB	hydroxyacyl-Coenzyme A dehydrogenase/3-ketoacyl-Coenzyme A thiolase/enoyl-Coenzyme A hydratase (trifunctional protein), beta subunit
GO	epithelial cell differentiation	1	9	0.484393	3169	FOXA1	forkhead box A1
GO	2-oxoglutarate metabolic process	1	9	0.484393	3418	IDH2	isocitrate dehydrogenase 2 (NADP+), mitochondrial
GO	activation of MAPK activity	1	9	0.484393	3672	ITGA1	integrin, alpha 1
GO	Rho protein signal transduction	1	9	0.484393	396	ARHGDIA	Rho GDP dissociation inhibitor (GDI) alpha
GO	lipid transport	1	9	0.484393	5660	PSAP	prosaposin
GO	proteolysis involved in cellular protein catabolic process	1	9	0.484393	5682	PSMA1	proteasome (prosome, macropain) subunit, alpha type, 1
GO	Wnt receptor signaling pathway	1	9	0.484393	607	BCL9	B-cell CLL/lymphoma 9
GO	microtubule cytoskeleton	1	9	0.484393	6249	CLIP1	CAP-GLY domain containing linker protein 1
GO	axonogenesis	1	9	0.484393	64919	BCL11B	B-cell CLL/lymphoma 11B (zinc finger protein)
GO	stress fiber	1	9	0.484393	7168	TPM1	tropomyosin 1 (alpha)
GO	early endosome membrane	1	9	0.484393	8411	EEA1	early endosome antigen 1
GO	translational initiation	1	9	0.484393	8669	EIF3J	eukaryotic translation initiation factor 3, subunit J
GO	anchored to membrane	1	9	0.484393	8876	VNN1	vanin 1
GO	enzyme binding	2	23	0.492764	23406	COTL1	coactosin-like 1 (Dictyostelium)
GO	enzyme binding	2	23	0.492764	51596	CUTA	cutA divalent cation tolerance homolog (E. coli)
GO	vesicle-mediated transport	2	23	0.492764	2803	GOLGA4	golgin A4
GO	vesicle-mediated transport	2	23	0.492764	4043	LRPAP1	low density lipoprotein receptor-related protein associated protein 1
GO	cell division	3	37	0.493654	1069	CETN2	centrin, EF-hand protein, 2
GO	cell division	3	37	0.493654	10726	NUDC	nuclear distribution gene C homolog (A. nidulans)
GO	cell division	3	37	0.493654	79884	MAP9	microtubule-associated protein 9
GO	endosome	3	37	0.493654	51510	CHMP5	chromatin modifying protein 5
GO	endosome	3	37	0.493654	6249	CLIP1	CAP-GLY domain containing linker protein 1
GO	endosome	3	37	0.493654	92421	CHMP4C	chromatin modifying protein 4C
GO	immune response	2	24	0.515807	27159	CHIA	chitinase, acidic
GO	immune response	2	24	0.515807	8764	TNFRSF14	tumor necrosis factor receptor superfamily, member 14 (herpesvirus entry mediator)
GO	metallopeptidase activity	1	10	0.52105	10863	ADAM28	ADAM metallopeptidase domain 28
GO	cytoskeletal protein binding	1	10	0.52105	11252	PACSIN2	protein kinase C and casein kinase substrate in neurons 2
GO	transmembrane receptor activity	1	10	0.52105	177	AGER	advanced glycosylation end product-specific receptor
GO	keratinocyte differentiation	1	10	0.52105	1832	DSP	desmoplakin
GO	mRNA binding	1	10	0.52105	2926	GRSF1	G-rich RNA sequence binding factor 1
GO	chromatin remodeling	1	10	0.52105	3169	FOXA1	forkhead box A1
GO	glucose homeostasis	1	10	0.52105	3169	FOXA1	forkhead box A1
GO	4 iron, 4 sulfur cluster binding	1	10	0.52105	4337	MOCS1	molybdenum cofactor synthesis 1
GO	synaptic transmission	1	10	0.52105	84073	MYCBPAP	MYCBP associated protein
GO	cellular membrane organization	1	10	0.52105	8773	SNAP23	synaptosomal-associated protein, 23kDa
GO	post-Golgi vesicle-mediated transport	1	10	0.52105	8773	SNAP23	synaptosomal-associated protein, 23kDa
GO	lipid catabolic process	1	10	0.52105	9588	PRDX6	peroxiredoxin 6
GO	cytosol	20	280	0.52212	10146	G3BP1	GTPase activating protein (SH3 domain) binding protein 1
GO	cytosol	20	280	0.52212	10327	AKR1A1	aldo-keto reductase family 1, member A1 (aldehyde reductase)
GO	cytosol	20	280	0.52212	1069	CETN2	centrin, EF-hand protein, 2
GO	cytosol	20	280	0.52212	11214	AKAP13	A kinase (PRKA) anchor protein 13
GO	cytosol	20	280	0.52212	11252	PACSIN2	protein kinase C and casein kinase substrate in neurons 2
GO	cytosol	20	280	0.52212	1716	DGUOK	deoxyguanosine kinase
GO	cytosol	20	280	0.52212	26986	PABPC1	poly(A) binding protein, cytoplasmic 1
GO	cytosol	20	280	0.52212	2745	GLRX	glutaredoxin (thioltransferase)
GO	cytosol	20	280	0.52212	284119	PTRF	polymerase I and transcript release factor
GO	cytosol	20	280	0.52212	396	ARHGDIA	Rho GDP dissociation inhibitor (GDI) alpha
GO	cytosol	20	280	0.52212	4925	NUCB2	nucleobindin 2
GO	cytosol	20	280	0.52212	51510	CHMP5	chromatin modifying protein 5
GO	cytosol	20	280	0.52212	55075	UACA	uveal autoantigen with coiled-coil domains and ankyrin repeats
GO	cytosol	20	280	0.52212	6175	RPLP0	ribosomal protein, large, P0
GO	cytosol	20	280	0.52212	760	CA2	carbonic anhydrase II
GO	cytosol	20	280	0.52212	8411	EEA1	early endosome antigen 1
GO	cytosol	20	280	0.52212	847	CAT	catalase
GO	cytosol	20	280	0.52212	8669	EIF3J	eukaryotic translation initiation factor 3, subunit J
GO	cytosol	20	280	0.52212	92421	CHMP4C	chromatin modifying protein 4C
GO	cytosol	20	280	0.52212	9588	PRDX6	peroxiredoxin 6
GO	receptor binding	2	25	0.538151	2266	FGG	fibrinogen gamma chain
GO	receptor binding	2	25	0.538151	51102	MECR	mitochondrial trans-2-enoyl-CoA reductase
GO	electron transport chain	4	54	0.53965	2232	FDXR	ferredoxin reductase
GO	electron transport chain	4	54	0.53965	2745	GLRX	glutaredoxin (thioltransferase)
GO	electron transport chain	4	54	0.53965	4705	NDUFA10	NADH dehydrogenase (ubiquinone) 1 alpha subcomplex, 10, 42kDa
GO	electron transport chain	4	54	0.53965	55967	NDUFA12	NADH dehydrogenase (ubiquinone) 1 alpha subcomplex, 12
GO	protein ubiquitination	1	11	0.555115	10956	OS9	osteosarcoma amplified 9, endoplasmic reticulum lectin
GO	regulation of Rho protein signal transduction	1	11	0.555115	11214	AKAP13	A kinase (PRKA) anchor protein 13
GO	Rho guanyl-nucleotide exchange factor activity	1	11	0.555115	11214	AKAP13	A kinase (PRKA) anchor protein 13
GO	cytochrome-c oxidase activity	1	11	0.555115	1329	COX5B	cytochrome c oxidase subunit Vb
GO	cation binding	1	11	0.555115	27159	CHIA	chitinase, acidic
GO	response to estradiol stimulus	1	11	0.555115	3169	FOXA1	forkhead box A1
GO	nuclear inner membrane	1	11	0.555115	3930	LBR	lamin B receptor
GO	mitochondrial ATP synthesis coupled proton transport	1	11	0.555115	514	ATP5E	ATP synthase, H+ transporting, mitochondrial F1 complex, epsilon subunit
GO	voltage-gated ion channel activity	1	11	0.555115	53405	CLIC5	chloride intracellular channel 5
GO	protein kinase C binding	1	11	0.555115	5589	PRKCSH	protein kinase C substrate 80K-H
GO	NADH dehydrogenase activity	1	11	0.555115	55967	NDUFA12	NADH dehydrogenase (ubiquinone) 1 alpha subcomplex, 12
GO	serine-type endopeptidase activity	1	11	0.555115	5644	PRSS1	protease, serine, 1 (trypsin 1)
GO	heme binding	1	11	0.555115	847	CAT	catalase
GO	negative regulation of transcription	2	26	0.559779	10657	KHDRBS1	KH domain containing, RNA binding, signal transduction associated 1
GO	negative regulation of transcription	2	26	0.559779	3148	HMGB2	high-mobility group box 2
GO	response to DNA damage stimulus	2	26	0.559779	26574	AATF	apoptosis antagonizing transcription factor
GO	response to DNA damage stimulus	2	26	0.559779	65123	INTS3	integrator complex subunit 3
GO	GTP binding	3	41	0.564435	23176	40429	septin 8
GO	GTP binding	3	41	0.564435	4337	MOCS1	molybdenum cofactor synthesis 1
GO	GTP binding	3	41	0.564435	7052	TGM2	transglutaminase 2 (C polypeptide, protein-glutamine-gamma-glutamyltransferase)
GO	anti-apoptosis	3	41	0.564435	26574	AATF	apoptosis antagonizing transcription factor
GO	anti-apoptosis	3	41	0.564435	396	ARHGDIA	Rho GDP dissociation inhibitor (GDI) alpha
GO	anti-apoptosis	3	41	0.564435	8876	VNN1	vanin 1
GO	magnesium ion binding	2	27	0.58068	27068	PPA2	pyrophosphatase (inorganic) 2
GO	magnesium ion binding	2	27	0.58068	3418	IDH2	isocitrate dehydrogenase 2 (NADP+), mitochondrial
GO	transferase activity, transferring glycosyl groups	1	12	0.586769	10039	PARP3	poly (ADP-ribose) polymerase family, member 3
GO	guanyl-nucleotide exchange factor activity	1	12	0.586769	11214	AKAP13	A kinase (PRKA) anchor protein 13
GO	adherens junction	1	12	0.586769	1495	CTNNA1	catenin (cadherin-associated protein), alpha 1, 102kDa
GO	response to wounding	1	12	0.586769	177	AGER	advanced glycosylation end product-specific receptor
GO	insulin receptor signaling pathway	1	12	0.586769	1979	EIF4EBP2	eukaryotic translation initiation factor 4E binding protein 2
GO	response to calcium ion	1	12	0.586769	2266	FGG	fibrinogen gamma chain
GO	mitochondrial proton-transporting ATP synthase complex	1	12	0.586769	514	ATP5E	ATP synthase, H+ transporting, mitochondrial F1 complex, epsilon subunit
GO	transmembrane transporter activity	1	12	0.586769	514	ATP5E	ATP synthase, H+ transporting, mitochondrial F1 complex, epsilon subunit
GO	mitochondrial small ribosomal subunit	1	12	0.586769	56945	MRPS22	mitochondrial ribosomal protein S22
GO	cytosolic large ribosomal subunit	1	12	0.586769	6175	RPLP0	ribosomal protein, large, P0
GO	regulation of translation	1	12	0.586769	84324	SARNP	SAP domain containing ribonucleoprotein
GO	response to unfolded protein	1	12	0.586769	871	SERPINH1	serpin peptidase inhibitor, clade H (heat shock protein 47), member 1, (collagen binding protein 1)
GO	protein amino acid autophosphorylation	1	13	0.616182	10155	TRIM28	tripartite motif-containing 28
GO	response to peptide hormone stimulus	1	13	0.616182	10726	NUDC	nuclear distribution gene C homolog (A. nidulans)
GO	microtubule motor activity	1	13	0.616182	201625	DNAH12	dynein, axonemal, heavy chain 12
GO	microtubule-based movement	1	13	0.616182	201625	DNAH12	dynein, axonemal, heavy chain 12
GO	caveola	1	13	0.616182	284119	PTRF	polymerase I and transcript release factor
GO	mitochondrial nucleoid	1	13	0.616182	3032	HADHB	hydroxyacyl-Coenzyme A dehydrogenase/3-ketoacyl-Coenzyme A thiolase/enoyl-Coenzyme A hydratase (trifunctional protein), beta subunit
GO	embryonic development	1	13	0.616182	3911	LAMA5	laminin, alpha 5
GO	proton transport	1	13	0.616182	514	ATP5E	ATP synthase, H+ transporting, mitochondrial F1 complex, epsilon subunit
GO	cell communication	1	13	0.616182	64342	HS1BP3	HCLS1 binding protein 3
GO	response to ionizing radiation	1	13	0.616182	65123	INTS3	integrator complex subunit 3
GO	response to estrogen stimulus	1	13	0.616182	760	CA2	carbonic anhydrase II
GO	protein targeting to mitochondrion	1	13	0.616182	9804	TOMM20	translocase of outer mitochondrial membrane 20 homolog (yeast)
GO	response to toxin	1	13	0.616182	999	CDH1	cadherin 1, type 1, E-cadherin (epithelial)
GO	Ras protein signal transduction	1	14	0.643512	10146	G3BP1	GTPase activating protein (SH3 domain) binding protein 1
GO	cell cycle arrest	1	14	0.643512	10657	KHDRBS1	KH domain containing, RNA binding, signal transduction associated 1
GO	Cajal body	1	14	0.643512	23524	SRRM2	serine/arginine repetitive matrix 2
GO	protein amino acid dephosphorylation	1	14	0.643512	26191	PTPN22	protein tyrosine phosphatase, non-receptor type 22 (lymphoid)
GO	heat shock protein binding	1	14	0.643512	5481	PPID	peptidylprolyl isomerase D
GO	microtubule binding	1	14	0.643512	6249	CLIP1	CAP-GLY domain containing linker protein 1
GO	ruffle	1	14	0.643512	6282	S100A11	S100 calcium binding protein A11
GO	translation initiation factor activity	1	14	0.643512	8669	EIF3J	eukaryotic translation initiation factor 3, subunit J
GO	homophilic cell adhesion	1	14	0.643512	999	CDH1	cadherin 1, type 1, E-cadherin (epithelial)
GO	DNA repair	2	32	0.989	10039	PARP3	poly (ADP-ribose) polymerase family, member 3
GO	DNA repair	2	32	0.989	65123	INTS3	integrator complex subunit 3
GO	nucleus	49	875	0.989	10039	PARP3	poly (ADP-ribose) polymerase family, member 3
GO	nucleus	49	875	0.989	10146	G3BP1	GTPase activating protein (SH3 domain) binding protein 1
GO	nucleus	49	875	0.989	10155	TRIM28	tripartite motif-containing 28
GO	nucleus	49	875	0.989	10579	TACC2	transforming, acidic coiled-coil containing protein 2
GO	nucleus	49	875	0.989	10657	KHDRBS1	KH domain containing, RNA binding, signal transduction associated 1
GO	nucleus	49	875	0.989	10726	NUDC	nuclear distribution gene C homolog (A. nidulans)
GO	nucleus	49	875	0.989	11214	AKAP13	A kinase (PRKA) anchor protein 13
GO	nucleus	49	875	0.989	117178	SSX2IP	synovial sarcoma, X breakpoint 2 interacting protein
GO	nucleus	49	875	0.989	170506	DHX36	DEAH (Asp-Glu-Ala-His) box polypeptide 36
GO	nucleus	49	875	0.989	23224	SYNE2	spectrin repeat containing, nuclear envelope 2
GO	nucleus	49	875	0.989	23524	SRRM2	serine/arginine repetitive matrix 2
GO	nucleus	49	875	0.989	26574	AATF	apoptosis antagonizing transcription factor
GO	nucleus	49	875	0.989	26986	PABPC1	poly(A) binding protein, cytoplasmic 1
GO	nucleus	49	875	0.989	27332	ZNF638	zinc finger protein 638
GO	nucleus	49	875	0.989	284119	PTRF	polymerase I and transcript release factor
GO	nucleus	49	875	0.989	2976	GTF3C2	general transcription factor IIIC, polypeptide 2, beta 110kDa
GO	nucleus	49	875	0.989	3008	HIST1H1E	histone cluster 1, H1e
GO	nucleus	49	875	0.989	3024	HIST1H1A	histone cluster 1, H1a
GO	nucleus	49	875	0.989	3148	HMGB2	high-mobility group box 2
GO	nucleus	49	875	0.989	3169	FOXA1	forkhead box A1
GO	nucleus	49	875	0.989	328	APEX1	APEX nuclease (multifunctional DNA repair enzyme) 1
GO	nucleus	49	875	0.989	3930	LBR	lamin B receptor
GO	nucleus	49	875	0.989	3958	LGALS3	lectin, galactoside-binding, soluble, 3
GO	nucleus	49	875	0.989	4337	MOCS1	molybdenum cofactor synthesis 1
GO	nucleus	49	875	0.989	4791	NFKB2	nuclear factor of kappa light polypeptide gene enhancer in B-cells 2 (p49/p100)
GO	nucleus	49	875	0.989	4925	NUCB2	nucleobindin 2
GO	nucleus	49	875	0.989	4928	NUP98	nucleoporin 98kDa
GO	nucleus	49	875	0.989	50809	HP1BP3	heterochromatin protein 1, binding protein 3
GO	nucleus	49	875	0.989	51510	CHMP5	chromatin modifying protein 5
GO	nucleus	49	875	0.989	5204	PFDN5	prefoldin subunit 5
GO	nucleus	49	875	0.989	53371	NUP54	nucleoporin 54kDa
GO	nucleus	49	875	0.989	5493	PPL	periplakin
GO	nucleus	49	875	0.989	55075	UACA	uveal autoantigen with coiled-coil domains and ankyrin repeats
GO	nucleus	49	875	0.989	5682	PSMA1	proteasome (prosome, macropain) subunit, alpha type, 1
GO	nucleus	49	875	0.989	5886	RAD23A	RAD23 homolog A (S. cerevisiae)
GO	nucleus	49	875	0.989	607	BCL9	B-cell CLL/lymphoma 9
GO	nucleus	49	875	0.989	6282	S100A11	S100 calcium binding protein A11
GO	nucleus	49	875	0.989	6474	SHOX2	short stature homeobox 2
GO	nucleus	49	875	0.989	64919	BCL11B	B-cell CLL/lymphoma 11B (zinc finger protein)
GO	nucleus	49	875	0.989	65123	INTS3	integrator complex subunit 3
GO	nucleus	49	875	0.989	6917	TCEA1	transcription elongation factor A (SII), 1
GO	nucleus	49	875	0.989	7175	TPR	translocated promoter region (to activated MET oncogene)
GO	nucleus	49	875	0.989	760	CA2	carbonic anhydrase II
GO	nucleus	49	875	0.989	79080	CCDC86	coiled-coil domain containing 86
GO	nucleus	49	875	0.989	84324	SARNP	SAP domain containing ribonucleoprotein
GO	nucleus	49	875	0.989	92521	CYTSB	cytospin B
GO	nucleus	49	875	0.989	9588	PRDX6	peroxiredoxin 6
GO	nucleus	49	875	0.989	9589	WTAP	Wilms tumor 1 associated protein
GO	nucleus	49	875	0.989	9894	TELO2	TEL2, telomere maintenance 2, homolog (S. cerevisiae)
GO	lamellipodium	1	16	0.989	10094	ARPC3	actin related protein 2/3 complex, subunit 3, 21kDa
GO	ATP binding	13	222	0.989	10146	G3BP1	GTPase activating protein (SH3 domain) binding protein 1
GO	ATP binding	13	222	0.989	10525	HYOU1	hypoxia up-regulated 1
GO	ATP binding	13	222	0.989	1069	CETN2	centrin, EF-hand protein, 2
GO	ATP binding	13	222	0.989	170506	DHX36	DEAH (Asp-Glu-Ala-His) box polypeptide 36
GO	ATP binding	13	222	0.989	1716	DGUOK	deoxyguanosine kinase
GO	ATP binding	13	222	0.989	201625	DNAH12	dynein, axonemal, heavy chain 12
GO	ATP binding	13	222	0.989	204	AK2	adenylate kinase 2
GO	ATP binding	13	222	0.989	22836	RHOBTB3	Rho-related BTB domain containing 3
GO	ATP binding	13	222	0.989	22868	FASTKD2	FAST kinase domains 2
GO	ATP binding	13	222	0.989	4705	NDUFA10	NADH dehydrogenase (ubiquinone) 1 alpha subcomplex, 10, 42kDa
GO	ATP binding	13	222	0.989	51168	MYO15A	myosin XVA
GO	ATP binding	13	222	0.989	7175	TPR	translocated promoter region (to activated MET oncogene)
GO	ATP binding	13	222	0.989	79784	MYH14	myosin, heavy chain 14, non-muscle
GO	DNA binding	14	199	0.989	10146	G3BP1	GTPase activating protein (SH3 domain) binding protein 1
GO	DNA binding	14	199	0.989	10657	KHDRBS1	KH domain containing, RNA binding, signal transduction associated 1
GO	DNA binding	14	199	0.989	27332	ZNF638	zinc finger protein 638
GO	DNA binding	14	199	0.989	2976	GTF3C2	general transcription factor IIIC, polypeptide 2, beta 110kDa
GO	DNA binding	14	199	0.989	3008	HIST1H1E	histone cluster 1, H1e
GO	DNA binding	14	199	0.989	3024	HIST1H1A	histone cluster 1, H1a
GO	DNA binding	14	199	0.989	3148	HMGB2	high-mobility group box 2
GO	DNA binding	14	199	0.989	3169	FOXA1	forkhead box A1
GO	DNA binding	14	199	0.989	328	APEX1	APEX nuclease (multifunctional DNA repair enzyme) 1
GO	DNA binding	14	199	0.989	3930	LBR	lamin B receptor
GO	DNA binding	14	199	0.989	4925	NUCB2	nucleobindin 2
GO	DNA binding	14	199	0.989	50809	HP1BP3	heterochromatin protein 1, binding protein 3
GO	DNA binding	14	199	0.989	6917	TCEA1	transcription elongation factor A (SII), 1
GO	DNA binding	14	199	0.989	84324	SARNP	SAP domain containing ribonucleoprotein
GO	hydrolase activity	9	152	0.989	10146	G3BP1	GTPase activating protein (SH3 domain) binding protein 1
GO	hydrolase activity	9	152	0.989	170506	DHX36	DEAH (Asp-Glu-Ala-His) box polypeptide 36
GO	hydrolase activity	9	152	0.989	22836	RHOBTB3	Rho-related BTB domain containing 3
GO	hydrolase activity	9	152	0.989	26191	PTPN22	protein tyrosine phosphatase, non-receptor type 22 (lymphoid)
GO	hydrolase activity	9	152	0.989	27068	PPA2	pyrophosphatase (inorganic) 2
GO	hydrolase activity	9	152	0.989	3029	HAGH	hydroxyacylglutathione hydrolase
GO	hydrolase activity	9	152	0.989	514	ATP5E	ATP synthase, H+ transporting, mitochondrial F1 complex, epsilon subunit
GO	hydrolase activity	9	152	0.989	6448	SGSH	N-sulfoglucosamine sulfohydrolase
GO	hydrolase activity	9	152	0.989	9588	PRDX6	peroxiredoxin 6
GO	intracellular	15	230	0.989	10146	G3BP1	GTPase activating protein (SH3 domain) binding protein 1
GO	intracellular	15	230	0.989	10155	TRIM28	tripartite motif-containing 28
GO	intracellular	15	230	0.989	1069	CETN2	centrin, EF-hand protein, 2
GO	intracellular	15	230	0.989	11214	AKAP13	A kinase (PRKA) anchor protein 13
GO	intracellular	15	230	0.989	219927	MRPL21	mitochondrial ribosomal protein L21
GO	intracellular	15	230	0.989	23406	COTL1	coactosin-like 1 (Dictyostelium)
GO	intracellular	15	230	0.989	23654	PLXNB2	plexin B2
GO	intracellular	15	230	0.989	27332	ZNF638	zinc finger protein 638
GO	intracellular	15	230	0.989	328	APEX1	APEX nuclease (multifunctional DNA repair enzyme) 1
GO	intracellular	15	230	0.989	4133	MAP2	microtubule-associated protein 2
GO	intracellular	15	230	0.989	5589	PRKCSH	protein kinase C substrate 80K-H
GO	intracellular	15	230	0.989	6175	RPLP0	ribosomal protein, large, P0
GO	intracellular	15	230	0.989	64919	BCL11B	B-cell CLL/lymphoma 11B (zinc finger protein)
GO	intracellular	15	230	0.989	8411	EEA1	early endosome antigen 1
GO	intracellular	15	230	0.989	9894	TELO2	TEL2, telomere maintenance 2, homolog (S. cerevisiae)
GO	nucleotide binding	13	307	0.989	10146	G3BP1	GTPase activating protein (SH3 domain) binding protein 1
GO	nucleotide binding	13	307	0.989	10525	HYOU1	hypoxia up-regulated 1
GO	nucleotide binding	13	307	0.989	170506	DHX36	DEAH (Asp-Glu-Ala-His) box polypeptide 36
GO	nucleotide binding	13	307	0.989	1716	DGUOK	deoxyguanosine kinase
GO	nucleotide binding	13	307	0.989	201625	DNAH12	dynein, axonemal, heavy chain 12
GO	nucleotide binding	13	307	0.989	204	AK2	adenylate kinase 2
GO	nucleotide binding	13	307	0.989	22836	RHOBTB3	Rho-related BTB domain containing 3
GO	nucleotide binding	13	307	0.989	23176	40429	septin 8
GO	nucleotide binding	13	307	0.989	26986	PABPC1	poly(A) binding protein, cytoplasmic 1
GO	nucleotide binding	13	307	0.989	4337	MOCS1	molybdenum cofactor synthesis 1
GO	nucleotide binding	13	307	0.989	51168	MYO15A	myosin XVA
GO	nucleotide binding	13	307	0.989	7175	TPR	translocated promoter region (to activated MET oncogene)
GO	nucleotide binding	13	307	0.989	79784	MYH14	myosin, heavy chain 14, non-muscle
GO	RNA binding	10	177	0.989	10146	G3BP1	GTPase activating protein (SH3 domain) binding protein 1
GO	RNA binding	10	177	0.989	10657	KHDRBS1	KH domain containing, RNA binding, signal transduction associated 1
GO	RNA binding	10	177	0.989	219927	MRPL21	mitochondrial ribosomal protein L21
GO	RNA binding	10	177	0.989	23524	SRRM2	serine/arginine repetitive matrix 2
GO	RNA binding	10	177	0.989	26986	PABPC1	poly(A) binding protein, cytoplasmic 1
GO	RNA binding	10	177	0.989	27332	ZNF638	zinc finger protein 638
GO	RNA binding	10	177	0.989	2926	GRSF1	G-rich RNA sequence binding factor 1
GO	RNA binding	10	177	0.989	5682	PSMA1	proteasome (prosome, macropain) subunit, alpha type, 1
GO	RNA binding	10	177	0.989	6175	RPLP0	ribosomal protein, large, P0
GO	RNA binding	10	177	0.989	84324	SARNP	SAP domain containing ribonucleoprotein
GO	chromatin	1	26	0.989	10155	TRIM28	tripartite motif-containing 28
GO	metal ion binding	19	334	0.989	10155	TRIM28	tripartite motif-containing 28
GO	metal ion binding	19	334	0.989	10863	ADAM28	ADAM metallopeptidase domain 28
GO	metal ion binding	19	334	0.989	11214	AKAP13	A kinase (PRKA) anchor protein 13
GO	metal ion binding	19	334	0.989	1329	COX5B	cytochrome c oxidase subunit Vb
GO	metal ion binding	19	334	0.989	27332	ZNF638	zinc finger protein 638
GO	metal ion binding	19	334	0.989	3029	HAGH	hydroxyacylglutathione hydrolase
GO	metal ion binding	19	334	0.989	328	APEX1	APEX nuclease (multifunctional DNA repair enzyme) 1
GO	metal ion binding	19	334	0.989	4125	MAN2B1	mannosidase, alpha, class 2B, member 1
GO	metal ion binding	19	334	0.989	4337	MOCS1	molybdenum cofactor synthesis 1
GO	metal ion binding	19	334	0.989	5644	PRSS1	protease, serine, 1 (trypsin 1)
GO	metal ion binding	19	334	0.989	6249	CLIP1	CAP-GLY domain containing linker protein 1
GO	metal ion binding	19	334	0.989	6448	SGSH	N-sulfoglucosamine sulfohydrolase
GO	metal ion binding	19	334	0.989	64919	BCL11B	B-cell CLL/lymphoma 11B (zinc finger protein)
GO	metal ion binding	19	334	0.989	6917	TCEA1	transcription elongation factor A (SII), 1
GO	metal ion binding	19	334	0.989	7052	TGM2	transglutaminase 2 (C polypeptide, protein-glutamine-gamma-glutamyltransferase)
GO	metal ion binding	19	334	0.989	760	CA2	carbonic anhydrase II
GO	metal ion binding	19	334	0.989	8411	EEA1	early endosome antigen 1
GO	metal ion binding	19	334	0.989	847	CAT	catalase
GO	metal ion binding	19	334	0.989	8853	ASAP2	ArfGAP with SH3 domain, ankyrin repeat and PH domain 2
GO	negative regulation of transcription from RNA polymerase II promoter	2	34	0.989	10155	TRIM28	tripartite motif-containing 28
GO	negative regulation of transcription from RNA polymerase II promoter	2	34	0.989	3169	FOXA1	forkhead box A1
GO	regulation of transcription from RNA polymerase II promoter	2	37	0.989	10155	TRIM28	tripartite motif-containing 28
GO	regulation of transcription from RNA polymerase II promoter	2	37	0.989	3148	HMGB2	high-mobility group box 2
GO	regulation of transcription	3	168	0.989	10155	TRIM28	tripartite motif-containing 28
GO	regulation of transcription	3	168	0.989	284119	PTRF	polymerase I and transcript release factor
GO	regulation of transcription	3	168	0.989	64919	BCL11B	B-cell CLL/lymphoma 11B (zinc finger protein)
GO	sequence-specific DNA binding	2	36	0.989	10155	TRIM28	tripartite motif-containing 28
GO	sequence-specific DNA binding	2	36	0.989	6474	SHOX2	short stature homeobox 2
GO	transcription coactivator activity	3	45	0.989	10155	TRIM28	tripartite motif-containing 28
GO	transcription coactivator activity	3	45	0.989	328	APEX1	APEX nuclease (multifunctional DNA repair enzyme) 1
GO	transcription coactivator activity	3	45	0.989	4791	NFKB2	nuclear factor of kappa light polypeptide gene enhancer in B-cells 2 (p49/p100)
GO	transcription factor activity	6	86	0.989	10155	TRIM28	tripartite motif-containing 28
GO	transcription factor activity	6	86	0.989	26574	AATF	apoptosis antagonizing transcription factor
GO	transcription factor activity	6	86	0.989	3148	HMGB2	high-mobility group box 2
GO	transcription factor activity	6	86	0.989	3169	FOXA1	forkhead box A1
GO	transcription factor activity	6	86	0.989	4791	NFKB2	nuclear factor of kappa light polypeptide gene enhancer in B-cells 2 (p49/p100)
GO	transcription factor activity	6	86	0.989	6474	SHOX2	short stature homeobox 2
GO	zinc ion binding	12	215	0.989	10155	TRIM28	tripartite motif-containing 28
GO	zinc ion binding	12	215	0.989	10863	ADAM28	ADAM metallopeptidase domain 28
GO	zinc ion binding	12	215	0.989	27332	ZNF638	zinc finger protein 638
GO	zinc ion binding	12	215	0.989	3029	HAGH	hydroxyacylglutathione hydrolase
GO	zinc ion binding	12	215	0.989	4125	MAN2B1	mannosidase, alpha, class 2B, member 1
GO	zinc ion binding	12	215	0.989	51102	MECR	mitochondrial trans-2-enoyl-CoA reductase
GO	zinc ion binding	12	215	0.989	6249	CLIP1	CAP-GLY domain containing linker protein 1
GO	zinc ion binding	12	215	0.989	64919	BCL11B	B-cell CLL/lymphoma 11B (zinc finger protein)
GO	zinc ion binding	12	215	0.989	6917	TCEA1	transcription elongation factor A (SII), 1
GO	zinc ion binding	12	215	0.989	760	CA2	carbonic anhydrase II
GO	zinc ion binding	12	215	0.989	8411	EEA1	early endosome antigen 1
GO	zinc ion binding	12	215	0.989	8853	ASAP2	ArfGAP with SH3 domain, ankyrin repeat and PH domain 2
GO	apical plasma membrane	1	27	0.989	10327	AKR1A1	aldo-keto reductase family 1, member A1 (aldehyde reductase)
GO	transferase activity	9	144	0.989	10449	ACAA2	acetyl-Coenzyme A acyltransferase 2
GO	transferase activity	9	144	0.989	1716	DGUOK	deoxyguanosine kinase
GO	transferase activity	9	144	0.989	204	AK2	adenylate kinase 2
GO	transferase activity	9	144	0.989	2944	GSTM1	glutathione S-transferase mu 1
GO	transferase activity	9	144	0.989	2946	GSTM2	glutathione S-transferase mu 2 (muscle)
GO	transferase activity	9	144	0.989	3032	HADHB	hydroxyacyl-Coenzyme A dehydrogenase/3-ketoacyl-Coenzyme A thiolase/enoyl-Coenzyme A hydratase (trifunctional protein), beta subunit
GO	transferase activity	9	144	0.989	5019	OXCT1	3-oxoacid CoA transferase 1
GO	transferase activity	9	144	0.989	7052	TGM2	transglutaminase 2 (C polypeptide, protein-glutamine-gamma-glutamyltransferase)
GO	transferase activity	9	144	0.989	7263	TST	thiosulfate sulfurtransferase (rhodanese)
GO	response to hypoxia	1	21	0.989	10525	HYOU1	hypoxia up-regulated 1
GO	mRNA processing	4	64	0.989	10657	KHDRBS1	KH domain containing, RNA binding, signal transduction associated 1
GO	mRNA processing	4	64	0.989	23524	SRRM2	serine/arginine repetitive matrix 2
GO	mRNA processing	4	64	0.989	26986	PABPC1	poly(A) binding protein, cytoplasmic 1
GO	mRNA processing	4	64	0.989	9589	WTAP	Wilms tumor 1 associated protein
GO	SH3 domain binding	1	22	0.989	10657	KHDRBS1	KH domain containing, RNA binding, signal transduction associated 1
GO	signal transduction	8	147	0.989	10657	KHDRBS1	KH domain containing, RNA binding, signal transduction associated 1
GO	signal transduction	8	147	0.989	2266	FGG	fibrinogen gamma chain
GO	signal transduction	8	147	0.989	23654	PLXNB2	plexin B2
GO	signal transduction	8	147	0.989	26191	PTPN22	protein tyrosine phosphatase, non-receptor type 22 (lymphoid)
GO	signal transduction	8	147	0.989	4791	NFKB2	nuclear factor of kappa light polypeptide gene enhancer in B-cells 2 (p49/p100)
GO	signal transduction	8	147	0.989	5480	PPIC	peptidylprolyl isomerase C (cyclophilin C)
GO	signal transduction	8	147	0.989	6238	RRBP1	ribosome binding protein 1 homolog 180kDa (dog)
GO	signal transduction	8	147	0.989	6282	S100A11	S100 calcium binding protein A11
GO	transcription repressor activity	1	30	0.989	10657	KHDRBS1	KH domain containing, RNA binding, signal transduction associated 1
GO	peptidase activity	4	58	0.989	10863	ADAM28	ADAM metallopeptidase domain 28
GO	peptidase activity	4	58	0.989	5644	PRSS1	protease, serine, 1 (trypsin 1)
GO	peptidase activity	4	58	0.989	5682	PSMA1	proteasome (prosome, macropain) subunit, alpha type, 1
GO	peptidase activity	4	58	0.989	79875	THSD4	thrombospondin, type I, domain containing 4
GO	proteolysis	2	46	0.989	10863	ADAM28	ADAM metallopeptidase domain 28
GO	proteolysis	2	46	0.989	5644	PRSS1	protease, serine, 1 (trypsin 1)
GO	apoptosis	5	81	0.989	11214	AKAP13	A kinase (PRKA) anchor protein 13
GO	apoptosis	5	81	0.989	22868	FASTKD2	FAST kinase domains 2
GO	apoptosis	5	81	0.989	26574	AATF	apoptosis antagonizing transcription factor
GO	apoptosis	5	81	0.989	27159	CHIA	chitinase, acidic
GO	apoptosis	5	81	0.989	57142	RTN4	reticulon 4
GO	signal transducer activity	1	33	0.989	11214	AKAP13	A kinase (PRKA) anchor protein 13
GO	actin cytoskeleton organization	1	30	0.989	11252	PACSIN2	protein kinase C and casein kinase substrate in neurons 2
GO	cell junction	4	62	0.989	117178	SSX2IP	synovial sarcoma, X breakpoint 2 interacting protein
GO	cell junction	4	62	0.989	1832	DSP	desmoplakin
GO	cell junction	4	62	0.989	5493	PPL	periplakin
GO	cell junction	4	62	0.989	8773	SNAP23	synaptosomal-associated protein, 23kDa
GO	response to glucose stimulus	1	16	0.989	1292	COL6A2	collagen, type VI, alpha 2
GO	kinase activity	1	15	0.989	1716	DGUOK	deoxyguanosine kinase
GO	protein amino acid phosphorylation	1	47	0.989	1716	DGUOK	deoxyguanosine kinase
GO	integral to plasma membrane	4	69	0.989	177	AGER	advanced glycosylation end product-specific receptor
GO	integral to plasma membrane	4	69	0.989	4585	MUC4	mucin 4, cell surface associated
GO	integral to plasma membrane	4	69	0.989	8764	TNFRSF14	tumor necrosis factor receptor superfamily, member 14 (herpesvirus entry mediator)
GO	integral to plasma membrane	4	69	0.989	961	CD47	CD47 molecule
GO	structural constituent of ribosome	3	50	0.989	219927	MRPL21	mitochondrial ribosomal protein L21
GO	structural constituent of ribosome	3	50	0.989	56945	MRPS22	mitochondrial ribosomal protein S22
GO	structural constituent of ribosome	3	50	0.989	6175	RPLP0	ribosomal protein, large, P0
GO	focal adhesion	1	32	0.989	23224	SYNE2	spectrin repeat containing, nuclear envelope 2
GO	Z disc	1	18	0.989	23224	SYNE2	spectrin repeat containing, nuclear envelope 2
GO	biological_process	5	82	0.989	23406	COTL1	coactosin-like 1 (Dictyostelium)
GO	biological_process	5	82	0.989	374454	KRT77	keratin 77
GO	biological_process	5	82	0.989	4585	MUC4	mucin 4, cell surface associated
GO	biological_process	5	82	0.989	55075	UACA	uveal autoantigen with coiled-coil domains and ankyrin repeats
GO	biological_process	5	82	0.989	56945	MRPS22	mitochondrial ribosomal protein S22
GO	cellular_component	2	70	0.989	23406	COTL1	coactosin-like 1 (Dictyostelium)
GO	cellular_component	2	70	0.989	374454	KRT77	keratin 77
GO	nuclear speck	2	31	0.989	23524	SRRM2	serine/arginine repetitive matrix 2
GO	nuclear speck	2	31	0.989	27332	ZNF638	zinc finger protein 638
GO	RNA splicing	4	75	0.989	23524	SRRM2	serine/arginine repetitive matrix 2
GO	RNA splicing	4	75	0.989	26986	PABPC1	poly(A) binding protein, cytoplasmic 1
GO	RNA splicing	4	75	0.989	27332	ZNF638	zinc finger protein 638
GO	RNA splicing	4	75	0.989	9589	WTAP	Wilms tumor 1 associated protein
GO	spliceosomal complex	2	40	0.989	23524	SRRM2	serine/arginine repetitive matrix 2
GO	spliceosomal complex	2	40	0.989	26986	PABPC1	poly(A) binding protein, cytoplasmic 1
GO	nucleolus	3	191	0.989	26574	AATF	apoptosis antagonizing transcription factor
GO	nucleolus	3	191	0.989	3148	HMGB2	high-mobility group box 2
GO	nucleolus	3	191	0.989	9589	WTAP	Wilms tumor 1 associated protein
GO	positive regulation of transcription	1	22	0.989	26574	AATF	apoptosis antagonizing transcription factor
GO	protein C-terminus binding	1	39	0.989	26986	PABPC1	poly(A) binding protein, cytoplasmic 1
GO	ribonucleoprotein complex	2	35	0.989	26986	PABPC1	poly(A) binding protein, cytoplasmic 1
GO	ribonucleoprotein complex	2	35	0.989	6175	RPLP0	ribosomal protein, large, P0
GO	microsome	1	33	0.989	284119	PTRF	polymerase I and transcript release factor
GO	transcription activator activity	2	34	0.989	3148	HMGB2	high-mobility group box 2
GO	transcription activator activity	2	34	0.989	999	CDH1	cadherin 1, type 1, E-cadherin (epithelial)
GO	transcription from RNA polymerase II promoter	2	35	0.989	328	APEX1	APEX nuclease (multifunctional DNA repair enzyme) 1
GO	transcription from RNA polymerase II promoter	2	35	0.989	6917	TCEA1	transcription elongation factor A (SII), 1
GO	tricarboxylic acid cycle	1	15	0.989	3418	IDH2	isocitrate dehydrogenase 2 (NADP+), mitochondrial
GO	membrane raft	1	16	0.989	3672	ITGA1	integrin, alpha 1
GO	protein heterodimerization activity	2	34	0.989	3672	ITGA1	integrin, alpha 1
GO	protein heterodimerization activity	2	34	0.989	7163	TPD52	tumor protein D52
GO	molecular_function	2	83	0.989	374454	KRT77	keratin 77
GO	molecular_function	2	83	0.989	55075	UACA	uveal autoantigen with coiled-coil domains and ankyrin repeats
GO	endoplasmic reticulum membrane	3	55	0.989	375056	MIA3	melanoma inhibitory activity family, member 3
GO	endoplasmic reticulum membrane	3	55	0.989	57142	RTN4	reticulon 4
GO	endoplasmic reticulum membrane	3	55	0.989	6238	RRBP1	ribosome binding protein 1 homolog 180kDa (dog)
GO	protein complex assembly	1	28	0.989	3915	LAMC1	laminin, gamma 1 (formerly LAMB2)
GO	GTPase activator activity	1	23	0.989	396	ARHGDIA	Rho GDP dissociation inhibitor (GDI) alpha
GO	identical protein binding	3	83	0.989	396	ARHGDIA	Rho GDP dissociation inhibitor (GDI) alpha
GO	identical protein binding	3	83	0.989	55297	CCDC91	coiled-coil domain containing 91
GO	identical protein binding	3	83	0.989	7163	TPD52	tumor protein D52
GO	cell surface	1	47	0.989	4043	LRPAP1	low density lipoprotein receptor-related protein associated protein 1
GO	heparin binding	1	18	0.989	4043	LRPAP1	low density lipoprotein receptor-related protein associated protein 1
GO	protein modification process	1	15	0.989	4125	MAN2B1	mannosidase, alpha, class 2B, member 1
GO	soluble fraction	2	57	0.989	4125	MAN2B1	mannosidase, alpha, class 2B, member 1
GO	soluble fraction	2	57	0.989	55075	UACA	uveal autoantigen with coiled-coil domains and ankyrin repeats
GO	mitochondrial electron transport, NADH to ubiquinone	2	30	0.989	4698	NDUFA5	NADH dehydrogenase (ubiquinone) 1 alpha subcomplex, 5, 13kDa
GO	mitochondrial electron transport, NADH to ubiquinone	2	30	0.989	4705	NDUFA10	NADH dehydrogenase (ubiquinone) 1 alpha subcomplex, 10, 42kDa
GO	DNA replication	1	29	0.989	4928	NUP98	nucleoporin 98kDa
GO	interspecies interaction between organisms	5	77	0.989	4928	NUP98	nucleoporin 98kDa
GO	interspecies interaction between organisms	5	77	0.989	5886	RAD23A	RAD23 homolog A (S. cerevisiae)
GO	interspecies interaction between organisms	5	77	0.989	6175	RPLP0	ribosomal protein, large, P0
GO	interspecies interaction between organisms	5	77	0.989	79080	CCDC86	coiled-coil domain containing 86
GO	interspecies interaction between organisms	5	77	0.989	8764	TNFRSF14	tumor necrosis factor receptor superfamily, member 14 (herpesvirus entry mediator)
GO	binding	3	73	0.989	51102	MECR	mitochondrial trans-2-enoyl-CoA reductase
GO	binding	3	73	0.989	51635	DHRS7	dehydrogenase/reductase (SDR family) member 7
GO	binding	3	73	0.989	554235	ASPDH	aspartate dehydrogenase domain containing
GO	cell projection	1	20	0.989	51168	MYO15A	myosin XVA
GO	ion transport	2	42	0.989	514	ATP5E	ATP synthase, H+ transporting, mitochondrial F1 complex, epsilon subunit
GO	ion transport	2	42	0.989	53405	CLIC5	chloride intracellular channel 5
GO	endosome membrane	1	15	0.989	51510	CHMP5	chromatin modifying protein 5
GO	positive regulation of apoptosis	1	25	0.989	55075	UACA	uveal autoantigen with coiled-coil domains and ankyrin repeats
GO	intracellular membrane-bounded organelle	2	38	0.989	5660	PSAP	prosaposin
GO	intracellular membrane-bounded organelle	2	38	0.989	9589	WTAP	Wilms tumor 1 associated protein
GO	anaphase-promoting complex-dependent proteasomal ubiquitin-dependent protein catabolic process	1	16	0.989	5682	PSMA1	proteasome (prosome, macropain) subunit, alpha type, 1
GO	negative regulation of ubiquitin-protein ligase activity involved in mitotic cell cycle	1	16	0.989	5682	PSMA1	proteasome (prosome, macropain) subunit, alpha type, 1
GO	positive regulation of ubiquitin-protein ligase activity involved in mitotic cell cycle	1	16	0.989	5682	PSMA1	proteasome (prosome, macropain) subunit, alpha type, 1
GO	proteasome complex	1	18	0.989	5682	PSMA1	proteasome (prosome, macropain) subunit, alpha type, 1
GO	ubiquitin-dependent protein catabolic process	1	15	0.989	5682	PSMA1	proteasome (prosome, macropain) subunit, alpha type, 1
GO	protein complex binding	1	25	0.989	57142	RTN4	reticulon 4
GO	regulation of apoptosis	1	23	0.989	57142	RTN4	reticulon 4
GO	translational elongation	1	22	0.989	6175	RPLP0	ribosomal protein, large, P0
GO	negative regulation of cell proliferation	2	38	0.989	6282	S100A11	S100 calcium binding protein A11
GO	negative regulation of cell proliferation	2	38	0.989	64919	BCL11B	B-cell CLL/lymphoma 11B (zinc finger protein)
GO	negative regulation of apoptosis	2	32	0.989	64919	BCL11B	B-cell CLL/lymphoma 11B (zinc finger protein)
GO	negative regulation of apoptosis	2	32	0.989	847	CAT	catalase
GO	induction of apoptosis	1	30	0.989	7052	TGM2	transglutaminase 2 (C polypeptide, protein-glutamine-gamma-glutamyltransferase)
GO	positive regulation of I-kappaB kinase/NF-kappaB cascade	1	18	0.989	7052	TGM2	transglutaminase 2 (C polypeptide, protein-glutamine-gamma-glutamyltransferase)
GO	axon	1	20	0.989	760	CA2	carbonic anhydrase II
GO	regulation of cell shape	1	19	0.989	79784	MYH14	myosin, heavy chain 14, non-muscle
GO	spindle	1	23	0.989	79884	MAP9	microtubule-associated protein 9
[truncated: 7 more rows]

## Sheet: DOWN in CAF Enriched Terms
Category	Term	Count in Selected Genes	Count in Total Population	P-value
GO	respiratory gaseous exchange	4	4	2.44335e-05
GO	proteinaceous extracellular matrix	9	33	0.000321358
GO	mitochondrial envelope	3	3	0.000350213
GO	cell-cell adhesion	5	14	0.00199816
GO	protein transport	12	73	0.00443609
GO	collagen type VI	2	2	0.00499392
GO	cell chemotaxis	2	2	0.00499392
GO	salivary gland cavitation	2	2	0.00499392
GO	extracellular matrix organization	4	11	0.00542006
GO	extracellular space	14	94	0.00548255
GO	centriole	3	6	0.00596464
GO	nucleosome	3	6	0.00596464
GO	extracellular matrix structural constituent	5	18	0.00677342
GO	nuclear envelope	7	33	0.0070293
GO	cytoskeleton	20	160	0.00766717
GO	sugar binding	5	19	0.00867434
GO	wound healing	3	7	0.00989755
GO	receptor activity	10	62	0.0104835
GO	nucleosome assembly	4	13	0.0104963
GO	extracellular region	21	178	0.0121526
GO	integrin-mediated signaling pathway	4	14	0.0138955
GO	chromo shadow domain binding	2	3	0.0142813
GO	aldehyde reductase activity	2	3	0.0142813
GO	catenin complex	2	3	0.0142813
GO	phosphotransferase activity, alcohol group as acceptor	2	3	0.0142813
GO	morphogenesis of embryonic epithelium	2	3	0.0142813
GO	branching involved in salivary gland morphogenesis	2	3	0.0142813
GO	laminin-10 complex	2	3	0.0142813
GO	laminin-11 complex	2	3	0.0142813
GO	regulation of axonogenesis	2	3	0.0142813
GO	muscle thin filament tropomyosin	2	3	0.0142813
GO	cell projection organization	2	3	0.0142813
GO	Golgi cisterna membrane	3	8	0.0150189
GO	ER-Golgi intermediate compartment	4	16	0.0226008
GO	cytoplasm	80	948	0.0256949
GO	Golgi apparatus	15	124	0.0263495
GO	cellular aldehyde metabolic process	2	4	0.0272351
GO	acetyl-CoA C-acyltransferase activity	2	4	0.0272351
GO	cellular response to indole-3-methanol	2	4	0.0272351
GO	gamma-catenin binding	2	4	0.0272351
GO	positive regulation of smooth muscle cell proliferation	2	4	0.0272351
GO	retrograde transport, endosome to Golgi	2	4	0.0272351
GO	leucine zipper domain binding	2	4	0.0272351
GO	positive regulation of axonogenesis	2	4	0.0272351
GO	mRNA polyadenylation	2	4	0.0272351
GO	laminin-1 complex	2	4	0.0272351
GO	odontogenesis of dentine-containing tooth	2	4	0.0272351
GO	negative regulation of axonogenesis	2	4	0.0272351
GO	cyclosporin A binding	2	4	0.0272351
GO	positive regulation of cell adhesion	2	4	0.0272351
GO	secretion	2	4	0.0272351
GO	cell-matrix adhesion	4	17	0.0279597
GO	nuclear pore	4	17	0.0279597
GO	calmodulin binding	5	25	0.0280469
GO	nuclear membrane	5	25	0.0280469
GO	neuron projection development	3	10	0.0289647
GO	calcium ion binding	13	104	0.0295649
GO	structural molecule activity	8	54	0.0338972
GO	nucleobase, nucleoside, nucleotide and nucleic acid metabolic process	3	11	0.0377939
GO	microtubule associated complex	3	11	0.0377939
GO	protein localization	3	11	0.0377939
GO	cellular component movement	5	27	0.0380115
GO	structural constituent of cytoskeleton	5	27	0.0380115
GO	microtubule cytoskeleton organization	2	5	0.0432947
GO	negative regulation of cell adhesion	2	5	0.0432947
GO	basal lamina	2	5	0.0432947
GO	substrate adhesion-dependent cell spreading	2	5	0.0432947
GO	low-density lipoprotein receptor binding	2	5	0.0432947
GO	inner ear morphogenesis	2	5	0.0432947
GO	stereocilium	2	5	0.0432947
GO	integral to endoplasmic reticulum membrane	2	5	0.0432947
GO	endoplasmic reticulum lumen	5	28	0.043711
GO	response to oxidative stress	5	28	0.043711
GO	basement membrane	4	20	0.0482335
GO	microtubule	7	49	0.0543668
GO	fatty acid metabolic process	4	21	0.0564011
GO	positive regulation of NF-kappaB transcription factor activity	3	13	0.0590301
GO	endoplasmic reticulum	15	138	0.0598004
GO	endonuclease activity	2	6	0.0619597
GO	digestion	2	6	0.0619597
GO	3-hydroxyacyl-CoA dehydrogenase activity	2	6	0.0619597
GO	lung development	2	6	0.0619597
GO	perikaryon	2	6	0.0619597
GO	regulation of cell migration	2	6	0.0619597
GO	negative regulation of microtubule depolymerization	2	6	0.0619597
GO	protein binding	98	1236	0.0637166
GO	membrane	35	386	0.0651208
GO	basolateral plasma membrane	4	22	0.0652641
GO	chromosome	4	22	0.0652641
GO	aldehyde catabolic process	1	1	0.0708479
GO	D-glucuronate catabolic process	1	1	0.0708479
GO	L-glucuronate reductase activity	1	1	0.0708479
GO	nuclear hormone receptor binding	1	1	0.0708479
GO	regulation of RNA export from nucleus	1	1	0.0708479
GO	G-protein beta/gamma-subunit binding	1	1	0.0708479
GO	photoreceptor connecting cilium	1	1	0.0708479
GO	regulation of cytokinesis	1	1	0.0708479
GO	Hrd1p ubiquitin ligase complex	1	1	0.0708479
GO	cAMP-dependent protein kinase activity	1	1	0.0708479
GO	apical junction assembly	1	1	0.0708479
GO	deoxyguanosine kinase activity	1	1	0.0708479
GO	dGTP metabolic process	1	1	0.0708479
GO	guanosine metabolic process	1	1	0.0708479
GO	advanced glycation end-product receptor activity	1	1	0.0708479
GO	ferredoxin-NADP+ reductase activity	1	1	0.0708479
GO	mitochondrial part	1	1	0.0708479
GO	nuclear lumen	1	1	0.0708479
GO	sarcoplasmic reticulum membrane	1	1	0.0708479
GO	aminomethyltransferase activity	1	1	0.0708479
GO	glycine catabolic process	1	1	0.0708479
GO	glycine cleavage complex	1	1	0.0708479
GO	glycine decarboxylation via glycine cleavage system	1	1	0.0708479
GO	embryonic cleavage	1	1	0.0708479
GO	negative regulation of amyloid precursor protein biosynthetic process	1	1	0.0708479
GO	negative regulation of superoxide anion generation	1	1	0.0708479
GO	regulation of mitotic cell cycle	1	1	0.0708479
GO	cell wall chitin metabolic process	1	1	0.0708479
GO	chitin binding	1	1	0.0708479
GO	chitin metabolic process	1	1	0.0708479
GO	lysozyme activity	1	1	0.0708479
GO	polysaccharide catabolic process	1	1	0.0708479
GO	positive regulation of chemokine secretion	1	1	0.0708479
GO	production of molecular mediator involved in inflammatory response	1	1	0.0708479
GO	response to acid	1	1	0.0708479
GO	response to fungus	1	1	0.0708479
GO	glutathione disulfide oxidoreductase activity	1	1	0.0708479
GO	rRNA primary transcript binding	1	1	0.0708479
GO	hydroxyacylglutathione hydrolase activity	1	1	0.0708479
GO	base-excision repair, DNA ligation	1	1	0.0708479
[truncated: 749 more rows]
