# Supplementary material for: Thy-1+ Cancer-associated Fibroblasts Adversely Impact Lung Cancer Prognosis
Source: Sci Rep. 2017 Jul 25;7:6478. doi: 10.1038/s41598-017-06922-5 (PMC5527099; doi:10.1038/s41598-017-06922-5)
Supplement: Supplementary file 4 — Supplementary Dataset 4 [file 41598_2017_6922_MOESM4_ESM.xlsx]

## Sheet: clin path TMA-4
ID	TMA Block #	Cores	Gender	Race	Smoker (y/n)	Smoing status (N/F/C)	Year stop	Pack/Years	DG	Primary lung cancer	SurgeryDate	Neoadjuvant	Adjuvant	pleural inv	MULTIFOCAL	Tu size Principal nodule	T path stage (corr 4-1-15)	N path stage	M path stage	final stage	final stage4-1-15	Last Follow Up Survival	VITAL	RECURRENCE	Last Follow Up Recurrence	TMA Block #	Cores	YAP cytoplasmic H-score (stroma)	YAP nuclear H-score (stroma)	YAP % nuclear Positive cells (stroma)
1	TMA 326	A1-A3	Female	Caucasian	Y	Former	1984	5	Adenocarcinoma	2nd Primary	2006-01-02	NO	NO	N	N	1.1	T1a	N0	M0	IA	I	2011-09-14	A	N	2011-09-14	TMA 326	A1-A3	149.488	125.197	73.3036
2	TMA 326	A4-A6	Female	Caucasian	Y	Former	1985	10	Adenocarcinoma	Primary	2006-01-04	NO	YES	N	N	3.1	T2a	N0	M0	IB	I	2012-07-10	A	N	2012-07-10	TMA 326	A4-A6	88.1666	94.8557	60.441
3	TMA 326	A7-A9	Female	Caucasian	Y	Former	1990	20	Adenocarcinoma	Primary	2006-01-05	NO	NO	N	Y	1.7	T4	N0	M0	IIIA	III	2012-03-13	A	N	2012-03-13	TMA 326	A7-A9	15.7736	53.1001	38.5974
4	TMA 326	A10-A12	Male	Asian	Y	Former	1998	64	Adenocarcinoma	Primary	2006-01-10	NO	NO	N	N	3.1	T2a	N0	M0	IB	I	2011-01-10	D	Y	2010-07-09	TMA 326	A10-A12	18.3572	70.7302	43.6946
5	TMA 326	B1-B3	Female	African American	Y	Current		25	Adenocarcinoma	Primary	2006-01-13	NO	NO	N	Y	3	T1b	N0	M0	IB	I	2008-12-20	D	Y	2007-03-13	TMA 326	B1-B3
6	TMA 326	B4-B6	Male	Caucasian	Y	Former	1992	>100	Adenocarcinoma	Primary	2006-01-18	NO	YES	N	N	2	T1a	N2	M0	IIIA	III	2012-04-20	A	N	2012-04-20	TMA 326	B4-B6	28.7355	85.0269	49.7827
7	TMA 326	B7-B9	Female	Caucasian	Y	Former	1986	40	Adenocarcinoma	Primary	2006-02-01	NO	YES	N	N	2.1	T1b	N1	M0	IIA	II	2008-02-09	D	Y	2007-04-15	TMA 326	B7-B9	37.6901	62.4896	41.5437
8	TMA 326	B10-B12	Male	Caucasian	N	Never			Adenocarcinoma	Primary	2006-02-03	NO	YES	N	N	1.6	T1a	N1	M0	IIA	II	2011-08-04	D	Y	2007-03-23	TMA 326	B10-B12	99.659	93.3498	60.5545
9	TMA 326	C1-C3	Male	Caucasian	Y	Former	1961	31	Squamous cell carcinoma	2nd primary	2006-02-06	NO	NO	Y	N	5.5	T3	N0	M0	IIB	II	2006-08-26	D	N	2006-03-16	TMA 326	C1-C3
10	TMA 326	C4-C6	Female	Caucasian	n	Never			Squamous cell carcinoma	Primary	2006-02-06	NO	UNKNOWN	N	N	6.3	T2b	N1	M0	IIB	II	2008-02-14	D	Y	2007-01-01	TMA 326	C4-C6
11	TMA 326	C7-C9	Female	Caucasian	Y	Current		60	Adenocarcinoma	Primary	2006-02-15	NO	NO	Y	N	5	T2a	N0	M0	IB	I	2011-05-26	A	N	2007-04-15	TMA 326	C7-C9
12	TMA 326	C10-C12	Male	Caucasian	Y	Former	1988	85	Adenocarcinoma	Primary	2006-02-15	NO	YES	Y	N	8	T3	N0	M0	IIB	II	2007-07-03	D	Y	2007-05-22	TMA 326	C10-C12	39.8911	67.7166	36.6005
13	TMA 326	D1-D3	Female	Caucasian	Y	Former	1965	18	Sarcomatoid	Recurrent	2006-02-20	OTHER	NO	N	N	4.2	T2a	N0	MX	IB	I	2006-03-21	D	O	2006-03-01	TMA 326	D1-D3	17.622	46.5205	26.4061
14	TMA 326	D4-D6	Female	Caucasian	Y	Former	1976	54	Adenocarcinoma	Primary	2006-02-28	NO	UNKNOWN	Y	N	1.7	T2a	N1	M0	IIA	II	2011-09-29	A	N	2011-09-29	TMA 326	D4-D6	62.6197	102.323	61.7127
15	TMA 326	D7-D9	Male	Caucasian	Y	Current		80	Squamous cell carcinoma	Primary	2006-03-01	NO	YES	N	N	1.8	T1a	N1	M0	IIA	II	2010-05-27	D	Y	2007-09-12	TMA 326	D7-D9	82.0755	110.313	65.7459
16	TMA 326	D10-D12	Female	Caucasian	Y	Former	1994	31	Adenocarcinoma	Primary	2006-03-01	NO	NO	N	N	2	T1a	N0	M0	IA	I	2011-11-08	D	Y	2007-10-27	TMA 326	D10-D12	16.8251	46.5825	32.433
17	TMA 326	E1-E3	Male	Hispanic	Y	Former	2002	55	Squamous cell carcinoma	Primary	2006-03-01	NO	NO	Y	N	5	T3	N0	M0	IIB	II	2011-08-28	D	Y	2009-02-15	TMA 326	E1-E3	16.8936	61.1734	41.9921
18	TMA 326	E4-E6	Male	Caucasian	Y	Former	1990	40	Adenocarcinoma	Primary	2006-03-15	NO	NO	Y	N	2	T2a	N0	M0	IB	I	2012-06-06	A	N	2012-06-06	TMA 326	E4-E6
19	TMA 326	E7-E9	Male	Caucasian	Y	Former	2000	85	Squamous cell carcinoma	Primary	2006-03-20	NO	NO	N	N	3	T1b	N0	M0	IA	I	2007-09-13	D	Y	2007-07-12	TMA 326	E7-E9
20	TMA 326	E10-E12	Female	Caucasian	Y	Former	1989	40	Adenocarcinoma	Primary	2006-03-20	NO	NO	y	N	1	T2a	N0	M0	IB	I	2011-04-07	A	N	2011-04-07	TMA 326	E10-E12	21.5707	75.0018	44.5914
21	TMA 326	F1-F3	Male	Caucasian					ADENOSQUAMOUS	Recurrent	2006-03-21	YES	NO	N	N	5.4	T2b	N0	M0	IIA	II	2006-05-30	D	N	2006-04-10	TMA 326	F1-F3
22	TMA 326	F4-F6	Female	Caucasian	Y	Former	2000	5	Adenocarcinoma	Primary	2006-03-21	NO	NO	Y	N	1.6	T2a	N0	M0	IA	I	2011-02-28	A	N	2011-02-28	TMA 326	F4-F6	34.7561	63.1213	52.5845
23	TMA 326	F7-F9	Male	Caucasian	Y	Former	1991	35	Squamous cell carcinoma	Primary	2006-03-22	NO	NO	N	N	1.5	T1a	N0	M0	IA	I	2012-06-12	A	N	2012-06-12	TMA 326	F7-F9	45.8571	67.8058	42.1763
24	TMA 326	F10-F12	Male	Caucasian	Y	Former	1975	45	Squamous cell carcinoma	Primary	2006-03-29	NO	YES	N	N	4.5	T2a	N2	M0	IIIA	III	2007-03-19	D	Y	2007-01-16	TMA 326	F10-F12
25	TMA 326	G1-G3	Male	Caucasian	Y	Current		75	Adenocarcinoma	Primary	2006-04-03	YES	NO	N	N	4.1	T2a	N1	M0	IIA	II	2006-09-02	D	N	2006-07-02	TMA 326	G1-G3
26	TMA 326	G4-G6	Male	Caucasian	Y	Former	1965	25	Squamous cell carcinoma	Primary	2006-04-04	NO	NO	N	N	6	T2b	N0	M0	IIA	II	2007-07-21	D	Y	2006-08-02	TMA 326	G4-G6
27	TMA 326	G7-G9	Male	Caucasian	Y	Former	2004	52	Squamous cell carcinoma	Primary	2006-04-07	NO	YES	N	N	5.3	T2b	N1	M0	IIB	II	2009-03-03	D	Y	2007-05-31	TMA 326	G7-G9
28	TMA 326	G10-G12	Female	African American	Y	Former	1999	40	Adenocarcinoma	Primary	2006-04-11	NO	YES	N	N	5	T2a	N0	M0	IB	I	2015-12-14	A	N	2015-12-14	TMA 326	G10-G12	10.5402	87.8562	72.3805
29	TMA 326	H1-H3	Male	Caucasian	Y	Former	1968	15	Adenocarcinoma	Recurrent	2006-04-17	OTHER	YES		N	6	T2b	N1	M1	IV	IV	2011-07-13	A	N	2011-07-13	TMA 326	H1-H3	65.8289	102.439	50.3396
30	TMA 326	H4-H6	Male	Caucasian	Y	Former	1985	78	Squamous cell carcinoma	Primary	2006-04-19	NO	NO	N	N	1.9	T1a	N0	M0	IA	I	2006-09-20	D	Y	2006-07-15	TMA 326	H4-H6
31	TMA 327	A1-A3	Male	Caucasian	N	Never			Adenocarcinoma	Primary	2006-04-21	NO	NO	N	N	1	T1a	N0	M0	IA	I	2012-05-16	A	N	2012-05-16	TMA 327	A1-A3	69.6818	93.7513	53.9024
32	TMA 327	A4-A6	Female	Caucasian	N	Never			Squamous cell carcinoma	Primary	2006-04-24	NO	NO	N	N	2.7	T1b	N0	M0	IA	I	2007-12-18	D	Y	2006-08-22	TMA 327	A4-A6
33	TMA 327	A7-A9	Female	Caucasian	Y	Current		30	Squamous cell carcinoma	Primary	2006-04-26	NO	UNKNOWN	N	N	2.5	T1b	N0	M0	IA	I	2010-06-11	A	N	2006-05-05	TMA 327	A7-A9
34	TMA 327	A10-A12	Male	Caucasian	Y	Former	1970	6	Squamous cell carcinoma	Primary	2006-04-28	NO	NO	N	N	4.5	T2a	N0	M0	IB	I	2011-10-28	A	N	2011-10-28	TMA 327	A10-A12
35	TMA 327	B1-B3	Male	Unknown	Y	Former	1996	75	Squamous cell carcinoma	Primary	2006-05-04	NO	YES	N	Y	2.5	T4	N2	M0	IIIA	III	2007-04-04	D	Y	2006-10-15	TMA 327	B1-B3
36	TMA 327	B4-B6	Female	Caucasian	Y	Former	1996	30	NSCLC	Primary	2006-05-09	NO	NO	Y	N	6.4	T2b	N0	M0	IIA	II	2012-03-22	A	N	2012-03-22	TMA 327	B4-B6
37	TMA 327	B7-B9	Male	Caucasian	Y	Current		60	Adenocarcinoma	Primary	2006-05-15	NO	NO	N	Y	1.5	T4	N0	M0	IIIA	III	2012-05-15	A	Y	2011-07-21	TMA 327	B7-B9	27.7773	56.4417	33.8405
38	TMA 327	B10-B12	Male	Caucasian	Y	Former	2004	91	Adenocarcinoma	Primary	2006-05-16	NO	NO	Y	N	1.5	T1a	N0	M0	IA	I	2012-09-04	D	Y	2010-01-06	TMA 327	B10-B12	31.9335	76.1527	50.8509
39	TMA 327	C1-C3	Female	Caucasian	Y	Current		25	Adenocarcinoma	Primary	2006-05-22	NO	YES	N	N	1	T1a	N0	M0	IA	I	2012-02-06	A	N	2012-02-06	TMA 327	C1-C3	103.913	100.342	58.5302
40	TMA 327	C4-C6	Female	Caucasian	Y	Former	2004	26	Adenocarcinoma	Primary	2006-05-23	NO	NO		Y	1.5	T4	N0	M0	IIIA	III	2011-04-05	A	N	2011-04-05	TMA 327	C4-C6	50.0642	48.0102	29.2134
41	TMA 327	C7-C9	Female	Caucasian	Y	Current		52	Adenocarcinoma	Primary	2006-05-26	NO	YES	Y	N	3.5	T2a	N0	M0	IB	I	2007-11-17	D	Y	2007-02-15	TMA 327	C7-C9	104.464	125.035	60.8392
42	TMA 327	C10-C12	Female	Caucasian	N	Never			Adenocarcinoma	Primary	2006-05-30	NO	YES	N	N	2.4	T1b	N2	M0	IIIA	III	2012-02-02	A	N	2012-02-02	TMA 327	C10-C12	82.552	119.775	72.5794
43	TMA 327	D1-D3	Male	Caucasian	Y	Former	1970	48	Squamous cell carcinoma	Primary	2006-05-31	NO	YES	Y	Y	4	TX	N0	MX	IB	I	2010-11-28	D	N	2009-02-11	TMA 327	D1-D3	98.8713	96.744	52.9406
44	TMA 327	D4-D6	Female	Caucasian	N	Never			ADENOSQUAMOUS	Primary	2006-06-01	NO	NO	N	N	3	T1b	N0	M0	IA	I	2012-01-11	A	Y	2008-07-18	TMA 327	D4-D6	44.7678	103.741	65.7425
45	TMA 327	D7-D9	Female	Caucasian	Y	Current		<100	Adenocarcinoma	Primary	2006-06-02	NO	NO	N	N	1	T1a	N0	M0	IA	I	2014-08-13	A	Y	2013-05-15	TMA 327	D7-D9	51.6447	77.6699	49.3711
46	TMA 327	D10-D12	Male	Caucasian	Y	Former	2004	50	Adenocarcinoma	Primary	2006-06-02	NO	YES	N	Y	5	T3	N0	M0	IIB	II	2012-07-18	A	N	2012-07-18	TMA 327	D10-D12	39.3992	57.8141	36.1315
47	TMA 327	E1-E3	Male	Caucasian	Y	Current		40	Squamous cell carcinoma	Primary	2006-06-06	NO	NO	N	N	2	T1a	N0	M0	IA	I	2009-04-27	A	N	2009-04-27	TMA 327	E1-E3	24.5614	100.469	61.7619
48	TMA 327	E4-E6	Female	Caucasian	Y	Former	2003	50	Adenocarcinoma	Metastasis to LUNG	2006-06-07	NO	OTHER	Y	N	1.9	T2a	N0	M0	IB	I	2012-12-08	D	N	2012-06-27	TMA 327	E4-E6	80.6626	122.768	75.209
49	TMA 327	E7-E9	Male	Caucasian	Y	Former	1992	48	Squamous cell carcinoma	Primary	2006-06-16	NO	YES	N	N	5.5	T2b	N1	M0	IIA	II	2012-03-02	A	N	2012-03-02	TMA 327	E7-E9
50	TMA 327	E10-E12	Male	Caucasian	Y	Current		>100	Squamous cell carcinoma	Primary	2006-06-20	NO	NO	N	N	2.4	T1b	N1	M0	IIA	II	2007-01-25	D	Y	2006-10-12	TMA 327	E10-E12
51	TMA 327	F1-F3	Female	Caucasian	Y	Former	1990	15	Adenocarcinoma	Primary	2006-06-20	NO	NO	Y	N	3	T2	N0	M0	IB	I	2008-11-03	D	N	2008-07-15	TMA 327	F1-F3	9.94916	74.1484	56.6962
52	TMA 327	F4-F6	Male	Hispanic	Y	Current		>120	Squamous cell carcinoma	Primary	2006-06-20	NO	OTHER	N	N	2.4	T1b	N0	M0	IA	I	2008-06-15	D	N	2007-06-15	TMA 327	F4-F6
53	TMA 327	F7-F9	Female	Caucasian	Y	Former	1958	3	Adenocarcinoma	Primary	2006-06-21	NO	NO	N	N	3	T1b	N0	M0	IA	I	2014-12-16	A	N	2014-12-16	TMA 327	F7-F9	31.6172	68.1641	38.625
54	TMA 327	F10-F12	Female	Caucasian	N	Never			Adenocarcinoma	Primary	2006-06-22	NO	NO	N	N	2.8	T1b	N0	M0	IA	I	2012-04-20	A	N	2010-03-02	TMA 327	F10-F12	73.1148	81.4208	43.1694
55	TMA 327	G1-G3	Male	Caucasian	Y	Former	1953	3	Adenocarcinoma	Primary	2006-07-03	NO	NO	N	N	1	T1a	N0	M0	IA	I	2013-12-09	A	N	2013-12-09	TMA 327	G1-G3	81.5238	98.4276	61.8091
56	TMA 327	G4-G6	Female	Caucasian	Y	Former	1965	>100	Adenocarcinoma	Primary	2006-07-05	NO	YES	N	N	5.4	T2b	N0	M0	IIA	II	2007-12-21	D	Y	2007-05-25	TMA 327	G4-G6	42.0091	69.5879	42.2666
57	TMA 327	G7-G9	Male	Hispanic	Y	Current		20	Squamous cell carcinoma	Primary	2006-07-05	NO	YES	Y	N	5.6	T3	N0	M0	IIB	II	2012-01-04	A	N	2012-01-04	TMA 327	G7-G9
58	TMA 327	G10-G12	Male	Caucasian	Y	Current		>100	Adenocarcinoma	Primary	2006-07-05	NO	NO	Y	N	4	T3	N0	M0	IIB	II	2012-05-25	A	N	2012-04-01	TMA 327	G10-G12	12.1014	56.9483	32.2089
59	TMA 327	H1-H3	Male	Caucasian	Y	Former	1990	120	Squamous cell carcinoma	Primary	2006-07-07	NO	NO	N	N	9	T3	N0	M0	IIB	II	2012-05-15	A	N	2012-05-15	TMA 327	H1-H3
60	TMA 327	H4-H6	Male	Caucasian	Y	Former	1980	42	Squamous cell carcinoma	Primary	2006-07-07	NO	YES	N	N	2.9	T1b	N0	M0	IA	I	2008-11-03	D	N	2008-10-01	TMA 327	H4-H6
61	TMA 328	A1-A3	Female	Caucasian	Y	Current		30	NSCLC	Primary	2006-07-07	NO	NO	N	N	2.8	T1b	N0	M0	IA	I	2008-11-10	D	Y	2006-11-15	TMA 328	A1-A3
62	TMA 328	A4-A6	Male	African American	Y	Current		94	Squamous cell carcinoma	Primary VS MET	2006-07-10	NO	NO	N	N	5.5	T2b	N0	M0	IIA	II	2009-02-11	D	Y	2008-11-30	TMA 328	A4-A6
63	TMA 328	A7-A9	Female	Caucasian	Y	Former	2000	100	Squamous cell carcinoma	Primary	2006-07-12	NO	NO	N	N	4.9	T2a	N0	M0	IB	I	2009-01-22	D	N	2008-08-05	TMA 328	A7-A9
64	TMA 328	A10-A12	Female	Caucasian	N	Never			Adenocarcinoma	Primary	2006-07-12	NO	NO	N	N	1	T1a	N0	M0	IA	I	2014-05-06	A	N	2014-05-06	TMA 328	A10-A12	21.8638	66.1856	38.6598
65	TMA 328	B1-B3	Male	Caucasian	N	Never			Adenocarcinoma	Primary	2006-07-19	YES	OTHER	Y	N	2.2	TX	NX	M1	IV	IV	2007-09-25	D	PROG Br	2006-10-26	TMA 328	B1-B3	64.1701	88.5472	50.6423
66	TMA 328	B4-B6	Female	Caucasian	Y	Former	1998	60	Adenocarcinoma	Primary	2006-07-24	NO	NO		N	3.8	T2a	N0	MX	IB	I	2014-08-08	A	Y	2008-10-20	TMA 328	B4-B6	51.7179	85.1607	49.4281
67	TMA 328	B7-B9	Female	Caucasian	Y	Former	1976	15	Adenocarcinoma	Primary	2006-07-28	NO	NO	N	N	2.7	T1b	N0	M0	IA	I	2014-09-15	A	N	2014-09-15	TMA 328	B7-B9	51.5528	88.8476	60.6578
68	TMA 328	B10-B12	Male	Caucasian	Y	Former	2001	55	Adenocarcinoma	Primary	2006-08-09	NO	YES	Y	N	4.5	T3	N0	M0	IIB	II	2012-02-24	A	N	2012-02-24	TMA 328	B10-B12	41.4746	104.819	63.9212
69	TMA 328	C1-C3	Male	Caucasian	Y	Current		>100	Squamous cell carcinoma	Primary	2006-08-10	NO	NO	N	N	3.1	T2a	N0	M0	IB	I	2013-08-23	A	N	2013-08-23	TMA 328	C1-C3
70	TMA 328	C4-C6	Female	Caucasian	N	Never			Adenocarcinoma	Primary	2006-08-10	NO	NO	Y	Y	3.5	T3	N0	M0	IIB	II	2011-09-13	A	N	2011-09-13	TMA 328	C4-C6	60.4052	96.9177	55.9414
71	TMA 328	C7-C9	Male	Caucasian	Y	Current		<120	Squamous cell carcinoma	Primary	2006-08-11	NO	NO	N	N	3.5	T2a	N0	M0	IB	I	2012-08-03	D	N	2006-09-02	TMA 328	C7-C9	48.416	80.4989	47.3848
72	TMA 328	C10-C12	Male	Caucasian	Y	Current		45	Adenocarcinoma	Primary VS MET	2006-08-15	YES	OTHER	N	N	2.8	T1b	N0	M0	IA	I	2012-06-18	A	Y	2012-03-30	TMA 328	C10-C12	40.0964	82.168	48.4694
73	TMA 328	D1-D3	Female	Caucasian	Y	Former	1996	12	Squamous cell carcinoma	Primary	2006-08-15	NO	YES		N	5	T2a	N1	M0	IIA	II	2012-08-17	A	Y	2012-01-15	TMA 328	D1-D3
74	TMA 328	D4-D6	Female	Caucasian	Y	Current		12	Adenocarcinoma	Primary	2006-08-16	NO	NO	Y	N	12.4	T3	N1	M0	IIIA	III	2006-10-29	D	Y	2006-09-01	TMA 328	D4-D6
75	TMA 328	D7-D9	Male	Caucasian	Y	Former	1980	26	Squamous cell carcinoma	Primary	2006-08-17	NO	YES	N	N	3.5	T2a	N1	M0	IIA	II	2011-10-24	A	N	2011-10-24	TMA 328	D7-D9
76	TMA 328	D10-D12	Male	Caucasian	Y	Current		50	Adenocarcinoma	Primary	2006-08-21	NO	OTHER	N	N	1	T1a	N0	M0	IA	I	2009-05-01	D	N	2008-06-15	TMA 328	D10-D12	83.18	70.1776	39.6904
77	TMA 328	E1-E3	Female	Asian	Y	Current		20	Adenocarcinoma	Primary	2006-08-21	NO	NO	N	N	2	T1a	N0	M0	IA	I	2014-12-08	A	N	2014-12-08	TMA 328	E1-E3	88.8803	108.883	63.6686
78	TMA 328	E4-E6	Male	Caucasian	Y	Current		43	Squamous cell carcinoma	Primary	2006-08-23	YES	NO	N	N	1.3	T1a	N0		IA	I	2012-06-19	A	N	2012-06-19	TMA 328	E4-E6
79	TMA 328	E7-E9	Male	Caucasian	Y	Former	1998	<100	Squamous cell carcinoma	Primary	2006-08-25	NO	NO	N	N	2.3	T1b	N0	M0	IA	I	2014-10-10	A	N	2014-10-10	TMA 328	E7-E9
80	TMA 328	E10-E12	Male	Caucasian	Y	Current		100	Squamous cell carcinoma	Primary	2006-08-30	NO	OTHER	Y	N	5.5	T4	N0	M0	IIIA	III	2007-05-30	D	PROG	2006-08-30	TMA 328	E10-E12
81	TMA 328	F1-F3	Male	Caucasian	N	Never			Adenocarcinoma	Recurrent	2006-09-06	OTHER	OTHER	N	N	6.2	T2b	N1	Mx	IIB	II	2012-06-11	A	PROG	2009-02-11	TMA 328	F1-F3	80.9965	86.9571	48.8127
82	TMA 328	F4-F6	Female	Caucasian	Y	Former	1979	7	Adenocarcinoma	Recurrent	2006-09-06	NO	NO	N	N	1.5	TX	N0	M0	IB	I	2012-01-31	A	Y	2007-07-20	TMA 328	F4-F6	33.1325	65.8373	42.2967
83	TMA 328	F7-F9	Male	Caucasian					Adenocarcinoma	Primary	2006-09-06	YES	YES	Y	Y	2.6	T4	N0	M0	IIIA	III	2012-03-20	A	N	2012-03-20	TMA 328	F7-F9	9.61708	46.6985	31.8356
84	TMA 328	F10-F12	Male	Caucasian					Adenocarcinoma	Primary	2006-09-06	YES	YES	Y	Y	2.6	T4	N0	M0	IIIA	III	2012-03-20	A	N	2012-03-20	TMA 328	F10-F12	25.5625	97.0423	65.7289
85	TMA 328	G1-G3	Female	Caucasian	Y	Former	1994	32	Adenocarcinoma	Recurrent	2006-09-07	OTHER	YES	N	N	1.1	T1a	N2	M0	IIIA	III	2012-03-27	A	Y	2012-07-12	TMA 328	G1-G3	21.6976	49.001	26.8945
86	TMA 328	G4-G6	Male	Caucasian	Y	Current		>100	Squamous cell carcinoma	Primary	2006-09-07	NO	NO	N	N	2	TX	N0	M0	IB	I	2012-01-04	A	N	2012-01-04	TMA 328	G4-G6
87	TMA 328	G7-G9	Male	Caucasian	Y	Current	2006	50	Adenocarcinoma	Primary	2006-09-12	NO	YES	Y	N	5	T3	N0	M0	IIB	II	2007-12-31	D	Y	2007-05-29	TMA 328	G7-G9	77.2939	134.665	77.8061
88	TMA 328	G10-G12	Male	Caucasian	Y	Former	1983	15	Adenocarcinoma	Primary	2006-09-13	NO	YES	Y	N	1.3	T2a	N0	M0	IB	I	2008-07-24	D	Y	2008-04-04	TMA 328	G10-G12	31.8364	81.754	58.031
89	TMA 328	H1-H3	Male	Caucasian	N	Never			Adenocarcinoma	Primary	2006-09-13	NO	NO	N	N	2.1	T1b	N0	M0	IA	I	2012-06-27	A	N	2012-06-27	TMA 328	H1-H3	42.9083	75.7505	52.7655
90	TMA 328	H4-H6	Male	Caucasian	Y	Former	2000	60	Squamous cell carcinoma	Primary	2006-09-15	NO	NO	Y	N	2.4	T2	N0	M0	IB	I	2010-10-20	D	N	2009-03-18	TMA 328	H4-H6
91	TMA 329	A1-A3	Female	Caucasian	Y	Former	1993	37	ADENOSQUAMOUS	Primary	2006-09-15	NO	NO	N	N	2	T1a	N0	M0	IA	I	2010-04-17	D	N	2010-10-22	TMA 329	A1-A3	43.4467	83.3959	56.0533
92	TMA 329	A4-A6	Male	Caucasian	Y	Current		30	Adenocarcinoma	Primary	2006-09-18	NO	YES	N	N	5.2	T2b	N2	M0	IIIA	III	2008-09-08	D	Y	2007-05-16	TMA 329	A4-A6	6.21316	36.8089	28.6747
93	TMA 329	A7-A9	Male	Caucasian	Y	Current	2005	94	Squamous cell carcinoma	Primary VS MET	2006-09-18	NO	NO	N	N	3.5	T2a	N0	M0	IB	I	2012-03-13	A	Y	2007-10-17	TMA 329	A7-A9
94	TMA 329	A10-A12																								TMA 329	A10-A12
95	TMA 329	B1-B3	Female	African American	Y	Current	2006	48	Squamous cell carcinoma	Primary	2006-09-22	NO	YES	Y	N	4.5	T2a	N1	M0	IIA	II	2007-08-26	D	Y	39176	TMA 329	B1-B3
96	TMA 329	B4-B6	Female	Caucasian	Y	Former	1978	64	Adenocarcinoma	Primary	2006-09-28	NO	NO	Y	N	2	T2a	N0	M0	IB	I	2004-03-06	A	N	40885	TMA 329	B4-B6	67.9412	104.332	63.5408
97	TMA 329	B7-B9	Male	Caucasian	N	Never			Squamous cell carcinoma	Recurrent	2006-10-02	NO	YES	N	N	1.1	T1a	N0	M0	IA	I	2012-03-30	A	N	40998	TMA 329	B7-B9
98	TMA 329	B10-B12	Female	Caucasian	N	Never			ADENOSQUAMOUS	Primary	2006-10-03	NO	NO	N	N	4	T2a	N0	M0	IB	I	2012-05-16	A	N	41045	TMA 329	B10-B12	58.86	92.5502	52.3466
99	TMA 329	C1-C3	Male	Caucasian	Y	Former	1986	60	Squamous cell carcinoma	Primary	2006-10-10	YES	NO	N	Y	2	T3	N1	MX	IIIA	III	2011-07-21	D	Y	39552	TMA 329	C1-C3
100	TMA 329	C4-C6	Male	Caucasian	Y	Former	1981	3	Adenocarcinoma	Recurrent	2006-10-11	NO	NO	N	N	2.2	T1b	N0	M0	IA	I	2007-10-05	A	Y	39349	TMA 329	C4-C6	43.9136	88.5403	51.9524
101	TMA 329	C7-C9	Male	Caucasian	Y	Former	1995	46	Adenocarcinoma	Primary	2006-10-18	NO	NO	N	N	2.2	T1b	N0	M0	IA	I	2010-01-29	D	N	39248	TMA 329	C7-C9	44.0947	71.3851	46.3852
102	TMA 329	C10-C12	Female	Caucasian	N	Never			Adenocarcinoma	Primary	2006-10-18	NO	UNKNOWN	N	N	1.6	T1a	N2	M0	IIIA	III	2008-11-28	D	Y	39448	TMA 329	C10-C12	20.8009	73.9287	49.5142
103	TMA 329	D1-D3	Female	Caucasian	Y	Former	2001	30	Squamous cell carcinoma	Primary	2006-10-19	NO	UNKNOWN	N	N	1.5	T1a	N0	M0	IA	I	2011-04-24	A	N	40657	TMA 329	D1-D3	21.0129	66.3473	44.5044
104	TMA 329	D4-D6	Male	Hispanic	Y	Former	1999	40	Squamous cell carcinoma	Primary	2006-10-20	NO	NO	N	N	4.5	T2a	N0	M0	IB	I	2007-10-09	D	N	39364	TMA 329	D4-D6
105	TMA 329	D7-D9	Female	Caucasian	Y	Current		40	Squamous cell carcinoma	Primary	2006-10-23	NO	NO	N	N	5	T2a	N0	M0	IB	I	2012-03-23	A	N	40991	TMA 329	D7-D9
106	TMA 329	D10-D12	Female	African American	Y	Former	1998	20	Adenocarcinoma	Primary	2006-10-26	NO	NO	N	N	3.5	T2a	N0	M0	IB	I	2011-09-25	D	Y	39401	TMA 329	D10-D12	24.1709	64.5478	36.814
107	TMA 329	E1-E3	Male	Caucasian	Y	Former	2002	>100	Squamous cell carcinoma	Primary	2006-10-31	NO	NO	N	N	2.5	T1b	N0	M0	IA	I	2012-03-22	A	N	40990	TMA 329	E1-E3
108	TMA 329	E4-E6	Male	Caucasian	Y	Former	1989	24	Adenocarcinoma	Primary	2006-11-02	NO	NO	N	N	7	T2b	N1	M0	IIB	II	2012-06-18	A	Y	39097	TMA 329	E4-E6	23.975	61.7545	44.0178
109	TMA 329	E7-E9	Female	Caucasian	Y	Current		78	Adenocarcinoma	Primary	2006-11-02	NO	NO	N	Y	4.5	Tx	N0	Mx	IB	I	2007-10-17	A	N	39274	TMA 329	E7-E9	41.0376	73.434	33.9697
110	TMA 329	E10-E12	Male	Hispanic	Y	Current			Adenocarcinoma	Primary	2006-11-07	NO	YES	N	N	9.8	T3	N0	M0	IIB	II	2011-05-12	A	N	40675	TMA 329	E10-E12	45.4371	67.2791	38.9604
111	TMA 329	F1-F3	Female	Caucasian	Y	Former	1998	90	Adenocarcinoma	Primary	2006-11-08	YES	NO	N	N	4.3	T2a	N1	M0	IIA	II	2011-11-21	A	Y	39184	TMA 329	F1-F3
112	TMA 329	F4-F6	Male	Caucasian	Y	Current		70	Squamous cell carcinoma	Primary	2006-11-14	YES	YES	N	Y	3.2	T4	N1	M0	IIIA	III	2012-05-23	A	N	41052	TMA 329	F4-F6
113	TMA 329	F7-F9	Female	Caucasian	Y	Former	1989	4	Adenocarcinoma	Primary	2006-11-15	NO	YES	Y	Y	3.2	T3	N2	M0	IIIA	III	2011-08-16	D	Y	40710	TMA 329	F7-F9	38.582	100.167	64.2433
114	TMA 329	F10-F12	Female	African American	Y	Current		60	Adenocarcinoma	Primary	2006-11-15	NO	NO	N	N	1.5	T1a	N0	M0	IA	I	2012-03-08	A	N	40303	TMA 329	F10-F12	58.6974	78.0513	50.6965
115	TMA 329	G1-G3	Male	Caucasian	Y	Former	2000	70	Squamous cell carcinoma	Primary	2006-11-16	NO	YES	N	N	6.6	T2b	N1	M0	IIB	II	2009-09-26	D	N	39270	TMA 329	G1-G3
116	TMA 329	G4-G6	Female	African American	Y	Current		30	Squamous cell carcinoma	Primary	2006-11-17	NO	NO	N	N	2	T1a	N0	M0	IA	I	2013-10-08	A	N	41555	TMA 329	G4-G6
117	TMA 329	G7-G9	Male	Caucasian		Current		50	Adenocarcinoma	Primary	2006-11-20	NO	NO	Y	N	5	T2a	N0	M0	IB	I	2008-11-01	D	Y	39379	TMA 329	G7-G9	34.7493	104.981	61.7358
118	TMA 329	G10-G12																								TMA 329	G10-G12	14.7541	37.9982	25.6341
119	TMA 329	H1-H3	Female	Caucasian		Current		50	Adenocarcinoma	Primary	2006-11-22	NO	YES	N	N	1.3	T1a	N1	M0	IIA	II	2011-04-22	D	Y	40333	TMA 329	H1-H3	35.029	72.442	41.3154
120	TMA 329	H4-H6	Male	Caucasian		Current		100	Adenocarcinoma	Primary	2006-11-30	NO	NO	N	N	1.2	T1a	N0	M0	IA	I	2007-04-11	D	N	39183	TMA 329	H4-H6	41.3682	72.2276	43.7607
121	TMA 330	A1-A3	Male	Caucasian	Y	Former	1996	100	Adenocarcinoma	Primary	2006-12-06	NO	YES	N	N	2	T1a	N1	M0	IIA	II	2012-03-23	A	N	40991	TMA 330	A1-A3	54.7291	96.2568	64.0599
122	TMA 330	A4-A6	Female	Caucasian	Y	Former	1996	20	Squamous cell carcinoma	Primary	2006-12-06	NO	NO	Y	N	1.7	T2a	N0	M0	IB	I	2012-01-23	D	N	41097	TMA 330	A4-A6
123	TMA 330	A7-A9	Male	Caucasian	Y	Former	1985	50	Adenocarcinoma	Primary	2006-12-06	YES	NO	N	Y	2	Tx	N0	M0	IB	I	2009-06-15	D	Y	39736	TMA 330	A7-A9	14.478	45.939	30.1726
124	TMA 330	A10-A12	Male	Caucasian	Y	Former	1986	60	Adenocarcinoma	Primary	2006-12-08	NO	NO	Y	N	3.5	T2a	N0	M0	IB	I	2008-02-18	D	Y	39374	TMA 330	A10-A12	43.7379	57.5341	40.8213
125	TMA 330	B1-B3	Male	Caucasian	Y	Former	1996	75	Adenocarcinoma	Primary	2006-12-13	NO	NO	Y	N	3.7	T2a	N0	M0	IB	I	2014-11-12	A	N	41955	TMA 330	B1-B3		96.0228	61.9318
126	TMA 330	B4-B6	Male	African American		Current		45	Adenocarcinoma	Primary	2006-12-14	NO	NO	Y	Y	3.5	T4	N0	M0	IIIA	III	2007-10-30	D	Y	39156	TMA 330	B4-B6	21.9398	36.9698	23.0812
127	TMA 330	B7-B9	Male	Caucasian	Y	Former	1985	25	Squamous cell carcinoma	Primary	2006-12-20	NO	NO	N	N	4.1	T2a	N0	M0	IB	I	2013-09-03	A	Y	39416	TMA 330	B7-B9
128	TMA 330	B10-B12	Male	Caucasian	Y	Former	1990	34	Squamous cell carcinoma	Primary	2006-10-25	NO	YES	N	N	4	T2a	N2	M0	IIIA	III	2012-08-04	A	Y	40394	TMA 330	B10-B12
129	TMA 330	C1-C3	Female	Hispanic	Y	Current		25	Squamous cell carcinoma	Primary	2006-10-30	NO	UNKNOWN	N	N	1.7	T1a	N0	M0	IA	I	2007-06-06	D	N	39030	TMA 330	C1-C3
130	TMA 330	C4-C6	Female	Caucasian	N	Never			Adenocarcinoma	Primary	2006-12-20	NO	NO	Y	N	1.5	T2a	N0	M0	IA	I	2012-02-03	A	N	40942	TMA 330	C4-C6	47.9035	73.6931	43.6996
131	TMA 330	C7-C9	Female	Caucasian					LC NE	Primary	2006-05-31	YES	NO	N	N	3	T2	N2	M0	IIIA	III	2008-10-12	D	Y	39158	TMA 330	C7-C9	19.0928	66.5165	41.4145
132	TMA 330	C10-C12	Male	Caucasian	Y	Former	2002	59	Squamous cell carcinoma	Recurrent	2006-12-01	NO	OTHER	N	N	4.8	T2a	N0	M0	IB	I	2007-09-03	D	N	39277	TMA 330	C10-C12	19.6995	70.4197	35.7638
133	TMA 330	D1-D3	Female	Caucasian					Adenocarcinoma	Recurrent	2006-03-14	YES	YES	N	Y	2	T4	N0	M0	IIIA	III	2012-06-18	D	PROGR	38982	TMA 330	D1-D3	2.14719	35.3744	32.7358
134	TMA 330	D4-D6	Female	Asian	N	Never			Adenocarcinoma	2nd Primary	2006-01-26	NO	YES	N	N	1.5	T1a	N0	M0	IA	I	2012-07-13	A	Y	39979	TMA 330	D4-D6
135	TMA 330	D7-D9	Male	Caucasian	Y	Former	1993	39	Adenocarcinoma	Primary	2006-01-25	NO	YES	Y	Y	4	TX	N0	MX	IB	I	2012-03-10	D	Y	40101	TMA 330	D7-D9	35.6221	115.913	83.3589
136	TMA 330	D10-D12	Female	Caucasian	y	Current		45	Squamous cell carcinoma	Primary	2006-08-15	YES	YES	N	N	6	T2B	N0	M0	IIA	II	2012-02-08	D	N	40840	TMA 330	D10-D12	53.8307	86.394	48.7129
137	TMA 330	E1-E3	Female	Caucasian	Y	Current		63	Squamous cell carcinoma	Primary	2006-08-10	NO	NO		Y	4	TX	N0	M0	IB	I	2012-01-20	A	Y	39877	TMA 330	E1-E3
138	TMA 330	E4-E6	Female	Caucasian	N	Never			Adenocarcinoma	Primary	2006-11-02	NO	NO	N	N	1.3	T1a	N0	M0	IA	I	2012-04-04	A	N	41003	TMA 330	E4-E6	13.3235	69.2335	43.1442
139	TMA 330	E7-E9	Male	Caucasian		Former	1992	90	Adenocarcinoma	Primary	2006-12-27	NO	YES	N	N	2.8	T1b	N1	M0	IIA	II	2011-05-03	D	Y	40542	TMA 330	E7-E9	32.5679	82.0084	56.8239
140	TMA 331	A1-A3	Male	African American	Y	Former	1982	30	Squamous cell carcinoma	Primary	2007-01-03	NO	NO	y	N	7	T4	N1	M0	IIIA	III	2007-02-19	D	N	39132	TMA 331	A1-A3
141	TMA 331	A4-A6	Female	Caucasian	Y	Former	1996	60	Adenocarcinoma	Primary	2007-01-08	NO	NO	Y	N	3.7	T2a	N0	M0	IB	I	2014-08-07	A	Y	41858	TMA 331	A4-A6	45.7698	67.6856	41.4922
142	TMA 331	A7-A9	Male	Caucasian	Y	Current	2006	>100	Adenocarcinoma		2007-01-06	NO	NO	N	N	1.2	T1a	N0	M0	IA	I	2014-11-14	A	N	41957	TMA 331	A7-A9	10.7736	43.9953	28.6303
143	TMA 331	A10-A12	Male	Caucasian	Y	Former	1998	30	Squamous cell carcinoma	2ND PRIMARY	2007-01-10	NO	YES	N	N	8	T3	NX	M0	IIB	II	2011-06-26	D	N	40259	TMA 331	A10-A12
144	TMA 331	B1-B3	Male	Caucasian	Y	Former	1982	21	Adenocarcinoma	Primary	2007-01-10	NO	NO	N	N	2.5	T1b	N0	M0	IA	I	2014-02-19	A	N	41689	TMA 331	B1-B3	19.9295	41.1042	30.33
145	TMA 331	B4-B6	Female	Hispanic	Y	Current		25	Adenocarcinoma	2ND PRIMARY	2007-01-17	NO	NO	Y	N	2.2	T1b	N0	M0	IA	I	2014-11-21	A	Y	39797	TMA 331	B4-B6	43.0297	71.526	40.6772
146	TMA 331	B7-B9	Male	Caucasian	Y	Former	1987	25	Adenocarcinoma	Primary	2007-01-17	NO	YES	N	N	3	T1b	N1	M0	IIA	II	2011-07-19	A	N	40743	TMA 331	B7-B9	37.9264	58.9624	38.8543
147	TMA 331	B10-B12	Female	Caucasian	Y	Current		50	Adenocarcinoma	Primary	2007-01-18	NO	NO	N	Y	3.3	T3	N0	M0	IIA	II	2012-02-17	A	N	40956	TMA 331	B10-B12	5.57675	43.8053	34.9057
148	TMA 331	C1-C3	Female	Caucasian	Y	Current		82	Adenocarcinoma	Primary	2007-01-19	NO	NO	Y	N	2.5	T1b	N0	M0	IA	I	2012-09-26	A	Y	40344	TMA 331	C1-C3	24.8569	81.9519	55.0327
149	TMA 331	C4-C6	Male	Caucasian	Y	Former	1975	40	Squamous cell carcinoma	Primary	2007-01-22	NO	NO	N	N	0.9	T1a	N0	M0	IA	I	2010-02-28	D	N	39987	TMA 331	C4-C6	21.2351	64.4442	42.9834
150	TMA 331	C7-C9	Female	Caucasian	Y	Former	1973	10	Adenocarcinoma	Primary	2007-01-22	NO	NO	N	N	2.7	T1b	N0	M0	IA	I	2017-01-25	A	N	41877	TMA 331	C7-C9	20.8768	72.3523	45.3296
151	TMA 331	C10-C12	Male	Caucasian	Y	Former	2005	50	Squamous cell carcinoma	Primary	2007-01-23	NO	YES	Y	N	4.8	T2a	N1	M0	IIA	II	2012-08-22	D	Y	40695	TMA 331	C10-C12
152	TMA 331	D1-D3	Female	Caucasian	Y	Former	1952	3	Adenocarcinoma	Primary	2007-01-23	NO	NO	N	N	4	T2a	N0	M0	IB	I	2012-10-16	A	N	41198	TMA 331	D1-D3	52.152	96.306	62.145
153	TMA 331	D4-D6	Female	Caucasian	N	Never			Adenocarcinoma	Primary	2007-01-24	NO	YES	N	Y	3	T4	N0	M0	IIIA	III	2016-08-17	A	N	40956	TMA 331	D4-D6	31.6372	60.7422	41.402
154	TMA 331	D7-D9	Male	Caucasian	Y	Current		46	Squamous cell carcinoma	Primary	2007-01-25	NO	YES	N	N	7	T3	N0	M0	IIB	II	2012-02-01	A	N	40940	TMA 331	D7-D9
155	TMA 331	D10-D12	Male	Caucasian	Y	Former	1992	48	Adenocarcinoma	Primary	2007-01-29	NO	YES	N	N	5.1	T2b	N1	M0	IIB	II	2012-07-18	A	N	41108	TMA 331	D10-D12	32.2103	77.0456	48.9759
156	TMA 331	E1-E3	Female	Caucasian	Y	Current		>100	Squamous cell carcinoma	Primary	2007-02-02	NO	NO	N	N	3	T1b	N0	M0	IA	I	2014-09-22	A	N	41904	TMA 331	E1-E3
157	TMA 331	E4-E6	Male	Caucasian	Y	Former	1986	7	ADENOSQUAMOUS	Primary	2007-02-05	NO	NO	N	N	3.5	T2a	N0	M0	IB	I	2007-10-09	D	N	39317	TMA 331	E4-E6	26.7972	65.2376	34.0541
158	TMA 331	E7-E9	Female	Caucasian	Y	Current		50	Squamous cell carcinoma	Primary	2007-02-05	NO	YES	N	N	5	T2a	N0	M0	IB	I	2014-01-07	A	Y? 2ND PRIMARY	40589	TMA 331	E7-E9
159	TMA 331	E10-E12	Male	African American	Y	Current		40	Adenocarcinoma	Primary	2007-02-07	NO	NO	Y	N	5	T3	N1	MX	IIIA	III	2008-12-12	D	N	39174	TMA 331	E10-E12	33.3473	98.9843	61.0344
160	TMA 331	F1-F3	Female	Caucasian	Y	Current		>100	Squamous cell carcinoma	Primary	2007-02-09	NO	NO	N	N	2.1	T1b	N1	M0	IIA	II	2007-06-03	D	N	39170	TMA 331	F1-F3
161	TMA 331	F4-F6	Female	Caucasian	N	Never			Adenocarcinoma	Recurrent	2007-02-12	OTHER	OTHER	Y	N	1.5	T1a	NX	M0	IV	IV	2011-05-27	D	Y	39716	TMA 331	F4-F6	67.8575	70.7253	45.6805
162	TMA 331	F7-F9	Male	Caucasian	Y	Current		40	Adenocarcinoma	Primary	2007-02-13	NO	YES	N	N	12	T3	N1	M0	IIIA	III	2012-03-26	A	N	40994	TMA 331	F7-F9	21.8272	81.9515	56.0289
163	TMA 331	F10-F12	Female	Caucasian	Y	Current		50	Adenocarcinoma	Recurrent	2007-02-14	OTHER	NO	N	N	6	T3	N0	M0	IIB	II	2011-05-19	D	N	40339	TMA 331	F10-F12	18.5225	49.2851	26.9905
164	TMA 331	G1-G3	Male	Caucasian	Y	Current		>100	Adenocarcinoma	Primary	2007-02-14	NO	YES	Y	N	2.8	T2a	N1	M0	IIA	II	2008-05-15	D	Y	39470	TMA 331	G1-G3	46.549	91.3939	58.4788
165	TMA 331	G4-G6	Male	Caucasian	Y	Former	1987	32	Adenocarcinoma	2ND PRIMARY	2007-02-15	NO	NO	N	N	1.2	T1a	N0	M0	IA	I	2011-10-16	A	N	40832	TMA 331	G4-G6	66.527	112.756	69.4
166	TMA 331	G7-G9	Male	Caucasian	Y	Former	1970	50	Adenocarcinoma	Primary	2007-02-21	NO	NO	N	N	2.5	T1b	N0	M0	IA	I	2012-07-13	A	N	40966	TMA 331	G7-G9	63.045	66.5236	39.8462
167	TMA 331	G10-G12	Male	Caucasian	Y	Former	1990	74	Squamous cell carcinoma	Primary	2007-02-22	NO	NO	N	N	3.8	T2a	N1	M0	IIA	II	2012-03-07	A	N	40975	TMA 331	G10-G12
168	TMA 331	H1-H3	Female	Caucasian	Y	Current		45	Adenocarcinoma	Primary	2007-02-22	OTHER	YES	Y	N	2.2	T2a	N0	M1	IV	IV	2007-11-28	D	Y	39675	TMA 331	H1-H3	52.8532	97.7923	57.388
169	TMA 331	H4-H6	Male	Caucasian	Y	Current		>100	ADENOSQUAMOUS	Primary	2007-03-01	NO	NO	N	N	6	T4	N1	M0	IIIA	III	2007-03-09	D	N	39150	TMA 331	H4-H6	33.0276	120.478	61.7031
170	TMA 332	A1-A3	Female	Caucasian	Y	Former	1961	8	Adenocarcinoma	Primary	2007-03-01	NO	NO	N	N	2.2	T2a	N0	M0	IB	I	2014-02-14	A	N	41684	TMA 332	A1-A3	55.1932	90.7177	51.1008
171	TMA 332	A4-A6	Female	Caucasian	Y	Former	1983	5	Adenocarcinoma	Primary	2007-03-05	NO	YES	Y	N	1.1	T1a	N1	M0	IIA	II	2013-02-07	D	Y	41278	TMA 332	A4-A6	48.7251	76.4174	43.049
172	TMA 332	A7-A9	Male	Caucasian	Y	Former	1978	10	Adenocarcinoma	Primary	2007-03-06	NO	NO	Y	N	2.2	T2a	N0	M0	IB	I	2009-06-08	D	N	39822	TMA 332	A7-A9	54.2859	106.643	66.9128
173	TMA 332	A10-A12	Male	Caucasian	Y	Former	1989	12	Squamous cell carcinoma	Primary	2007-03-06	NO	YES	N	N	5.3	T3	N0	M0	IIB	II	2012-01-06	A	N	40914	TMA 332	A10-A12
174	TMA 332	B1-B3	Male	Caucasian	Y	Former	1975	29	Squamous cell carcinoma	Primary	2007-03-12	NO	NO	N	N	3.3	T2a	N0	M0	IB	I	2013-04-08	A	N	41372	TMA 332	B1-B3
175	TMA 332	B4-B6	Male	Caucasian	Y	Former	2002	42	Adenocarcinoma	Primary	2007-03-14	NO	UNKNOWN	N	N	6	T2b	N1	M0	IIB	II	2008-05-02	D	Y	39370	TMA 332	B4-B6	38.9897	75.7393	41.0602
176	TMA 332	B7-B9	Male	Caucasian	Y	Former	1987	42	Adenocarcinoma	Primary	2007-03-14	NO	NO	N	N	2	T2a	N0	M0	IB	I	2012-11-24	D	N	40787	TMA 332	B7-B9	65.4119	136.201	78.4663
177	TMA 332	B10-B12	Female	Caucasian	Y	Former	2003	70	Adenocarcinoma	Primary	2007-03-16	NO	NO	N	N	2.8	T2a	N2	M0	IIIA	III	2013-05-09	D	N	40954	TMA 332	B10-B12	28.4367	73.6419	45.8722
178	TMA 332	C1-C3	Male	Caucasian	Y	Current	2007	47	Squamous cell carcinoma	Primary	2007-04-06	NO	YES	N	N	4.5	T2a	N1	M0	IIA	II	2011-09-11	D	N	40240	TMA 332	C1-C3
179	TMA 332	C4-C6	Female	Caucasian	Y	Former	1995	13	Adenocarcinoma	Recurrent	2007-04-11	NO	NO	Y	N	2.6	T2a	N2	M0	IIIA	III	2014-06-15	D	Y	39309	TMA 332	C4-C6	37.3739	69.0195	39.0572
180	TMA 332	C7-C9	Male	Caucasian	Y				Squamous cell carcinoma	Primary	2007-04-11	NO	NO	Y	N	2.5	T1b	N0	M0	IA	I	2016-01-15	D	Y	39637	TMA 332	C7-C9
181	TMA 332	C10-C12	Female	Caucasian	Y	Former	1994	27	Adenocarcinoma	Primary	2007-04-12	NO	YES	N	N	2	T2a	N1	M0	IIA	II	2017-09-28	D	N	41570	TMA 332	C10-C12	44.9245	78.704	45.3239
182	TMA 332	D1-D3	Female	African American	Y	Current		28	Adenocarcinoma	Primary	2007-04-16	NO	NO	Y	N	5.5	T3	N0	M0	IIB	II	2015-12-15	D	Y	40817	TMA 332	D1-D3	73.207	88.9871	61.0776
183	TMA 332	D4-D6	Male	African American	Y	Current		32	Squamous cell carcinoma	Primary	2007-04-16	NO	UNKNOWN	N	N	1.4	T1a	N0	M0	IA	I	2012-01-26	A	N	40934	TMA 332	D4-D6	18.8657	62.5892	41.0444
184	TMA 332	D7-D9	Male	Caucasian	Y	Former	2000	70	Squamous cell carcinoma	Primary	2007-04-18	NO	NO	Y	N	1.6	T2a	N0	M0	IB	I	2015-04-04	D	Y	39614	TMA 332	D7-D9	43.1875	72.8879	42.5352
185	TMA 332	D10-D12	Male	Caucasian	Y	Current		84	Adenocarcinoma	Primary	2007-04-19	NO	NO	Y	N	2.6	T1b	N0	M0	IA	I	2008-03-12	D	Y	39420	TMA 332	D10-D12	41.8013	100.082	58.8437
186	TMA 332	E1-E3	Female	Native American	Y	Current		50	Adenocarcinoma	Primary	2007-04-20	NO	NO	Y	N	3.3	T3	N0	M0	IIA	II	2010-02-25	D	Y	39828	TMA 332	E1-E3	24.1011	78.6449	52.487
187	TMA 332	E4-E6	Male	Caucasian	Y	Former	1951	3	Adenocarcinoma	Primary	2007-04-20	NO	NO	N	N	2.3	T1b	N0	M0	IA	I	2015-10-21	A	Y	42298	TMA 332	E4-E6	3.93598	45.3334	31.1993
188	TMA 332	E7-E9	Male	Hispanic	Y	Former	1965	20	Adenocarcinoma	2ND PRIMARY	2007-04-23	NO	NO	Y	N	1	T2a	N2	M0	IIIA	III	2014-01-01	D	N	41366	TMA 332	E7-E9	62.759	85.5898	49.606
189	TMA 332	E10-E12	Male	Caucasian	Y	Current		80	Squamous cell carcinoma	Primary	2007-04-23	NO	NO	N	N	1.6	T1a	N0	M0	IA	I	2015-07-08	D	Y? NECK	40923	TMA 332	E10-E12
190	TMA 332	F1-F3	Female	Caucasian	Y	Current		50	Adenocarcinoma	Primary	2007-05-02	NO	NO	N	N	0.8	T1a	N0	M0	IA	I	2011-11-01	A	N	40848	TMA 332	F1-F3
191	TMA 332	F4-F6	Male	Caucasian	Y	Former	1967	25	Adenocarcinoma	Primary	2007-05-09	OTHER	OTHER	N	N	2.5	T1b	N0	M0	IA	I	2017-03-27	A	N	41990	TMA 332	F4-F6	39.6545	97.694	67.6416
192	TMA 332	F7-F9	Male	Caucasian	y	Current		50	Squamous cell carcinoma	Primary	2007-05-10	YES	NO	N	N	8.5	T3	N0	M0	IIB	II	2007-10-15	D	Y	39308	TMA 332	F7-F9
193	TMA 332	F10-F12	Female	Caucasian	Y	Former	1987	32	Adenocarcinoma	Primary	2007-05-10	NO	YES	Y	N	1.7	T1a	N2	M0	IIIA	III	2011-02-17	D	Y	40101	TMA 332	F10-F12	30.3178	75.2086	45.3757
194	TMA 332	G1-G3	Male	Caucasian	N	Never			Adenocarcinoma	Primary	2007-05-14	NO	NO	N	N	2.5	T2a	N0	M0	IB	I	2016-03-15	A	N	42444	TMA 332	G1-G3	32.4607	73.5058	44.6991
195	TMA 332	G4-G6	Female	Caucasian	Y	Former	1986	15	Squamous cell carcinoma	Primary	2007-05-15	OTHER	YES	Y	N	4.2	T2b	N0	MX	IB	I	2007-10-15	D	Y	39309	TMA 332	G4-G6	13.0913	61.0773	37.561
196	TMA 332	G7-G9	Female	Caucasian	Y	Former	2004	75	Adenocarcinoma	Primary	2007-05-16	NO	YES	N	N	3	T1b	N2	M0	IIIA	III	2015-06-23	A	N	42178	TMA 332	G7-G9	52.8407	102.672	60.9334
197	TMA 332	G10-G12	Female	Caucasian	Y	Former	2005	59	Squamous cell carcinoma	Primary	2007-05-16	NO	YES, OTHER	Y	N	3	T2a	N2	M0	IIIA	III	2011-08-26	D	N	40704	TMA 332	G10-G12	67.4299	81.8795	42.7348
198	TMA 332	H1-H3	Female	Caucasian	y	Current		50	Squamous cell carcinoma	Recurrent	2007-05-18	YES	NA	N	N	1.2	TX	NX	M1	IV	IV	2007-06-28	D	N	39261	TMA 332	H1-H3	26.6186	113.53	61.9134
199	TMA 332	H4-H6	Female	Caucasian	Y	Former	1985	30	Adenocarcinoma	Primary	2007-05-22	NO	NO	N	N	7.5	T3	N0	M0	IIB	II	2008-04-28	D	y	39356	TMA 332	H4-H6	34.5271	68.7663	39.3433
200	TMA 333	A1-A3	Male	Caucasian	Y	Current		60	Squamous cell carcinoma	Primary	2007-05-22	NO	YES	N	N	3.2	T2a	N0	M0	IB	I	2017-01-14	A	N	42749	TMA 333	A1-A3
201	TMA 333	A4-A6	Female	Caucasian	Y	Former	1994	75	Squamous cell carcinoma	Primary	2007-05-23	NO	NO	Y	N	4.5	T2a	N0	M0	IB	I	2017-03-07	A	Y	39577	TMA 333	A4-A6
202	TMA 333	A7-A9	Male	Caucasian	Y	Former	2002	64	Squamous cell carcinoma	Primary	2007-05-23	NO	NO	N	N	2.4	T1b	N0	M0	IA	I	2017-01-13	A	N	41254	TMA 333	A7-A9
203	TMA 333	A10-A12	Female	Asian	N	Never			Adenocarcinoma	Primary	2007-05-25	NO	YES	Y	N	3.5	T2a	N0	M0	IB	I	2014-11-06	A	Y	39797	TMA 333	A10-A12	34.5619	84.1922	62.151
204	TMA 333	B1-B3	Female	Caucasian	Y	Former	1993	46	Squamous cell carcinoma	Primary	2007-05-25	NO	NO	N	N	2.6	T1b	N0	M0	IA	I	2016-12-12	A	N	42716	TMA 333	B1-B3
205	TMA 333	B4-B6	Female	Caucasian	N	Never			Adenocarcinoma	Primary	2007-05-30	NO	NO	N	N	2.2	T2a	N0	M0	IB	I	2016-05-19	A	N	42509	TMA 333	B4-B6	46.6476	67.6383	46.3776
206	TMA 333	B7-B9	Female	Caucasian	Y	Former	1976	20	Adenocarcinoma	Primary	2007-06-04	NO	NO	N	N	1.5	T1a	N0	M0	IA	I	2012-07-14	D	N	41075	TMA 333	B7-B9	70.5731	118.508	68.0174
207	TMA 333	B10-B12	Female	Caucasian	Y	Current	2007	39	Adenocarcinoma	Primary	2007-06-06	NO	NO	Y	N	2.5	T1b	N0	M0	IA	I	2012-07-18	D	Y	40057	TMA 333	B10-B12	32.9118	56.039	47.9164
208	TMA 333	C1-C3	Female	African American	Y	Former	1997	18	Adenocarcinoma	Primary	2007-06-07	NO	NO	N	N	2.6	T1b	N0	M0	IA	I	2014-12-12	A	N	41985	TMA 333	C1-C3	84.3219	93.5953	61.8261
209	TMA 333	C4-C6	Male	Caucasian	Y	Current		60	Adenocarcinoma	Primary	2007-06-08	OTHER	OTHER	N	N	2.3	T1a	N0	M0	IA	I	2007-08-15	D	N	39278	TMA 333	C4-C6	74.1727	106.965	75.2642
210	TMA 333	C7-C9	Female	Caucasian	Y	Current		15	Adenocarcinoma	Primary	2007-06-13	YES	YES	N	N	5.8	T2b	N0	M0	IIA	II	2015-12-30	A	Y	42368	TMA 333	C7-C9	25.2642	71.5973	43.3771
211	TMA 333	C10-C12	Female	Caucasian	Y	Former	1982	10	Adenocarcinoma	Primary	2007-06-13	NO	YES	Y	N	3.9	T2a	N1	M0	IIA	II	2009-11-10	D		39871	TMA 333	C10-C12	14.4415	65.6333	48.3855
212	TMA 333	D1-D3	Male	Hispanic	N	Never			Adenocarcinoma	Primary	2007-06-13	NO	NO	Y	N	1.8	T1a	N1	M0	IIA	II	2010-11-30	D	Y	39885	TMA 333	D1-D3	53.7216	95.8098	55.8599
213	TMA 333	D4-D6	Male	Caucasian	Y	Former	1987	58	Adenocarcinoma	Primary	2007-06-13	NO	NO	N	N	1.2	T1a	N0	M0	IA	I	2015-07-31	A	N	42216	TMA 333	D4-D6	10.112	49.9642	34.4871
214	TMA 333	D7-D9	Female	Caucasian	Y	Former	2004	90	ADENOCARCINOMA & SQUAMOUS CELL CARCINOMA	Primary	2007-06-15	NO	NO	N	Y	2.5	T1b	N0	M0	IA & IA	I	2015-02-22	D	N	41708	TMA 333	D7-D9
215	TMA 333	D10-D12	Female	Caucasian	Y	Former	1997	25	Squamous cell carcinoma	Primary	2007-06-18	NO	NO	Y	N	2.8	T1b	N0	M0	IA	I	2010-02-02	D	Y	39819	TMA 333	D10-D12	54.799	106.003	66.6239
216	TMA 333	E1-E3	Male	Caucasian	Y	Current		55	Squamous cell carcinoma	Primary	2007-06-19	NO	NO	N	N	0.9	T1a	N0	M0	IA	I	2013-06-12	D	N	41224	TMA 333	E1-E3
217	TMA 333	E4-E6	Female	Caucasian	Y	Current		40	Adenocarcinoma	Primary	2007-06-19	YES	YES	Y	N	12	T4	N0	MX	IV	IV	2008-03-03	D	Y	39515	TMA 333	E4-E6	33.8707	84.5046	46.4935
218	TMA 333	E7-E9	Female	Caucasian	N	Never			Adenocarcinoma	Primary	2007-06-21	NO	NO	N	N	0.8	T1a	N0	M0	IA	I	2007-11-15	D	N	39401	TMA 333	E7-E9	49.8623	62.5573	40.1406
219	TMA 333	E10-E12	Male	Caucasian	Y	Former	1982	25	Adenocarcinoma	Primary	2007-06-25	YES	NO	Y	Y	2.5	T1a	N0	M0	IA	I	2012-05-08	A	Y	40018	TMA 333	E10-E12	35.1042	76.3915	48.8332
220	TMA 333	F1-F3	Male	Caucasian	N	Never			Squamous cell carcinoma	Primary	2007-06-27	NO	NO	N	N	3	T1b	N0	M0	IB	I	2016-02-14	A	N	42414	TMA 333	F1-F3
221	TMA 333	F4-F6	Female	Caucasian	Y	Current		45	Squamous cell carcinoma	Primary	2007-06-29	NO	NO	N	N	1.5	T1a	N0	M0	IA	I	2016-03-03	A	Y	42432	TMA 333	F4-F6	16.5472	53.0951	35.0443
222	TMA 333	F7-F9	Female	Caucasian	N	NEVER			Sarcomatoid	Primary	2007-06-29	NO	NO	Y	N	6	T2b	N2	M0	IIIA	III	2008-02-22	D	Y	39380	TMA 333	F7-F9	40.1707	102.735	62.0207
223	TMA 333	F10-F12	Female	Hispanic	N	NEVER			Adenocarcinoma	Primary	2007-07-06	NO	NO	N	N	1.2	T1a	N0	M0	IA	I	2010-01-03	D	N	39786	TMA 333	F10-F12	11.7044	79.3559	57.3151
224	TMA 333	G1-G3	Female	Caucasian	Y	Current		35	Adenocarcinoma	Primary	2007-07-09	NO	NO	Y	N	5	T2a	N0	M0	IB	I	2013-12-15	D	Y	39940	TMA 333	G1-G3	20.5615	53.3032	34.2273
225	TMA 334	A1-A3	Male	Hispanic	Y	Former	1977	15	Adenocarcinoma	Primary	2007-07-10	NO	NO	Y	N	2.2	T2a	N0	M0	IB	I	2011-06-08	D	Y	40313	TMA 334	A1-A3	46.4411	67.3388	40.0952
226	TMA 334	A4-A6	Male	Caucasian	Y	Current	2007	50	Squamous cell carcinoma	Primary	2007-07-25	NO	NO	N	N	3.5	T2a	N0	M0	IB	I	2015-06-22	A	N	42177	TMA 334	A4-A6
227	TMA 334	A7-A9	Male	Caucasian	Y	Former	2005	55	Squamous cell carcinoma	Recurrent	2007-07-25	OTHER	OTHER	Y	N	5.5	T4	N0	M0	IIIA	III	2012-08-24	A	PROG	39370	TMA 334	A7-A9
228	TMA 334	A10-A12	Male	Caucasian	Y	Current		80	Squamous cell carcinoma	Recurrent	2007-08-06	OTHER	OTHER	N	N	1.5	T1a	N0	M0	IA	I	2009-01-06	D	PROG	39462	TMA 334	A10-A12
229	TMA 334	B1-B3	Female	Caucasian	Y	Former	1976	18	Adenocarcinoma	Primary	2007-08-08	NO	NO	N	N	1.9	T1a	N0	M0	IA	I	2016-09-06	A	N	42163	TMA 334	B1-B3	75.9566	74.4052	42.3973
230	TMA 334	B4-B6	Male	Caucasian	Y	Current		50	Squamous cell carcinoma	Primary	2007-08-10	NO	NO	Y	N	7	T2b	N0	M0	IIA	II	2009-06-05	D	Y	39803	TMA 334	B4-B6
231	TMA 334	B7-B9	Male	Caucasian	Y	Former	1987	64	Adenocarcinoma	Primary	2007-08-20	NO	NO	N	Y	6	T4	N0	M0	IIIA	III	2008-06-02	D	N	39601	TMA 334	B7-B9	23.4393	82.9371	47.8526
232	TMA 334	B10-B12	Female	Caucasian	Y	Former	1972	15	Adenocarcinoma	Primary	2007-08-21	NO	NO	N	N	1.6	T1a	N0	M0	IA	I	2016-09-13	A	N	42173	TMA 334	B10-B12	46.3181	82.1445	50.5058
233	TMA 334	C1-C3	Female	Caucasian	Y	Current		38	Adenocarcinoma	Primary	2007-08-21	NO	OTHER	N	N	2	T1a	N0	M0	IA	I	2016-01-13	A	Y	41623	TMA 334	C1-C3	73.3362	116.198	68.8715
234	TMA 334	C4-C6	Male	Caucasian	Y	Former	1991	55	Squamous cell carcinoma	Primary	2007-08-21	NO	NO	Y	N	2	T1a	N0	M0	IA	I	2014-04-29	D	Y	39797	TMA 334	C4-C6
235	TMA 334	C7-C9	Male	Asian	N	Never			Adenocarcinoma	Primary	2007-08-23	NO	YES	N	Y	2.8	T4	N0	M0	IIIA	III	2017-02-20	A	N	42109	TMA 334	C7-C9	27.7227	79.9855	53.4652
236	TMA 334	C10-C12	Male	Caucasian	Y	Former	1984	12	Adenocarcinoma	Primary	2007-08-28	NO	NO	Y	Y	1.5	T1b	N0	M0	IA	I	2009-08-05	D	Y	39736	TMA 334	C10-C12	83.9086	101.989	57.0779
237	TMA 334	D1-D3	Male	Caucasian	Y	Former	1987	27	Adenocarcinoma	Primary	2007-08-28	NO	NO	N	N	2.2	T1b	N0	M0	IA	I	2016-12-12	A	N	41697	TMA 334	D1-D3	34.7265	88.013	63.9757
238	TMA 334	D4-D6	Male	Caucasian	Y	Former	1998	100	Squamous cell carcinoma	Primary	2007-08-29	NO	NO	N	N	2	T2a	N0	M0	IB	I	2015-08-15	A	N	42231	TMA 334	D4-D6	57.7318	115.71	63.1686
239	TMA 334	D7-D9	Male	Caucasian	Y	Former	1998	100	Squamous cell carcinoma	Primary	2007-08-30	NO	YES	N	N	6	T2b	N2	M0	IIIA	III	2008-05-28	D	N	39309	TMA 334	D7-D9
240	TMA 334	D10-D12	Female	African American	Y	Former	2003	35	Squamous cell carcinoma	Primary	2007-09-11	NO	NO	N	N	1	T1a	N0	M0	IA	I	2016-12-12	A	N	42024	TMA 334	D10-D12
241	TMA 334	E1-E3	Male	Caucasian	Y	Current		40	Adenocarcinoma	Primary	2007-09-18	NO	OTHER	Y	N	2	T2a	N1	M0	IIA	II	2009-10-08	D	N	40003	TMA 334	E1-E3	32.9161	67.1431	42.3627
242	TMA 334	E4-E6	Male	Caucasian	Y	Former	1995	60	Adenocarcinoma	Primary	2007-09-19	NO	UNKNOWN	N	N	5.5	T2b	N1	M0	IIB	II	2009-09-14	D	Y	39661	TMA 334	E4-E6
243	TMA 334	E7-E9	Male	Caucasian	Y	Current		40	Adenocarcinoma	Primary	2007-09-19	NO	OTHER	Y	Y	2.3	TX	N0	MX	IA	I	2015-12-15	D	Y	39845	TMA 334	E7-E9	27.8574	57.3378	29.2052
244	TMA 334	E10-E12	Female	Caucasian	Y	Former	1992	40	Adenocarcinoma	Primary	2007-09-19	NO	NO	N	N	2.5	T1a	N0	M0	IA	I	2017-04-21	A	N	42237	TMA 334	E10-E12	22.7294	29.1195	18.0468
245	TMA 334	F1-F3	Female	Caucasian	Y	Current	2007	40	Adenocarcinoma	Primary	2007-09-20	NO	NO	N	N	2.5	T1b	N0	M0	IA	I	2016-05-09	A	N	42093	TMA 334	F1-F3	36.252	75.4399	50.9266
246	TMA 334	F4-F6	Male	Caucasian	Y	Current		100	Squamous cell carcinoma	Primary	2007-09-21	NO	NO	N	N	2.5	T1b	N0	M0	IA	I	2015-01-05	D	N	41442	TMA 334	F4-F6	45.9901	106.322	61.9622
247	TMA 334	F7-F9	Female	Caucasian	Y	Former	1996	58	Adenocarcinoma	Primary	2007-10-12	OTHER	NO, OTHER	N	N	3.5	T2a	N0	M0	IB	I	2016-07-07	A	N	42415	TMA 334	F7-F9	98.48	93.8389	61.5958
248	TMA 334	F10-F12	Male	Caucasian	N	Never			Adenocarcinoma	Primary	2007-10-15	YES	NO	N	N	4.4	T3	N2	MX	IIIA	III	2008-03-09	D	N	39412	TMA 334	F10-F12	80.3157	91.5944	50.0601
249	TMA 334	G1-G3	Male	African American	Y	Current		30	Adenocarcinoma	Primary	2007-10-17	NO	YES	Y	N	5.5	T3	N1	M0	IIIA	III	2016-02-05	A	Y	40040	TMA 334	G1-G3	18.4395	91.9243	56.3684
250	TMA 335	A1-A3	Male	Caucasian	Y	Former	1972	50	Adenocarcinoma	Primary	2007-10-31	NO	NO	Y	N	2.5	T1b	N0	M0	IA	I	2014-09-07	D	Y	40161	TMA 335	A1-A3	62.5912	95.1924	61.899
251	TMA 335	A4-A6	Female	Caucasian	Y	Current		120	Adenocarcinoma	Primary	2007-11-05	NO	UNKNOWN	N	N	3.5	T2a	N0	M0	IB	I	2016-02-04	A	N	42404	TMA 335	A4-A6	39.1176	61.3296	36.6703
252	TMA 335	A7-A9	Male	Caucasian	Y	Current		65	Adenocarcinoma	Primary	2007-11-14	NO	NO	N	N	1.6	T1a	N2	M0	IIIA	III	2010-03-12	A	N	40249	TMA 335	A7-A9	40.9507	59.1401	34.4503
253	TMA 335	A10-A12	Male	Caucasian	Y	Current	2007	72	Adenocarcinoma	Primary	2007-11-16	NO	NO	N	N	1.2	T1a	N0	M0	IA	I	2015-05-07	A	N	42131	TMA 335	A10-A12	28.0079	48.9864	34.2263
254	TMA 335	B1-B3	Male	Caucasian	Y	Current	2006	30	Squamous cell carcinoma	Primary	2007-11-27	NO, OTHER	NO	Y	N	2	T1a	N0	M0	IA	I	2011-01-01	D	Y	39661	TMA 335	B1-B3
255	TMA 335	B4-B6	Male	Caucasian					PLEOMORPHIC	2ND PRIMARY	2007-11-27	NO, OTHER	UNKNOWN	Y	N	2	T2a	N0	M0	IB	I	2015-05-07	A	Y	39448	TMA 335	B4-B6	35.0405	84.8361	46.8162
256	TMA 335	B7-B9	Female	Asian	Y	Current		50	Squamous cell carcinoma	Primary	2007-11-30	NO	NO	N	N	2.5	T1a	N0	M0	IA	I	2015-11-15	D	N	41532	TMA 335	B7-B9
257	TMA 335	B10-B12	Female	Caucasian	Y	Former	1982	15	Adenocarcinoma	Recurrent	2007-11-30	NO	YES	Y	N	2	T1a	N0	M0	IA	I	2013-12-04	D	Y	39868	TMA 335	B10-B12	58.3354	114.971	65.9219
258	TMA 335	C1-C3	Female	African American	Y	Former	1994	5	Adenocarcinoma	Primary	2007-12-04	NO	NO	N	N	1.3	T1a	N0	M0	IA	I	2016-05-11	A	N	42139	TMA 335	C1-C3	38.5661	62.3291	36.2722
259	TMA 335	C4-C6	Female	Caucasian	Y	Current		56	Squamous cell carcinoma	Primary	2007-12-04	NO	NO	N	N	8.5	T3	N0	M0	IIB	II	2011-05-16	D	N	40238	TMA 335	C4-C6	30.2837	56.9046	32.1362
260	TMA 335	C7-C9	Male	Caucasian	Y	Former	2004	50	Squamous cell carcinoma	Recurrent	2007-12-05	NO	NO	Y	N	2.4	T2	N2	M0	IIIA	III	2011-08-19	D	N	40134	TMA 335	C7-C9
261	TMA 335	C10-C12	Female	Caucasian	Y	Current		48	Squamous cell carcinoma	Primary	2007-12-05	NO	NO	Y	N	5.5	T2b	N0	M0	IIA	II	2016-10-01	A	Y	39583	TMA 335	C10-C12
262	TMA 335	D1-D3	Female	Caucasian	Y	Former	1984	10	Squamous cell carcinoma	Primary	2007-12-05	NO	NO	N	N	2.6	T1b	N0	M0	IA	I	2016-04-19	A	N	41866	TMA 335	D1-D3
263	TMA 335	D4-D6	Male	Caucasian	y	Current		95	Squamous cell carcinoma	Primary	2007-12-05	YES	YES	N	Y	2.5	T3	N0	M0	IIB	II	2015-04-30	D	N	41893	TMA 335	D4-D6
264	TMA 335	D7-D9	Male	Caucasian	Y	Former	1990	50	Squamous cell carcinoma	Primary	2007-12-11	NO	NO, OTHER	N	N	2.5	T1b	N0	M0	IA	I	2015-12-15	D	N	40597	TMA 335	D7-D9
265	TMA 335	D10-D12	Male	Caucasian	Y	Former	2001	75	Squamous cell carcinoma	Primary	2007-12-11	NO	NO	N	N	2.8	T1b	N1	M0	IIA	II	2012-09-27	A	N	40996	TMA 335	D10-D12
266	TMA 335	E1-E3	Female	Caucasian	N	NEVER			Adenocarcinoma	Recurrent	2007-12-12	OTHER	NO	N	N	1.3	TX	NX	MX	IV	IV	2016-07-15	D	Y	40831	TMA 335	E1-E3
267	TMA 335	E4-E6	Female	Caucasian	Y	Former	1998	45	Squamous cell carcinoma	Primary	2007-12-17	NO	NO	N	N	1.7	T1a	N0	M0	IA	I	2015-08-11	A	N	42227	TMA 335	E4-E6
268	TMA 335	E7-E9	Male	Caucasian	Y	Former	1995	47	Adenocarcinoma	Primary	2007-12-18	NO	YES	Y	N	5.5	T2b	N0	M0	IIA	II	2013-01-22	D	Y	39675	TMA 335	E7-E9	69.3728	107.245	60.952
269	TMA 335	E10-E12	Female	Caucasian	Y	Former	1998	38	Squamous cell carcinoma	Primary	2007-12-18	NO	YES	N	Y	4	T3	N2	M0	IIIA	III	2017-03-28	A	Y	42339	TMA 335	E10-E12
270	TMA 335	F1-F3	Female	Caucasian	Y	Current		20	Adenocarcinoma	Primary	2007-12-19	NO	NO	N	Y	2.5	T3	N0	M0	IIB	II	2012-04-17	D	Y	40162	TMA 335	F1-F3	25.7578	55.4043	35.2306
271	TMA 335	F4-F6	Male	Caucasian	Y	Former	1980	26	Squamous cell carcinoma	Primary	2007-12-27	NO	NO	Y	Y	3.5	T3	N2	M0	IIIA	III	2009-10-07	D	Y	39855	TMA 335	F4-F6	51.0949	107.479	67.1229
272	TMA 335	F7-F9	Female	Caucasian					Sarcomatoid	Primary	2007-12-27	NO	YES	Y	N	2	T3	N1	M0	IIIA	III	2008-10-06	D	Y	39575	TMA 335	F7-F9
273	TMA 336	A1-A3	Male	Caucasian	Y	Former	2004	40	Squamous cell carcinoma	Primary	2008-01-07	NO	NO	N	N	1.2	T1a	N0	M0	IA	I	2014-10-31	D	N	41897	TMA 336	A1-A3
274	TMA 336	A4-A6	Female	Caucasian	Y	Former	1989	18	Adenocarcinoma	Primary	2008-01-09	NO	NO	N	N	2.5	T1b	N0	M0	IA	I	2017-01-24	A	Y	41320	TMA 336	A4-A6	100.031	73.4336	41.7652
275	TMA 336	A7-A9	Male	Caucasian	N	Never			Squamous cell carcinoma	Primary	2008-01-10	NO	NO	N	N	5	T3	N2	M0	IIIA	III	2008-06-08	D	Y	39484	TMA 336	A7-A9
276	TMA 336	A10-A12	Male	Caucasian	N	Never			Squamous cell carcinoma	Primary	2008-01-10	NO	NO	N	N	5	T3	N2	M0	IIIA	III	2008-06-08	D	Y	39484	TMA 336	A10-A12	52.3602	118.871	63.5842
277	TMA 336	B1-B3	Male	Caucasian	Y	Current		65	Adenocarcinoma	Primary	2008-01-14	YES	YES	N	N	5	T2a	N2	M0	IIIA	III	2010-04-28	D	Y	39675	TMA 336	B1-B3	59.9489	105.154	56.5711
278	TMA 336	B4-B6	Male	Caucasian	Y	Former	2003	45	Squamous cell carcinoma	Primary	2008-01-15	NO	NO	N	N	2.5	T1b	N0	M0	IA	I	2015-05-28	A	N	42152	TMA 336	B4-B6
279	TMA 336	B7-B9	Male	Caucasian	Y	Former	1960	52	Adenocarcinoma	Primary	2008-01-16	NO	NO	N	N	1.5	T1a	N0	M0	IA	I	2015-05-11	A	N	42135	TMA 336	B7-B9	63.3384	62.9799	41.9357
280	TMA 336	B10-B12	Male	Caucasian	Y	Former	1960	52	Adenocarcinoma	Primary	2008-01-16	NO	NO	N	N	1.5	T1a	N0	M0	IA	I	2015-05-11	A	N	42135	TMA 336	B10-B12
281	TMA 336	C1-C3	Male	Caucasian	Y	Current		90	Squamous cell carcinoma	Primary	2008-01-22	NO	YES	N	N	5	T2a	N2	M0	IIIA	III	2008-11-05	D	Y	39668	TMA 336	C1-C3
282	TMA 336	C4-C6	Female	Caucasian	N	Never			Adenocarcinoma	Primary	2008-01-22	NO	NO	N	N	2.5	T1b	N0	M0	IA	I	2016-11-09	A	N	39849	TMA 336	C4-C6	72.9028	74.3439	50.2578
283	TMA 336	C7-C9	Male	Caucasian	Y	Former	1993	30	Adenocarcinoma	Primary	2008-01-24	NO	YES	N	N	4.5	T2a	N1	M0	IIA	II	2017-02-26	A	N	42426	TMA 336	C7-C9	18.5928	44.7452	27.8423
284	TMA 336	C10-C12	Male	Caucasian	Y	Former	1993	30	Adenocarcinoma	Primary	2008-01-24	NO	YES	N	N	4.5	T2a	N1	M0	IIA	II	2017-02-26	A	N	42426	TMA 336	C10-C12	0.872905	29.5186	25.931
285	TMA 336	D1-D3	Male	Caucasian	Y	Current		35	Adenocarcinoma	Primary	2008-01-31	NO	NO	Y	N	1.2	T2a	N0	M0	IA	I	2012-05-25	A	Y	40575	TMA 336	D1-D3	56.51	55.4238	34.6264
286	TMA 336	D4-D6	Male	Caucasian	Y	Current		50	Adenocarcinoma	Primary	2008-02-05	NO	NO	N	N	1.5	T1a	N0	M0	IA	I	2016-02-15	D	Y	41759	TMA 336	D4-D6	18.1515	42.2539	31.0891
287	TMA 336	D7-D9	Female	Caucasian	Y	Current		52	Squamous cell carcinoma	Primary	2008-02-06	NO	NO	N	N	1.5	T1a	N0	M0	IA	I	2013-07-07	D	N	41101	TMA 336	D7-D9
288	TMA 336	D10-D12	Female	Caucasian	N	Never			Adenocarcinoma	Primary	2008-02-06	NO	NO	Y	N	1.4	T2a	N0	M0	IB	I	2016-06-02	A	N	42097	TMA 336	D10-D12	74.4946	82.4611	49.3628
289	TMA 336	E1-E3	Female	Caucasian	N	Never			Adenocarcinoma	Primary	2008-02-18	NO	NO	N	N	1.5	T1a	N0	M0	IA	I	2016-02-09	A	N	42409	TMA 336	E1-E3	62.0264	97.0888	62.9416
290	TMA 336	E4-E6	Male	Caucasian	N	Never			Adenocarcinoma	Primary	2008-02-18	NO	NO	N	N	2	T1a	N0	M0	IA	I	2016-03-02	A	N	42431	TMA 336	E4-E6	47.8856	110.163	68.6705
291	TMA 336	E7-E9	Female	Caucasian	Y	Current		104	Adenocarcinoma	Primary	2008-02-25	NO	NO	N	N	1.5	T1a	N2	M0	IIIA	III	2008-03-28	D, NEUMONIA POST OP CAUSE OF DEATH	N	39535	TMA 336	E7-E9	61.4543	100.056	56.4552
292	TMA 336	E10-E12	Female	Caucasian	Y	Former	2004	45	Adenocarcinoma	Recurrent	2008-02-27	OTHER	YES, OTHER	Y	N	4.5	T3	N0	MX	NA	NA	2011-03-11	D	PROGRESSED	40168	TMA 336	E10-E12	31.0192	78.0349	46.704
293	TMA 336	F1-F3	Female	Caucasian	Y	Former	2002	43	Adenocarcinoma	Primary	2008-02-28	NO	NO	N	Y	3.2	T2a	N0	MX	IB	I	2016-10-21	A	Y	40313	TMA 336	F1-F3	68.2107	74.2958	44.0267
294	TMA 336	F4-F6	Female	Caucasian	Y	Former	1998	60	Adenocarcinoma	Primary	2008-02-29	NO	NO, OTHER	Y	N	1.8	T2a	N0	M0	IB	I	2015-01-24	D	Y	40452	TMA 336	F4-F6	85.5459	107.57	61.5075
295	TMA 336	F7-F9	Female	Caucasian	Y	Former	2002	50	Adenocarcinoma	Primary	2008-03-03	NO	NO	Y	N	3.2	T2a	N0	M0	IB	I	2017-03-14	A	N	42186	TMA 336	F7-F9	11.1553	64.1736	47.0352
296	TMA 336	F10-F12	Female	Caucasian	Y	Former	1966	80	Adenocarcinoma	Primary	2008-03-04	NO	NO	Y	N	2.1	T2a	N0	M0	IB	I	2016-09-21	A	N	42040	TMA 336	F10-F12	30.4787	89.9189	55.0142
297	TMA 336	G1-G3	Female	Caucasian	UNK				Adenocarcinoma	Primary	2008-03-05	YES, OTHER	YES, OTHER	N	N	1	T1a	N0	M0	IA	I	2008-09-17	D	N	39708	TMA 336	G1-G3	49.3092	85.8813	57.1514
298	TMA 336	G4-G6	Male	Caucasian	Y	Current		60	Squamous cell carcinoma	Primary	2008-03-06	NO	YES	N	N	4.5	T2a	N1	M0	IIA	II	2015-08-01	A	N	42217	TMA 336	G4-G6
299	TMA 336	G7-G9	Male	Caucasian	Y	Former	1988	50	Adenocarcinoma	Primary	2008-03-07	NO	NO, OTHER	N	Y	2.5	TX	N0	M0	NA	NA	2008-12-18	D	N	39591	TMA 336	G7-G9	30.6953	54.7844	31.9811
300	TMA 336	G10-G12	Male	Caucasian	Y	Former	1988	50	Adenocarcinoma	Primary	2008-03-07	NO	NO, OTHER	N	Y	2.5	TX	N0	M0	NA	NA	2008-12-18	D	N	39591	TMA 336	G10-G12	17.5093	48.7769	30.2273
301	TMA 336	H1-H3	Male	Caucasian	N	Never			Adenocarcinoma	Primary	2008-03-11	NO	NO	N	N	2.5	T1b	N0	M0	IA	I	2014-11-06	A	N	41949	TMA 336	H1-H3	103.6	86.1907	50.4867
302	TMA 336	H4-H6	Male	Caucasian	N	Never			Squamous cell carcinoma	Primary	2008-03-13	NO	NO	N	Y	4	T4	N2	MX	IV	IV	2008-06-09	D	Y	39527	TMA 336	H4-H6	56.5613	90.1767	45.2768
303	TMA 336	H7-H9	Male	Caucasian	Y	Former	2004	120	Squamous cell carcinoma	Primary	2008-03-20	NO	NO	N	N	7	T2b	N1	M0	IIB	II	2010-07-28	D	N	39904	TMA 336	H7-H9
304	TMA 337	A1-A3	Male	Caucasian	Y	Current		50	Squamous cell carcinoma	Primary	2008-03-24	NO	NO	N	N	2.5	T1b	N0	M0	IA	I	2017-02-15	A	N	42415	TMA 337	A1-A3
305	TMA 337	A4-A6	Male	Caucasian	Y	Former	2004	46	Adenocarcinoma	Primary	2008-03-25	NO	NO	N	N	2.5	T1b	N0	M0	IA	I	2016-09-08	A	N	42621	TMA 337	A4-A6	35.9308	62.6215	38.4214
306	TMA 337	A7-A9	Female	Caucasian	N	Never			Adenocarcinoma	Primary	2008-03-27	NO	NO	N	N	2.5	T1b	N0	M0	IA	I	2017-03-15	A	N	42353	TMA 337	A7-A9	99.8714	96.8598	53.9744
307	TMA 337	A10-A12	Male	African American	Y	Current		16	Squamous cell carcinoma	Primary	2008-03-28	NO	NO	Y	N	7	T4	N0	M0	IIIA	III	2008-11-07	D	N	39759	TMA 337	A10-A12	16.6938	85.8249	53.2127
308	TMA 337	B1-B3	Female	Caucasian	N	Never			Adenocarcinoma	Primary	2008-03-31	NO	NO	N	N	1.8	T1a	N0	M0	IA	I	2016-04-15	A	N	42475	TMA 337	B1-B3	43.5554	61.9867	40.496
309	TMA 337	B4-B6	Male	Caucasian	Y	Current		100	Adenocarcinoma	Primary	2008-04-09	NO	NO	N	N	1.5	T1a	N0	M0	IA	I	2014-04-30	D	Y	41328	TMA 337	B4-B6
310	TMA 337	B7-B9	Female	Caucasian	Y	Current		28	Adenocarcinoma	Primary	2008-04-14	NO	NO	N	N	3.2	T2a	N0	M0	IB	I	2016-04-29	A	N	42123	TMA 337	B7-B9	25.3085	84.5599	46.8237
311	TMA 337	B10-B12	Male	Caucasian	Y	Former	1983	30	Adenocarcinoma	Primary	2008-04-16	NO	NO	N	N	2	T1a	N0	M0	IA	I	2016-03-15	A	N	41103	TMA 337	B10-B12	51.4423	118.445	76.5481
312	TMA 337	C1-C3	Male	Caucasian	Y	Former	2008	4	Adenocarcinoma	Primary	2008-04-16	NO	NO	N	N	2.1	T1a	N0	M0	IA	I	2016-05-02	A	N	41977	TMA 337	C1-C3	68.416	75.6612	44.1592
313	TMA 337	C4-C6	Female	Caucasian	Y	Current		75	Squamous cell carcinoma	Recurrent	2008-05-06	NO, OTHER	OTHER	N	N	1.5	T1a	N0	M1	NA	IV	2012-01-10	D	N	40134	TMA 337	C4-C6	44.9881	75.9883	39.006
314	TMA 337	C7-C9	Female	Caucasian	Y	Former	1985	18	Adenocarcinoma	Primary	2008-05-12	NO	NO	N	N	2	T1a	N0	M0	IA	I	2017-03-07	A	N	42430	TMA 337	C7-C9	36.27	68.7578	42.7974
315	TMA 337	C10-C12	Male	Caucasian	Y	CURRENT		50	Adenocarcinoma	Primary	2008-05-15	NO	NO	Y	N	2	T2a	N0	M0	IB	I	2010-01-08	D	Y	39937	TMA 337	C10-C12	23.05	87.9901	55.7951
316	TMA 337	D1-D3	Male	Caucasian	Y	Current		80	Adenocarcinoma	Primary	2008-05-15	NO	NO	Y	N	1.1	T2a	N0	M0	IB	I	2011-07-12	D	Y	39828	TMA 337	D1-D3
317	TMA 337	D4-D6	Male	Caucasian	Y	Current	2008	55	Squamous cell carcinoma	Primary	2008-06-10	NO	YES, OTHER	N	N	2.7	TX	N2	M0	IIIA	III	2011-12-11	D	Y	40497	TMA 337	D4-D6
318	TMA 337	D7-D9	Male	Caucasian	Y	Former	2002	30	Squamous cell carcinoma	Primary	2008-06-10	NO	NO	N	N	6	T2b	N0	M0	IIA	II	2010-06-04	D	Y	39767	TMA 337	D7-D9
319	TMA 337	D10-D12	Male	Caucasian	Y	Current		30	Adenocarcinoma	Primary	2008-06-16	NO	NO	N	N	2	T1a	N0	M0	IA	I	2010-07-30	D	Y	40269	TMA 337	D10-D12	49.6407	99.7101	53.3532
320	TMA 337	E1-E3	Male	Caucasian	Y	Current		58	Adenocarcinoma	Primary	2008-06-18	NO	NO	N	N	1	T1a	N0	M0	IA	I	2016-02-15	A	N	42415	TMA 337	E1-E3	5.93382	52.1679	31.6831
321	TMA 337	E4-E6	Male	Caucasian	Y	Former	1977	20	Adenocarcinoma	Primary	2008-06-18	NO	NO	Y	N	2.4	T2a	N0	M0	IB	I	2015-04-25	D	Y	39979	TMA 337	E4-E6	49.3966	96.3735	65.1111
322	TMA 337	E7-E9	Female	Caucasian	N	Never			Adenocarcinoma	Primary	2008-06-23	NO	NO	N	N	2.2	T1b	N0	M0	IA	I	2015-10-22	A	N	42299	TMA 337	E7-E9	36.7865	57.5503	32.2148
323	TMA 337	E10-E12	Female	Caucasian	N	Never			Adenocarcinoma	Primary	2008-06-23	NO	NO	Y	N	3	T2a	N0	M0	IB	I	2014-10-14	A	N	41926	TMA 337	E10-E12	55.1837	84.1319	57.0298
324	TMA 337	F1-F3	Female	Caucasian	Y	Former	2005	>100	Adenocarcinoma	Primary	2008-07-07	NO	NO	N	N	1.4	T1a	N0	M0	IA	I	2016-07-07	A	N	41816	TMA 337	F1-F3	40.9382	30.2489	17.7604
325	TMA 337	F4-F6	Male	Caucasian	Y	Current		78	Adenocarcinoma	Primary	2008-07-07	NO	NO	N	N	1.9	T1a	N0	M0	IA	I	2016-09-30	A	N	42186	TMA 337	F4-F6	49.1647	69.1056	38.7273
326	TMA 337	F7-F9	Male	Caucasian	Y				Squamous cell carcinoma	Primary	2008-07-08	NO	NO	N	N	2.5	T1b	N0	M0	IA	I	2016-01-15	D	Y	39637	TMA 337	F7-F9
327	TMA 337	F10-F12	Male	Caucasian	Y	Former	1975	24	Adenocarcinoma	Primary	2008-07-09	NO	NO	N	N	2.3	T1b	N0	M0	IA	I	2016-01-15	A	N	41343	TMA 337	F10-F12	21.0498	47.8465	33.1245
328	TMA 337	G1-G3	Male	Caucasian	Y	Former	1980	90	Adenocarcinoma	Primary	2008-07-09	NO	NO	N	N	2.9	T1b	N0	M0	IA	I	2014-06-22	D	Y	41136	TMA 337	G1-G3	47.8601	116.44	76.4445
329	TMA 337	G4-G6	Female	Caucasian	Y	Former	1980	11	Adenocarcinoma	Primary	2008-07-14	NO	NO	N	N	2.8	T1b	N0	M0	IA	I	2014-04-25	D	Y	40344	TMA 337	G4-G6	72.7869	89.0223	58.1776
330	TMA 337	G7-G9	Female	Caucasian	Y	Current	2008	>100	Adenocarcinoma	Primary	2008-07-15	NO	NO	N	N	1.5	T1a	N0	M0	IA	I	2015-06-06	A	N	42161	TMA 337	G7-G9	116.365	91.0566	52.9821
331	TMA 337	G10-G12	Female	Caucasian	N	Never			Adenocarcinoma	Primary	2008-07-16	NO	NO	N	N	1.3	T1a	N0	M0	IA	I	2015-03-15	A	N	42078	TMA 337	G10-G12	130.368	107.949	65.0239
332	TMA 337	H1-H3	Male	Caucasian	Y	Current		20	Adenocarcinoma	Primary	2008-07-18	NO	YES	Y	N	4	T2a	N0	M0	IB	I	2015-10-07	A	N	42284	TMA 337	H1-H3	30.9776	71.9465	45.5995
333	TMA 337	H4-H6	Female	Caucasian	Y	Current	2008	75	Adenocarcinoma	Primary	2008-07-23	NO	NO	N	N	3	T1b	N0	M0	IA	I	2015-05-08	A	N	42132	TMA 337	H4-H6	41.5528	85.7636	47.1639
334	TMA 338	A1-A3	Male	Caucasian	Y	Former	1973	17	Adenocarcinoma	2ND PRIMARY	2008-07-23	NO	YES	Y	N	6	T4	N1	M0	IIIA	III	2015-05-09	A	N	42133	TMA 338	A1-A3	21.7827	43.8148	28.2374
335	TMA 338	A4-A6	Male	African American	Y	Former	2002	12	Squamous cell carcinoma	Recurrent	2008-07-24	NO	NO		N	3.2	T2a	N1	M0	IIA	II	2016-10-15	D	N	42040	TMA 338	A4-A6
336	TMA 338	A7-A9	Female	Caucasian	Y	Current	2004	28	Adenocarcinoma	Recurrent	2008-07-24	NO	YES	N	N	1.3	T1a	N1	M0	IIA	II	2010-09-03	A	N	40424	TMA 338	A7-A9	26.8993	66.3337	38.0533
337	TMA 338	A10-A12	Male	Caucasian	Y	Former	1993	35	Adenocarcinoma	Primary	2008-07-24	YES, OTHER	YES	N	N	16	T4	N0	M0	IIIA	III	2015-10-05	A	N	42282	TMA 338	A10-A12	136.125	72.9087	51.9875
338	TMA 338	B1-B3	Male	Caucasian	Y	Current		52	Adenocarcinoma	Primary	2008-07-24	NO	UNKNOWN	N	N	1	T1a	N0	M0	IA	I	2010-10-31	D	N	39653	TMA 338	B1-B3	85.5982	90.5443	54.3791
339	TMA 338	B4-B6	Male	Caucasian	Y	Former	2003	60	Squamous cell carcinoma	Primary	2008-07-31	NO	NO	Y	N	4.3	T4	N0	M0	IIIA	III	2010-02-01	D	Y	39997	TMA 338	B4-B6
340	TMA 338	B7-B9	Female	Caucasian	Y	Former	2000	24	Adenocarcinoma	Primary	2008-08-06	NO	NO	Y	N	3.2	T2a	N0	M0	IB	I	2016-06-13	A	N	41580	TMA 338	B7-B9	48.9005	75.2952	41.9771
341	TMA 338	B10-B12	Female	Caucasian	Y	Current		50	Adenocarcinoma	Primary	2008-08-11	NO	NO, OTHER	N	N	3.8	T2a	N0	M0	IB	I	2017-03-15	A	Y	42321	TMA 338	B10-B12
342	TMA 338	C1-C3	Female	Caucasian	Y	Former	2006	88	Squamous cell carcinoma	Primary	2008-08-12	NO	YES	Y	N	8	T3	N0	M0	IIB	II	2011-07-04	D	Y	39846	TMA 338	C1-C3
343	TMA 338	C4-C6	Male	Caucasian	Y	Former	20	1991	Squamous cell carcinoma	Primary	2008-08-22	NO	NO	N	N	1.2	T1a	N0	M0	IA	I	2011-09-06	D	N	40057	TMA 338	C4-C6
344	TMA 338	C7-C9	Female	Caucasian	Y	Former	2006	48	Adenocarcinoma	Primary	2008-08-27	NO	NO	N	Y	1.5	T3	N0	M0	IIB	II	2011-08-29	D	N	40660	TMA 338	C7-C9	76.1507	87.9968	52.646
345	TMA 338	C10-C12	Male	Caucasian	Y	Former	1970	12	Adenocarcinoma	Primary	2008-08-27	NO	NO	N	N	2	T1a	N0	M0	IA	I	2016-08-15	A	N	42597	TMA 338	C10-C12	86.9981	114.628	67.8082
346	TMA 338	D1-D3	Female	Caucasian	N	Never			Adenocarcinoma	Primary	2008-08-27	NO	NO	N	N	2	T1a	N0	M0	IA	I	2016-09-15	A	N	42262	TMA 338	D1-D3	71.2294	97.6788	54.8725
347	TMA 338	D4-D6	Male	Caucasian	Y	Current		112	Squamous cell carcinoma	Primary	2008-08-28	NO	NO	N	N	6.5	T2b	N0	M0	IIA	II	2012-06-22	D	Y	40977	TMA 338	D4-D6
348	TMA 338	D7-D9	Male	Caucasian	Y	Former	1965	14	Adenocarcinoma	Primary	2008-09-03	NO	NO	Y	N	11	T3	N0	M0	IIB	II	2010-09-24	D	Y	39855	TMA 338	D7-D9	69.5538	77.9567	48.2998
349	TMA 338	D10-D12	Male	Caucasian	Y	Former	1995	30	Squamous cell carcinoma	Primary	2008-09-09	NO, OTHER	OTHER	Y	N	1.5	T1a	N0	M0	IA	I	2009-12-22	D	N	39891	TMA 338	D10-D12
350	TMA 338	E1-E3	Male	Caucasian	Y	Current		40	Squamous cell carcinoma	Primary	2008-09-10	NO	NO	N	N	1.5	T1a	N0	M0	IA	I	2015-09-02	A	N	41699	TMA 338	E1-E3
351	TMA 338	E4-E6	Male	Caucasian	Y	Former	2000	150	ADENOSQUAMOUS	Primary	2008-09-19	NO	NO	N	N	1.3	T1a	N0	M0	IA	I	2017-03-15	A	N	42127	TMA 338	E4-E6
352	TMA 338	E7-E9	Female	Caucasian	Y	Former	1968	4	Adenocarcinoma	Primary	2008-09-22	NO	NO	Y	N	2.5	T2a	N0	M0	IB	I	2011-03-12	D	Y	39918	TMA 338	E7-E9	55.1031	65.3826	39.1397
353	TMA 338	E10-E12	Male	Caucasian	Y	Former	2006	50	Squamous cell carcinoma	Primary	2008-09-23	NO	NO	Y	N	4	T2a	N0	M0	IB	I	2015-03-27	D	Y	41053	TMA 338	E10-E12
354	TMA 338	F1-F3	Male	African American	Y	Current		64	Adenocarcinoma	Recurrent	2008-09-24	OTHER	NO	Y	N	1.2	T2a	N0	MX	IB	I	2009-08-12	D	Y	39866	TMA 338	F1-F3	40.4506	63.2924	37.166
355	TMA 338	F4-F6	Male	Caucasian	Y	Current		50	Squamous cell carcinoma	Primary	2008-09-24	NO	NO	Y	N	3	T2a	N0	M0	IB	I	2013-09-04	A	N	41521	TMA 338	F4-F6
356	TMA 338	F7-F9	Female	Caucasian	Y	Former	1963	26	Adenocarcinoma	Primary	2008-09-25	NO	YES	N	N	3.4	T2a	N1	M0	IIA	II	2013-11-15	A	N	41593	TMA 338	F7-F9	43.9951	97.7337	61.9596
357	TMA 338	F10-F12	Female	Caucasian	Y	Former	1995	60	Adenocarcinoma	Primary	2008-09-26	NO	YES	N	Y	2	T3	N2	M0	IIIA	III	2017-03-15	A	Y	40026	TMA 338	F10-F12	22.9261	98.2844	57.9437
358	TMA 338	G1-G3	Female	Caucasian	Y	Former	2002	37	Squamous cell carcinoma	Primary	2008-09-29	NO	YES	N	N	8.1	T3	N0	M0	IIB	II	2016-02-24	A	N	42424	TMA 338	G1-G3
359	TMA 338	G4-G6	Male	Caucasian	y	Former	1984	36	Squamous cell carcinoma	Recurrent	2008-09-30	OTHER	NA	Y	N	4.5	T2a	N0	Mx	IB	I	2010-02-18	D	N	39764	TMA 338	G4-G6
360	TMA 338	G7-G9	Male	Caucasian	Y	Current		90	Adenocarcinoma	Primary	2008-10-08	NO	NO	N	N	1.7	T1a	N0	M0	IA	I	2014-02-10	A	N	41296	TMA 338	G7-G9	75.6347	92.3924	56.9094
361	TMA 338	G10-G12	Male	Caucasian					NSCLC	Primary	2008-10-08	YES	YES	Y	N	5	T2a	N0	M0	IB	I	2016-06-13	A	N	42353	TMA 338	G10-G12
362	TMA 338	H1-H3	Female	Hispanic	Y	Former	1994	20	Adenocarcinoma	Primary	2008-10-10	NO	NO	Y	N	2	T2a	N0	M0	IB	I	2014-05-22	A	N	41781	TMA 338	H1-H3	49.3025	78.4044	48.9158
363	TMA 338	H4-H6	Female	Caucasian	Y	Current		53	Adenocarcinoma	Primary	2008-10-10	NO	NO	Y	N	1.8	T2a	N0	M0	IB	I	2014-01-19	D	N	40781	TMA 338	H4-H6
364	TMA 339	A1-A3	Female	African American	Y	Former	1958	8	Adenocarcinoma	Primary	2008-10-14	NO	NO	N	N	2.2	T1b	N0	M0	IA	I	2015-01-16	A	N	42020	TMA 339	A1-A3	69.0713	80.8087	53.9345
365	TMA 339	A4-A6	Male	Hispanic	N	Never			Adenocarcinoma	Primary	2008-10-15	NO	NO	N	N	2.3	T1b	N0	M0	IA	I	2014-12-19	A	N	41992	TMA 339	A4-A6	9.41229	47.9779	35.3519
366	TMA 339	A7-A9	Female	Caucasian	Y	Current		110	Adenocarcinoma	Primary	2008-10-20	NO	YES	Y	N	4	T2a	N0	M0	IB	I	2017-03-16	A	Y	40219	TMA 339	A7-A9	41.9201	69.9019	48.3197
367	TMA 339	A10-A12	Female	Asian	N	Never			Adenocarcinoma	Primary	2008-10-21	NO	YES	Y	N	2	T2a	N0	M0	IB	I	2014-01-10	A	N	41649	TMA 339	A10-A12	29.0598	87.1774	56.1598
368	TMA 339	B1-B3	Female	Caucasian	Y	Current		42	Squamous cell carcinoma	Primary	2008-10-24	NO	NO	N	N	1.8	T1a	N0	M0	IA	I	2017-03-22	A	N	42286	TMA 339	B1-B3	8.80621	31.558	22.8546
369	TMA 339	B4-B6	Male	Caucasian	Y	Former	1988	50	Adenocarcinoma	Primary	2008-10-31	NO, OTHER	NO	N	N	2.8	T1a	N0	M0	IA	I	2015-05-01	A	N	41358	TMA 339	B4-B6	30.9261	80.3647	51.338
370	TMA 339	B7-B9	Female	Caucasian	N	Never			Adenocarcinoma	Primary	2008-11-11	NO, OTHER	NO, OTHER	Y	N	3.5	T2a	N0	M0	IB	I	2013-09-18	A	N	41535	TMA 339	B7-B9	32.3186	103.547	65.7099
371	TMA 339	B10-B12	Female	Caucasian	Y	Former	2004	75	Squamous cell carcinoma	Primary	2008-11-11	NO	NO	N	N	3.2	T2a	N0	M0	IB	I	2015-06-15	A	N	42170	TMA 339	B10-B12
372	TMA 339	C1-C3	Male	Caucasian	N	Never			Adenocarcinoma	Primary	2008-11-11	NO	NO	N	N	1.7	T1a	N0	M0	IA	I	2014-01-10	A	N	41649	TMA 339	C1-C3	109.443	103.412	62.6448
373	TMA 339	C4-C6	Female	Caucasian	Y	Former	2006	25	Adenocarcinoma	Primary	2008-11-12	YES	UNKNOWN	Y	N	4	T4	N2	M0	IIIB	III	2010-04-01	D	Y	40045	TMA 339	C4-C6	25.8709	117.811	77.3891
374	TMA 339	C7-C9	Female	Caucasian	Y	Former	1979	15	Adenocarcinoma	Recurrent	2008-11-13	OTHER	NA		Y	3	T4	N0	M1	IV	NA	2015-09-29	A	Y	39995	TMA 339	C7-C9	29.8306	79.1823	50.1219
375	TMA 339	C10-C12	Male	Caucasian	Y	Current		46	Adenocarcinoma	Primary	2008-11-14	NO	YES	N	N	3	T1b	N0	M0	IA	I	2016-02-25	A	N	42425	TMA 339	C10-C12	26.3028	64.2781	39.3732
376	TMA 339	D1-D3	Male	Caucasian	Y	Current		50	Squamous cell carcinoma	Primary	2008-11-14	NO	NO	Y	N	2.5	T3	N0	M0	IIB	II	2010-09-02	A	Y	40238	TMA 339	D1-D3
377	TMA 339	D4-D6	Male	Caucasian	Y	CURRENT		45	Squamous cell carcinoma	Primary VS MET	2008-11-17	NO, OTHER	NO, OTHER	N	N	2	T1a	N0	M0	IA	I	2015-05-05	A	N	42129	TMA 339	D4-D6
378	TMA 339	D7-D9	Male	Caucasian	N	Never			Squamous cell carcinoma	Primary VS MET	2008-11-18	NO	OTHER	Y	N	1.5	T3	N0	M0	IIB	II	2011-02-14	D	Y	40026	TMA 339	D7-D9
379	TMA 339	D10-D12	Male	Caucasian	Y	Current	70		Squamous cell carcinoma	Primary	2008-11-20	NO	NO	Y	N	3	T2a	N0	M0	IB	I	2015-07-21	A	N	42152	TMA 339	D10-D12
380	TMA 339	E1-E3	Male	Caucasian	Y	Current		60	Adenocarcinoma	Primary	2008-11-21	NO	YES	Y	N	6.3	T2b	N2	M0	IIIA	III	2014-02-20	A	N	41690	TMA 339	E1-E3	4.93542	48.0247	33.0113
381	TMA 339	E4-E6	Female	Caucasian	Y	Current		100	Squamous cell carcinoma	Recurrent	2008-11-24	NO, OTHER	NO	Y	N	2	T2a	N0	M0	IB	I	2011-02-24	D	Y	40121	TMA 339	E4-E6
382	TMA 339	E7-E9	Female	Caucasian	Y	Former	2005	10	NSCLC	Primary	2008-12-09	NO	NO	N	N	3.6	T2a	N0	M0	IB	I	2015-01-16	A	N	42020	TMA 339	E7-E9	30.3578	44.3003	24.3275
383	TMA 339	E10-E12	Female	Caucasian	N	Never			Adenocarcinoma	Primary	2008-12-10	NO	NO	N	N	1.4	T1a	N0	M0	IA	I	2015-04-30	A	N	42124	TMA 339	E10-E12	52.9112	75.6721	46.8818
384	TMA 339	F1-F3	Female	Caucasian	N	Never			ADENOSQUAMOUS	Primary	2008-12-17	NO	YES	Y	N	3.5	T2a	N2	M0	IIIA	III	2015-04-06	A	N	41643	TMA 339	F1-F3
385	TMA 339	F4-F6	Female	Caucasian	Y	Current		36	Adenocarcinoma	Primary	2008-12-22	NO	NO	Y	Y	2.5	T3	N0	M0	IIB	II	2015-05-11	A	N	41361	TMA 339	F4-F6	22.3173	66.0324	51.0693
386	TMA 339	F7-F9	Male	Caucasian	Y	Current		72	Squamous cell carcinoma	Primary	2008-12-29	NO	YES	N	N	2.5	T3	N0	M0	IIB	II	2015-02-16	A	N	42051	TMA 339	F7-F9
387	TMA 339	F10-F12	M	Caucasian	y	Current		67	Squamous cell carcinoma	Primary	2008-12-30	YES	NO	N	N	2	T3	N0	M0	IIB	II	2009-01-14	D	N	39827	TMA 339	F10-F12
388	TMA 342	A1-A3	Male	African American	N	Never			Adenocarcinoma	Primary	2009-01-02	NO	YES	N	N	4	T2a	N0	M0	IB	I	2017-01-17	A	Y	40981	TMA 342	A1-A3	109.005	97.5725	60.168
389	TMA 342	A4-A6	Male	Caucasian	Y	Former	1988	48	Adenocarcinoma	Primary	2009-01-05	OTHER	NO	Y	N	1.5	T1a	N0	M0	IA	I	2012-04-04	D	N	40977	TMA 342	A4-A6	86.9149	123.69	78.8705
390	TMA 342	A7-A9	Female	Caucasian	N	Never			Adenocarcinoma	Primary	2009-01-07	NO	NO	N	N	3	T1b	N0	M0	IA	I	2015-06-02	D	N	41840	TMA 342	A7-A9	34.7302	86.613	58.5235
391	TMA 342	A10-A12	Female	African American	Y	Former	2001	30	Adenocarcinoma	Primary	2009-01-07	OTHER	UNKNOWN	N	Y	2.5	T3	N1	M0	IIIA	III	2011-02-19	D	N	39850	TMA 342	A10-A12	15.8772	62.639	44.1809
392	TMA 342	B1-B3	Male	Caucasian	Y	Current		50	Squamous cell carcinoma	Primary	2009-01-07	NO	YES	N	Y	1.6	T3	N0	M0	IIB	II	2012-11-24	D	Y	41001	TMA 342	B1-B3
393	TMA 342	B4-B6	Female	Caucasian	Y	Former	2005	61	Squamous cell carcinoma	Recurrent	2009-01-08	NO	NO	N	N	1.5	T1a	N0	M0	IA	I	2014-08-13	A	N	41864	TMA 342	B4-B6
394	TMA 342	B7-B9	Female	Caucasian	Y	Current		60	Squamous cell carcinoma	Primary	2009-01-08	NO	NO	N	N	2.3	T1b	N1	M0	IIA	II	2012-09-10	D	Y	40848	TMA 342	B7-B9
395	TMA 342	B10-B12	Female	Caucasian	Y	Former	1975	1	Squamous cell carcinoma	Primary	2009-01-14	NO	YES	N	N	8	T3	N2	M0	IIIA	III	2010-06-09	D	Y	40071	TMA 342	B10-B12
396	TMA 342	C1-C3	Male	Caucasian	Y	Former	2001	50	Squamous cell carcinoma	Primary	2009-01-14	NO	YES	N	N	6	T2b	N0	M0	IIA	II	2015-06-05	A	N	42160	TMA 342	C1-C3	65.9815	76.5337	42.7874
397	TMA 342	C4-C6	Female	Caucasian	N	Never			Adenocarcinoma	Primary	2009-01-20	NO	NO	N	N	2.4	T1b	N0	M0	IA	I	2014-03-22	A	N	41720	TMA 342	C4-C6
398	TMA 342	C7-C9	Male	Caucasian	Y	Current		60	Adenocarcinoma	Primary	2009-01-21	NO	NO	Y	N	2.1	T2a	N0	M0	IB	I	2013-08-01	A	N	41487	TMA 342	C7-C9	38.4583	71.9482	53.8029
399	TMA 342	C10-C12	Female	African American	Y	Former	2007	15	Squamous cell carcinoma	Primary	2009-01-29	NO	NO	N	N	2	T1a	N0	M0	IA	I	2012-02-02	A	N	40941	TMA 342	C10-C12	47.2957	63.4784	46.3993
400	TMA 342	D1-D3	Male	Caucasian	Y	Current		61	Adenocarcinoma & High grade NE carcinoma	Primary	2009-01-30	NO	UNKNOWN	Y	Y	4.8	T3	N1	M0	IIIA	III	2009-06-07	D	N	39881	TMA 342	D1-D3	31.706	61.2618	41.6585
401	TMA 342	D4-D6	Male	Caucasian	Y	Former	1995	45	NSCLC	Primary	2009-02-06	NO	YES	Y	N	4	T2a	N1	M0	IIA	II	2013-05-20	A	N	41414	TMA 342	D4-D6	26.0629	54.9954	32.8906
402	TMA 342	D7-D9	Female	Caucasian	N	Never			Adenocarcinoma	Primary	2009-02-17	NO	YES	Y	N	3.8	T2a	N2	M0	IIIA	III	2013-10-20	A	N	41567	TMA 342	D7-D9	33.2912	62.8706	42.8365
403	TMA 342	D10-D12	Male	Caucasian	Y	Current		25	Adenocarcinoma	Primary	2009-02-18	NO	NO	Y	N	9	T3	N0	M0	IIB	II	2013-01-18	D	Y	40016	TMA 342	D10-D12	60.3362	93.7277	56.325
404	TMA 342	E1-E3	Male	Caucasian	Y	Former	1979	32	Squamous cell carcinoma	Primary	2009-02-18	NO	NO	N	N	5.8	T2b	N0	M0	IIA	II	2011-11-20	D	Y	40158	TMA 342	E1-E3
405	TMA 342	E4-E6	Male	Caucasian	Y	Former	2006	100	Adenocarcinoma	Primary	2009-02-19	NO	NO	Y	N	1.8	T2a	N1	M0	IIA	II	2014-03-15	D	Y	40252	TMA 342	E4-E6	98.1798	111.04	71.6533
406	TMA 342	E7-E9	Male	Caucasian	Y	Former	1975	30	Adenocarcinoma	Synchronous primaries	2009-02-20	NO	NO	Y	N	1.5	T2a	N0	M0	IA & IA	I	2013-09-23	D	N	40269	TMA 342	E7-E9	69.3239	71.6741	38.7389
407	TMA 342	E10-E12	Male	Caucasian	N	Never			Adenocarcinoma	Primary	2009-03-02	NO	YES	N	N	2.8	T2b	N1	M0	IIA	II	2013-12-13	A	N	41621	TMA 342	E10-E12	13.751	92.469	70.0452
408	TMA 342	F1-F3	Female	Caucasian	Y	Current		35	Adenocarcinoma	Primary	2009-03-10	NO	YES	Y	Y	2.8	T3	N0	M0	IIB	II	2011-01-21	D	Y	40324	TMA 342	F1-F3	77.6012	118.379	65.2458
409	TMA 342	F4-F6	Female	Caucasian	Y	Current		100	Adenocarcinoma	Recurrent	2009-03-12	OTHER	OTHER	Y	N	1.1	T2a	N2	M1	IV	IV	2009-06-19	D	PROGRESSED	39945	TMA 342	F4-F6	48.8393	54.9868	37.3248
410	TMA 342	F7-F9	Male	Caucasian	Y	Former	1970	22	Adenocarcinoma	Primary	2009-03-16	NO	OTHER	N	N	1.6	T1a	N0	M0	IA	I	2013-08-13	A	N	41499	TMA 342	F7-F9	48.9018	52.9019	34.8652
411	TMA 342	F10-F12	Female	Caucasian	N	Never			Adenocarcinoma	Recurrent	2009-03-17	NO	NO	N	N	2.5	T1b	N0	M0	IA	I	2016-11-09	A	N	42271	TMA 342	F10-F12	85.8742	98.8398	62.3662
412	TMA 342	G1-G3	Male	Caucasian	Y	Current		50	Adenocarcinoma	Primary	2009-03-19	NO	YES	Y	N	4	T3	N0	M0	IIB	II	2015-12-01	A	N	42339	TMA 342	G1-G3	9.69047	52.1714	33.1818
413	TMA 342	G4-G6	Male	Caucasian	Y	Former	2000?	60	Adenocarcinoma	Primary	2009-03-23	NO	NO	Y	N	2.2	T2a	N0	M0	IB	I	2015-05-08	A	N	42132	TMA 342	G4-G6	32.8514	93.9844	60.7334
414	TMA 342	G7-G9	Female	Caucasian	Y	Current		100	Adenocarcinoma	Primary	2009-03-25	NO	NO	Y	N	5.6	T2b	N0	M0	IIA	II	2012-01-07	A	N	40709	TMA 342	G7-G9	18.018	55.3566	41.9881
415	TMA 342	G10-G12	Male	Caucasian	Y	Former	1994	75	Squamous cell carcinoma	Primary	2009-03-25	NO	YES	Y	N	3	T3	N2	MX	IIB	III	2014-09-13	D	N	41521	TMA 342	G10-G12
416	TMA 342	H1-H3	Female	African American	Y	Former	1999	40	Adenocarcinoma	Primary	2009-03-25	NO	YES	N	N	5	T2a	N1	M0	IIA	II	2016-02-24	A	N	41562	TMA 342	H1-H3
417	TMA 342	H4-H6	Female	Caucasian	Y	Former	2005	30	Adenocarcinoma	Primary	2009-03-26	NO	NO, OTHER	N	N	2	T1a	N0	M0	IA	I	2015-09-11	D	N	40648	TMA 342	H4-H6	21.9001	93.001	63.3373
418	TMA 343	A1-A3	Male	Caucasian	Y	Former	1987	38	Adenocarcinoma	Primary	2009-03-27	NO	NO	Y	N	4.5	T2a	N0	M0	IB	I	2009-05-31	D	N	39918	TMA 343	A1-A3	74.1407	107.056	69.9944
419	TMA 343	A4-A6	Male	Caucasian	Y	Current		50	Adenocarcinoma	Primary	2009-03-31	NO	NO	N	N	2.5	T1b	N0	M0	IA	I	2015-06-24	A	N	42179	TMA 343	A4-A6	60.4359	92.3709	50.5676
420	TMA 343	A7-A9	Female	Caucasian	N	Never			Adenocarcinoma	Primary	2009-03-31	NO	NO	N	N	1.5	T1a	N0	M0	IA	I	2015-09-10	A	N	42257	TMA 343	A7-A9	74.8166	108.402	67.986
421	TMA 343	A10-A12	Male	Caucasian	Y	Former	1965	18	Adenocarcinoma	Primary	2009-04-01	NO	NO	N	N	3.5	T2a	N0	M0	IB	I	2016-04-15	A	N	42088	TMA 343	A10-A12	105.745	122.491	68.4337
422	TMA 343	B1-B3	Female	Caucasian	Y	Current		30	Adenocarcinoma	Recurrent	2009-04-03	NO	NO	N	N	2	T1a	N0	M0	IA	I	2015-08-24	A	Y	42156	TMA 343	B1-B3	53.6674	66.729	36.8867
423	TMA 343	B4-B6	Female	Caucasian	Y	Former	1994	20	Adenocarcinoma	Primary	2009-04-06	NO	NO	Y	N	2.1	T2a	N0	M0	IB	I	2015-12-07	A	N	42345	TMA 343	B4-B6	120.643	113.298	63.0603
424	TMA 343	B7-B9	Male	Caucasian	Y	Former	1984	35	Adenocarcinoma	Primary	2009-04-06	NO	YES	Y	N	7	T2b	N0	M0	IIA	II	2014-05-20	D	Y	41470	TMA 343	B7-B9	58.4264	76.7415	44.4416
425	TMA 343	B10-B12	Female	Caucasian	N	Never			Adenocarcinoma	Primary	2009-04-07	NO	NO	N	N	2	T1a	N0	M0	IA	I	2017-01-27	A	N	41683	TMA 343	B10-B12	89.3739	133.269	75.0968
426	TMA 343	C1-C3	Female	Caucasian	Y	Former	2004	30	Adenocarcinoma	Primary	2009-04-10	NO	YES	Y	N	2	T2a	N1	M0	IIA	II	2015-02-23	A	N	42058	TMA 343	C1-C3	70.8622	84.2927	45.225
427	TMA 343	C4-C6	Male	Caucasian					Squamous cell carcinoma	Primary	2009-04-14	NO	UNKNOWN	Y	N	6.5	T2b	N0	M0	IIA	II	2017-03-30	A	N	42093	TMA 343	C4-C6
428	TMA 343	C7-C9	Female	Caucasian	Y	Former	1990	50	Adenocarcinoma	Primary	2009-04-15	NO	YES	N	N	1.7	T1a	N2	M0	IIIA	III	2010-03-22	D	Y	40154	TMA 343	C7-C9	11.6564	45.5291	38.302
429	TMA 343	C10-C12	Female	Caucasian	Y	Former	1965	5	Adenocarcinoma	Primary	2009-04-15	NO	NO	N	N	3.5	T2a	N0	M0	IB	I	2015-07-07	A	N	42192	TMA 343	C10-C12	59.1238	68.1823	38.0884
430	TMA 343	D1-D3	Male	Caucasian	N	Never			Adenocarcinoma	Primary	2009-04-21	NO	NO	N	N	2	T1a	N0	M0	IA	I	2014-11-21	A	N	41964	TMA 343	D1-D3	63.0895	69.3769	40.0767
431	TMA 343	D4-D6	Female	Caucasian	Y	Former	1998	60	Adenocarcinoma	2ND PRIMARY	2009-04-23	NO	NO	Y	N	1.2	T2a	NX	M0	IB	I	2013-09-11	A	N	41528	TMA 343	D4-D6	4.36312	53.0632	46.9692
432	TMA 343	D7-D9	Male	Caucasian	Y	Former	1994	37	Adenocarcinoma	Primary	2009-04-28	NO	NO	Y	N	2.3	T2a	N1	M0	IIA	II	2011-02-16	D	Y	40438	TMA 343	D7-D9	22.1951	84.5017	48.8803
433	TMA 343	D10-D12	Male	Caucasian					Squamous cell carcinoma	Primary	2009-04-29	NO	NO	N	N	4.5	T2a	N0	M0	IB	I	2012-08-07	D	N	41006	TMA 343	D10-D12	39.2348	118.233	64.792
434	TMA 343	E1-E3	Male	Caucasian					Squamous cell carcinoma	Primary	2009-04-29	NO	NO	N	N	2	T1a	N0	M0	IA	I	2013-04-13	A	N	41011	TMA 343	E1-E3
435	TMA 343	E4-E6	Female	Caucasian					Squamous cell carcinoma	Primary	2009-05-06	NO	UNKNOWN	N	N	5	T2a	N0	M0	IB	I	2011-09-14	D	N	40224	TMA 343	E4-E6
436	TMA 343	E7-E9	Male	Hispanic	Y	Current		40	Adenocarcinoma	Primary	2009-05-12	NO	YES		N	3	T2a	N0	M0	IB	I	2013-09-18	A	N	41535	TMA 343	E7-E9
437	TMA 343	E10-E12	Female	Caucasian	Y	Former	1992	25	Adenocarcinoma	Recurrent	2009-05-13	NO	OTHER	N	N	1.5	TX	N0	M0	IA	I	2017-03-07	A	Y	40199	TMA 343	E10-E12	30.4123	91.5021	70.7357
438	TMA 343	F1-F3	Male	Caucasian	Y	Former	1994	34	Adenocarcinoma	Primary	2009-05-15	NO	NO	N	N	5	T2a	N2	M0	IIIA	III	2010-08-24	D	Y	40313	TMA 343	F1-F3	18.4255	68.4698	42.9825
439	TMA 343	F4-F6	Male	Caucasian	Y	Former	1975	120	Adenocarcinoma	Primary	2009-05-19	NO	NO	N	N	3	T1b	N0	M0	IA	I	2014-10-19	A	N	41931	TMA 343	F4-F6	76.3367	137.599	83.4646
440	TMA 343	F7-F9	Female	Caucasian	Y	Current		37	Adenocarcinoma	Primary	2009-05-19	NO	NO	N	N	2	T1a	N0	M0	IA	I	2014-12-11	A	N	41984	TMA 343	F7-F9	57.139	75.2951	43.2035
441	TMA 343	F10-F12	Female	Caucasian	Y	Former	1975	2	Adenocarcinoma	Primary	2009-05-20	NO	NO	N	N	2	T1a	N0	M0	IA	I	2013-10-01	A	N	41548	TMA 343	F10-F12	65.9036	106.492	62.3576
442	TMA 343	G1-G3	Female	Caucasian	Y	Current		44	Adenocarcinoma	Primary	2009-05-22	NO	NO	Y	N	2.5	T2b	NX	M0	IB	I	2013-07-06	A	N	41461	TMA 343	G1-G3	61.5015	127.525	71.2521
443	TMA 343	G4-G6	Male	Hispanic	Y	Former	1994	10	Adenocarcinoma	Primary	2009-05-22	NO	NO	N	N	1.5	T1a	N0	M0	IA	I	2013-08-29	A	N	41515	TMA 343	G4-G6	23.6532	35.6728	24.2068
444	TMA 343	G7-G9	Male	Caucasian	N	Never			Adenocarcinoma	Primary	2009-05-27	NO	NO	N	Y	2.2	T1a & T1a	N0	M0	IA	I	2010-07-30	D	N	40389	TMA 343	G7-G9	39.2828	58.6913	38.1654
445	TMA 343	G10-G12	Female	Caucasian	Y	Current		30	Adenocarcinoma	Primary	2009-06-02	NO	NO	N	N	2.3	T1b	N0	M0	IA	I	2012-03-15	D	N	40664	TMA 343	G10-G12	52.6711	80.7186	46.6103
446	TMA 343	H1-H3	Female	Caucasian	Y	Current		62	NSCLC	Primary	2009-06-03	NO	NO	Y	N	1.6	T2a	N0	M0	IB	I	2013-11-18	A	N	40648	TMA 343	H1-H3
447	TMA 343	H4-H6	Male	Caucasian	Y	Current		35	Adenocarcinoma	Primary	2009-06-03	NO	YES	N	N	3.1	T2a	N0	M0	IB	I	2015-04-08	A	N	42102	TMA 343	H4-H6	73.0053	86.8583	47.4822
448	TMA 344	A1-A3	Male	Caucasian	Y	Current		60	Squamous cell carcinoma	Primary	2009-06-04	NO	NO	N	N	2	T1a	N0	M0	IA	I	2016-02-15	A	N	42415	TMA 344	A1-A3
449	TMA 344	A4-A6	Male	Caucasian	Y	Former	1993	28	Adenocarcinoma	Primary	2009-06-05	NO	NO	N	N	3.5	T2a	N0	M0	IB	I	2017-01-12	A	N	41953	TMA 344	A4-A6	24.612	37.8485	23.9493
450	TMA 344	A7-A9	Female	Caucasian	Y	Current		60	Adenocarcinoma	Primary	2009-06-08	NO	NO	N	N	1.8	T1a	N0	M0	IA	I	2017-01-03	A	N	41498	TMA 344	A7-A9	47.2825	89.0545	46.978
451	TMA 344	A10-A12	Female	Caucasian					Squamous cell carcinoma	Synchronous primaries	2009-06-10	NO	OTHER	N	N	1.5	T1a	NX	M0	IA	I	2011-01-28	D	N	40118	TMA 344	A10-A12	40.6406	94.7192	54.472
452	TMA 344	B1-B3	Female	Hispanic	N	Never			Adenocarcinoma	Primary	2009-06-12	NO	NO	N	N	1.7	T1a	N0	M0	IA	I	2014-01-23	A	N	41662	TMA 344	B1-B3	22.1853	68.1939	42.8828
453	TMA 344	B4-B6	Male	Caucasian	Y	Former	2000?	45	Squamous cell carcinoma	Primary	2009-06-16	NO	NO	N	N	1.3	T1a	N0	M0	IA	I	2015-08-15	D	N	41725	TMA 344	B4-B6
454	TMA 344	B7-B9	Male	Caucasian	Y	Former	1995	40	Adenocarcinoma	Primary	2009-06-19	OTHER	NO	N	N	1	T1a	N0	m0	IA	I	2012-08-06	D	N	40648	TMA 344	B7-B9	57.0714	79.3157	46.4186
455	TMA 344	B10-B12	Male	Caucasian	Y	Former	1992	10	Adenocarcinoma	Primary	2009-06-23	OTHER	NO	N	N	1.8	T1a	N0	M0	IA	I	2010-11-19	D	Y	40380	TMA 344	B10-B12	45.2176	116.684	77.1678
456	TMA 344	C1-C3	Female	Caucasian	Y	Former	1991	25	Adenocarcinoma	Recurrent	2009-06-24	NO	OTHER	N	Y	1.5	TX	N0	M0	IA	I	2017-03-07	A	Y	40199	TMA 344	C1-C3	96.666	86.7205	54.8376
457	TMA 344	C4-C6	Male	Caucasian	Y	CURRENT		50	Adenocarcinoma	Synchronous primaries	2009-06-24	NO	NO	Y	Y	2	T2a	N0	M0	IB	I	2010-01-08	D	Y	39937	TMA 344	C4-C6	80.5401	88.2779	48.9731
458	TMA 344	C7-C9	Female	Caucasian	Y	Current		35	Adenocarcinoma	Primary	2009-06-25	NO	NO	Y	N	5	T2a	N0	MX	IB	I	2009-07-01	D	N	39991	TMA 344	C7-C9	67.2256	97.4898	50.47
459	TMA 344	C10-C12	Male	Caucasian	N	Never			Adenocarcinoma	Primary	2009-06-26	NO	NO	N	N	2.4	T1b	N0	M0	IA	I	2014-10-13	A	N	41925	TMA 344	C10-C12	37.3743	79.1429	49.7086
460	TMA 344	D1-D3	Female	Caucasian	Y	Former	1982	10	Adenocarcinoma	Primary	2009-06-26	NO	NO	N	Y	1.8	TX	N0	MX	IV	IV	2015-10-08	A	N	42285	TMA 344	D1-D3	47.8669	92.2089	57.0576
461	TMA 344	D4-D6	Male	Caucasian	Y	Current		40	Adenocarcinoma	Primary	2009-07-02	NO	NO	N	Y	1.3	T3	N0	M0	IIB	II	2013-11-29	D	N	41131	TMA 344	D4-D6	77.2275	112.803	64.2231
462	TMA 344	D7-D9	Male	Caucasian	Y	Current		70	Adenocarcinoma	Primary	2009-07-08	NO	YES	N	Y	3.5	T4	N1	M0	IIIA	III	2011-01-14	D	Y	40235	TMA 344	D7-D9
463	TMA 344	D10-D12	Male	Caucasian	Y	Former	2007	100	Adenocarcinoma	Primary	2009-07-08	NO	NO	N	N	4	T2a	N0	M0	IB	I	2017-03-22	A	Y	40879	TMA 344	D10-D12	45.5856	83.9	52.213
464	TMA 344	E1-E3	Male	Hispanic	Y	Former	1989	50	Adenocarcinoma	Primary	2009-07-13	NO	NO	N	N	3	T2a	N0	M0	IB	I	2014-06-05	D	Y	40431	TMA 344	E1-E3	52.9011	90.8212	56.9004
465	TMA 344	E4-E6	Female	Caucasian	Y	Former	1995	60	Adenocarcinoma	Primary	2009-07-13	NO	NO	Y	N	2	T2a	N0	M0	IB	I	2017-02-24	A	Y	40862	TMA 344	E4-E6	37.6561	95.9424	53.8752
466	TMA 344	E7-E9	Male	Caucasian	Y	Current		42	Adenocarcinoma	Primary	2009-07-17	NO	NO	Y	N	3.2	T2a	N0	M0	IB	I	2014-04-23	D	Y	40269	TMA 344	E7-E9
467	TMA 344	E10-E12	Female	Caucasian	Y	Current		30	Squamous cell carcinoma	Primary	2009-07-20	NO	YES	N	N	4.2	T2a	N1	M0	IIA	II	2017-02-07	A	N	41835	TMA 344	E10-E12
468	TMA 344	F1-F3	Female	Caucasian	Y	Former	1999	80	Squamous cell carcinoma	Primary	2009-07-21	NO	NO	Y	N	3.1	T2a	N0	M0	IB	I	2016-04-06	A	Y	41100	TMA 344	F1-F3
469	TMA 344	F4-F6	Female	Caucasian	Y	Former	1989	5	Adenocarcinoma	Primary	2009-07-21	NO	NO	Y	N	1.5	T2a	N0	M0	IB	I	2017-03-27	A	N	42143	TMA 344	F4-F6	79.6634	100.913	59.5564
470	TMA 344	F7-F9	Male	Caucasian	Y	Former	2001	40	Adenocarcinoma	Primary	2009-07-24	NO	NO	Y	N	2.5	T2a	N0	M0	IB	I	2012-07-09	D	N	40721	TMA 344	F7-F9	28.8763	79.8355	50.9928
471	TMA 344	F10-F12	Male	Hispanic	Y	Former	1984	52	Squamous cell carcinoma	Primary	2009-07-24	NO	NO	Y	N	3	T2a	N1	M0	IIA	II	2016-06-15	D	N	41913	TMA 344	F10-F12
472	TMA 344	G1-G3	Male	Caucasian	Y	Current		38	Squamous cell carcinoma	Primary	2009-07-28	NO	YES	N	N	3.5	T2a	N2	M0	IIIA	III	2015-12-15	A	N	42353	TMA 344	G1-G3
473	TMA 344	G4-G6	Male	Caucasian	Y	Former	1995	35	Adenocarcinoma	Primary	2009-07-30	NO	NO	Y	N	3.5	T2a	N1	M0	IIA	II	2009-08-28	D	N	40053	TMA 344	G4-G6	17.0584	83.9959	55.5552
474	TMA 344	G7-G9	Male	Caucasian	Y	Former	2005	60	NSCLC	Primary	2009-08-03	NO	NO	Y	N	6.5	T4	N0	M0	IIIA	III	2016-10-15	D	N	41897	TMA 344	G7-G9	17.2527	116.412	65.4767
475	TMA 344	G10-G12	Female	Caucasian	Y	Former	1991	45	Adenocarcinoma	Primary	2009-08-06	NO	YES	N	N	8	T3	N1	M0	IIIA	III	2012-06-22	D	Y	40449	TMA 344	G10-G12	24.8006	62.4708	42.3693
476	TMA 344	H1-H3	Female	Caucasian	Y	Former	8	1977	Adenocarcinoma	Primary	2009-08-07	YES	YES	N	N	2.2	TX	NX	M0	IA	I	2013-07-22	D	Y	40391	TMA 344	H1-H3	31.6622	93.5192	66.5128
477	TMA 344	H4-H6	Male	Caucasian	Y	Current		100	Squamous cell carcinoma	Primary	2009-08-07	NO	YES	N	N	4.5	T2a	N1	M0	IIA	II	2015-01-12	A	N	42016	TMA 344	H4-H6
478	TMA 345	A1-A3	Female	Caucasian	Y	Former	2003	5	Adenocarcinoma	Primary	2009-08-17	NO	NO	Y	N	3.5	T2a	N2	M0	IIIA	III	2009-09-24	D	N	40080	TMA 345	A1-A3	53.2446	100.318	56.6502
479	TMA 345	A4-A6	Female	Caucasian	Y	Former	1990	20	Adenocarcinoma	Primary	2009-08-19	OTHER	NO	N	N	3	T1b	N0	M0	IA	I	2017-02-13	A	Y	40732	TMA 345	A4-A6	86.2745	126.347	72.6027
480	TMA 345	A7-A9	Male	Asian	N	Never			Adenocarcinoma	Primary	2009-08-20	NO	YES	Y	N	2	T2a	N2	M0	IIIA	III	2016-05-26	A	Y	41829	TMA 345	A7-A9
481	TMA 345	A10-A12	Male	Caucasian					Squamous cell carcinoma	Recurrent	2009-08-21	OTHER	NO	Y	Y	3	T4	N0	M0	IIIA	III	2015-10-21	A	N	42298	TMA 345	A10-A12
482	TMA 345	B1-B3	Male	Caucasian	Y	Current		23	Adenocarcinoma	Primary	2009-08-20	NO	YES	N	Y	3	T3	N0	M0	IIB	II	2016-03-14	A	N	41974	TMA 345	B1-B3	22.4797	30.7522	26.5565
483	TMA 345	B4-B6	Female	African American	N	Never			Adenocarcinoma	Primary	2009-08-24	NO	YES	N	N	1.8	T1a	N0	M0	IA	I	2016-02-02	A	N	42200	TMA 345	B4-B6	85.2231	101.917	68.6047
484	TMA 345	B7-B9	Female	Caucasian	Y	Current		70	Adenocarcinoma	Primary	2009-08-31	NO	NO	N	Y	0.9	T3	N1	M0	IIIA	III	2015-09-09	A	N	42256	TMA 345	B7-B9	38.3768	91.9085	51.1435
485	TMA 345	B10-B12	Male	Caucasian	Y	Former	1992	68	Squamous cell carcinoma	Primary	2009-09-01	NO	NO, OTHER	N	N	2	T1a	N0	M0	IA	I	2015-09-06	A	N	42253	TMA 345	B10-B12
486	TMA 345	C1-C3	Male	Caucasian	Y	Current		55	Adenocarcinoma	Primary	2009-09-01	NO	YES	Y	N	3.5	T2a	N0	M0	IB	I	2015-11-06	A	N	42314	TMA 345	C1-C3	24.5061	61.0376	31.0231
487	TMA 345	C4-C6	Female	Caucasian	Y	Former	2003	90	Squamous cell carcinoma	Recurrent	2009-09-02	NO	NO	N	N	1.5	T2a	NX	M0	IA	I	2010-07-27	D	N	40238	TMA 345	C4-C6
488	TMA 345	C7-C9	Female	Caucasian	Y	Current		45	Squamous cell carcinoma	Primary	2009-09-03	NO	NO	Y	N	2.5	T2a	N0	M0	IB	I	2016-11-04	A	N	42125	TMA 345	C7-C9
489	TMA 345	C10-C12	Female	Caucasian	N	Never			Adenocarcinoma	Primary	2009-09-08	NO	NO	N	N	7.5	T3	N0	M0	IIB	II	2016-01-05	A	N	42374	TMA 345	C10-C12	83.7649	71.865	41.0141
490	TMA 345	D1-D3	Female	Caucasian	Y	Current		6	Adenocarcinoma	Primary	2009-09-09	NO	NO	N	N	3	T1b	N0	M0	IA	I	2016-04-06	A	N	41651	TMA 345	D1-D3	7.8534	56.4564	37.037
491	TMA 345	D4-D6	Female	African American	Y	Former	1958	8	Adenocarcinoma	Primary	2008-10-14	NO	NO	N	N	2.2	T1b	N0	M0	IA	I	2015-01-16	A	N	42020	TMA 345	D4-D6	64.0975	102.919	71.2874
492	TMA 345	D7-D9	Male	Hispanic	Y	Former	2007	61	ADENOSQUAMOUS	Primary VS MET	2009-09-14	NO	YES	N	N	5	T2a	N2	M0	IIIA	III	2015-07-23	A	N	42208	TMA 345	D7-D9	54.032	110.097	53.0935
493	TMA 345	D10-D12	Female	Caucasian	Y	Former	2007	70	Squamous cell carcinoma	Primary	2009-09-18	NO	NO	N	N	1.8	T1a	N0	M0	IA	I	2016-01-08	A	N	42377	TMA 345	D10-D12
494	TMA 345	E1-E3	Male	Caucasian	Y	Current		40	Adenocarcinoma	Primary	2009-09-25	NO	NO	N	N	2	T1a	N0	M0	IA	I	2014-10-17	A	N	41929	TMA 345	E1-E3	22.1004	46.2	26.7431
495	TMA 345	E4-E6	Male	Caucasian	Y	Current		20	Squamous cell carcinoma	Primary	2009-09-28	NO	YES	N	N	2.5	T1b	N1	M0	IIA	II	2011-07-15	D	Y	40436	TMA 345	E4-E6
496	TMA 345	E7-E9	Male	Caucasian	Y	Current		100	NSCLC	Primary	2009-09-28	NO	NO	N	N	2.5	T1b	N1	M0	IIA	II	2010-02-18	D	Y	40137	TMA 345	E7-E9
497	TMA 345	E10-E12	Female	Caucasian	Y	Former	1990	2	Adenocarcinoma	Primary	2009-09-28	NO	NO	Y	N	1.7	T2a	N0	M0	IB	I	2014-10-10	A	N	41922	TMA 345	E10-E12	27.6684	106.412	63.8215
498	TMA 345	F1-F3	Female	Caucasian					Squamous cell carcinoma	Recurrent	2009-10-02	OTHER	NO	Y	Y	5	T4	NX	M0	IIIA	III	2014-04-24	D	Y	40655	TMA 345	F1-F3
499	TMA 345	F4-F6	Female	Caucasian	Y	Former	1998	60	Squamous cell carcinoma	Synchronous primaries	2009-10-02	NO	YES	Y	Y	3	T4	N0	MX	IA & IA & IA	I	2016-04-15	A	N	42009	TMA 345	F4-F6
500	TMA 345	F7-F9	Female	Caucasian	Y	Current		10	Adenocarcinoma	Primary	2009-10-05	NO	YES	Y	N	3.5	T2a	N1	M0	IIA	II	2017-03-23	A	N	42425	TMA 345	F7-F9	30.2762	65.0794	42.8669
501	TMA 345	F10-F12	Female	Caucasian	Y	Current		30	Squamous cell carcinoma	Recurrent	2009-10-05	OTHER	NO	Y	Y	2.5	T2a	N0	M0	IB & IA	I	2017-03-09	A	Y	42408	TMA 345	F10-F12
502	TMA 345	G1-G3	Female	Caucasian	Y	Current		55	Adenocarcinoma	Primary	2009-10-07	NO	NO	N	N	2.5	T1b	N0	M0	IA	I	2014-11-11	A	Y	41935	TMA 345	G1-G3	54.2262	101.07	68.549
503	TMA 345	G4-G6	Male	Hispanic	Y	Current		50	NSCLC	Primary	2009-10-12	NO	YES	Y	N	6.5	T4	N2	M0	IIIA	III	2016-04-16	A	N	41985	TMA 345	G4-G6	5.2253	48.4013	35.7825
504	TMA 345	G7-G9	Male	African American	Y	Former	1995	38	Squamous cell carcinoma	Primary	2009-10-14	NO	NO	N	N	3	T1b	N0	M0	IA	I	2016-04-14	A	N	41803	TMA 345	G7-G9
505	TMA 345	G10-G12	Female	Caucasian	Y	Former	2006	37	Adenocarcinoma	Primary	2009-10-14	NO	NO	N	N	1.7	T1A	N0	M0	IA	I	2016-02-24	A	N	42424	TMA 345	G10-G12	71.9469	88.6687	52.7637
506	TMA 345	H1-H3	Female	Caucasian	Y	Current		20	Adenocarcinoma	Primary	2009-10-14	NO	YES	Y	N	2.7	T4	N0	M0	IIIA	III	2013-07-04	D	Y	40848	TMA 345	H1-H3	15.2332	81.4476	43.3975
507	TMA 345	H4-H6	Male	Caucasian	Y	Current	ONLY OCATIONAL CIGARS	5	Adenocarcinoma	Primary	2009-10-15	NO	NO	Y	Y	2.8	T4	N2	M0	IIIA	III	2013-06-27	D	Y	40374	TMA 345	H4-H6	78.505	93.1745	49.2749
508	TMA 346	A1-A3	Female	Caucasian	Y	Former	1978	35	Squamous cell carcinoma	Primary	2009-10-19	NO	NO	N	N	1.9	T1a	N0	M0	IA	I	2011-03-08	D	N	40436	TMA 346	A1-A3
509	TMA 346	A4-A6	Female	Asian	N	Never			Adenocarcinoma	Primary	2009-10-20	NO	YES	N	N	2	T1a	N1	M1	IV	IV	2017-02-20	A	y	41764	TMA 346	A4-A6
510	TMA 346	A7-A9	Male	Caucasian	Y	Former	1997	30	Squamous cell carcinoma	Primary	2009-10-26	NO	NO	N	N	4	T2a	N0	M0	IB	I	2014-11-05	A	N	41948	TMA 346	A7-A9
511	TMA 346	A10-A12	Male	Caucasian	Y	Former	1996	40	Squamous cell carcinoma	Primary	2009-10-28	NO	YES	N	N	6.2	T2b	N1	M0	IIB	II	2014-12-04	A	N	41977	TMA 346	A10-A12
512	TMA 346	B1-B3	Female	Caucasian	Y	Former	2005	30	Squamous cell carcinoma	Primary	2009-11-03	NO	YES	N	N	3	T1b	N1	M0	IIA	II	2017-02-15	A	N	42355	TMA 346	B1-B3
513	TMA 346	B4-B6	Female	Caucasian					Squamous cell carcinoma	Recurrent	2009-11-05	OTHER	NA	N	N	4.2	T2a	N0	M0	IB	I	2011-08-08	D	Y	40466	TMA 346	B4-B6	10.6778	59.7729	38.9967
514	TMA 346	B7-B9	Male	Caucasian	Y	Former	1994	30	Adenocarcinoma	Primary	2009-11-06	NO	YES	Y	N	2	T2a	N2	M0	IIIA	III	2011-12-21	D	Y	40756	TMA 346	B7-B9	36.4929	61.447	34.0213
515	TMA 346	B10-B12	Female	Caucasian	Y	Current		80	Adenocarcinoma	Primary	2009-11-09	NO	NO	Y	N	2.9	T2a	N0	M0	IB	I	2015-05-03	A	N	42127	TMA 346	B10-B12	14.3205	57.1235	29.9211
516	TMA 346	C1-C3	Female	Caucasian	Y	Former	1982	10	Adenocarcinoma	Primary	2009-11-09	NO	NO	N	N	3.1	T2a	N0	M0	IB	I	2016-05-31	A	N	41775	TMA 346	C1-C3	60.8213	68.7335	42.1264
517	TMA 346	C4-C6	Female	Caucasian	Y	Former	2002	40	Squamous cell carcinoma	Recurrent	2009-11-10	NO	NO	Y	N	1.1	T2a	NX	M0	IB	I	2013-03-28	D	Y	40466	TMA 346	C4-C6	33.6474	106.649	63.9102
518	TMA 346	C7-C9	Female	Caucasian	N	Never			Squamous cell carcinoma	Primary VS MET	2009-11-11	NO	NO	N	N	3.5	T2a	N0	M0	IB	I	2015-10-22	A	N	42299	TMA 346	C7-C9
519	TMA 346	C10-C12	Male	Caucasian	Y	Former	4987	45	Adenocarcinoma	Primary	2009-11-12	NO	NO	N	N	1.2	T1a	N0	M0	IA	I	2015-10-21	A	N	42298	TMA 346	C10-C12	83.0572	109.06	56.1562
520	TMA 346	D1-D3	Male	Caucasian	Y	Former	2004	10	Squamous cell carcinoma	Recurrent	2009-11-12	NO	NO	N	Y	2	T1a	N0	M0	IA & IA	I	2017-01-06	A	Y	41383	TMA 346	D1-D3
521	TMA 346	D4-D6	Male	African American	Y	Former	1978	8	Squamous cell carcinoma	Primary	2009-11-17	NO	NO	Y	N	6.5	T3	N0	M0	IIB	II	2017-01-17	A	N	41613	TMA 346	D4-D6
522	TMA 346	D7-D9	Female	Caucasian	Y	Current		34	Adenocarcinoma	Primary	2009-11-20	NO	YES	Y	N	5.5	T3	N2	M0	IIIA	III	2011-01-04	D	Y	40374	TMA 346	D7-D9
523	TMA 346	D10-D12	Female	Caucasian	Y	Current		35	Squamous cell carcinoma	Primary	2009-11-23	NO	NO	N	N	2.2	T1b	N0	M0	IA	I	2015-01-12	D	Y	41609	TMA 346	D10-D12
524	TMA 346	E1-E3	Male	Caucasian	Y	Current		39	Squamous cell carcinoma	Primary	2009-12-01	NO	NO	N	N	3	T1b	N0	M0	IA	I	2013-02-09	D	N	40885	TMA 346	E1-E3
525	TMA 346	E4-E6	F	Asian	N	Never			Adenocarcinoma	Recurrent	2009-12-02	OTHER	NO	N	Y	6	T3	N0	M0	IIB	II	2009-12-24	D	N	40171	TMA 346	E4-E6	45.2877	93.9106	52.5009
526	TMA 346	E7-E9	Male	Caucasian	Y	Current		40	Adenocarcinoma	Recurrent	2009-12-07	NO	NO	N	N	2.5	T1b	N0	M0	IA	I	2015-07-01	A	N	42186	TMA 346	E7-E9	115.937	100.4	62.6637
527	TMA 346	E10-E12	Female	Caucasian	Y	Former	1985	8	Adenocarcinoma	Primary	2009-12-08	NO	NO	N	N	7.4	T3	N0	M0	IIB	II	2015-07-23	A	N	42208	TMA 346	E10-E12
528	TMA 346	F1-F3	Female	Caucasian	Y	Former	1963	11	Adenocarcinoma	Primary	2009-12-08	NO	NO	N	N	2	T1a	N0	M0	IA	I	2014-01-15	D	Y	41257	TMA 346	F1-F3	59.4991	61.7816	36.5441
529	TMA 346	F4-F6	Male	Caucasian	Y	Former	1962	12	Adenocarcinoma	Primary	2009-12-14	OTHER	NO, OTHER	N	N	1.5	T1a	N0	M0	IA	I	2013-09-09	A	N	41526	TMA 346	F4-F6	69.3672	82.0327	49.4505
530	TMA 346	F7-F9	Female	Caucasian	Y	Former	2007	150	Squamous cell carcinoma	Primary	2009-12-14	NO	YES	Y	N	3.5	T2a	N0	M0	IB	I	2013-10-21	A	N	41568	TMA 346	F7-F9
531	TMA 346	F10-F12		Caucasian					Squamous cell carcinoma	Recurrent	2009-12-16	OTHER	NO	Y	Y	3.5	T2a	N0	M0	IB & IA	I	2013-10-22	D	Y	41260	TMA 346	F10-F12
532	TMA 346	G1-G3	Male	Caucasian	Y	Former	2005	75	Squamous cell carcinoma	Primary	2009-12-18	NO	NO	Y	N	5.5	T2b	N0	M0	IIA	II	2013-12-02	D	Y	40490	TMA 346	G1-G3
533	TMA 346	G4-G6	Female	Caucasian	N	Never			Adenocarcinoma	Primary	2009-12-29	NO	NO	N	N	2.4	T1b	N0	M0	IA	I	1/2//2015	A	N	42006	TMA 346	G4-G6	104.105	104.818	64.5498
534	TMA 346	G7-G9	Female	Caucasian	Y	Former	1989	26	Adenocarcinoma	Recurrent	2009-12-30	NO	NO	N	N	1.5	T1a	N0	M0	IA	I	2017-02-07	A	Y	40686	TMA 346	G7-G9	96.1983	66.1801	30.9002

## Sheet: Tb CL PATH SUMMARY
	CLINICAL PATHOLOGICAL CHARACTERISTICS LUNG ADENOCARCINOMAS
	TOTAL N		248
	SEX	F	135
		M	113
	AGE	Median	67
		min_max	(67-87)
	SMOKING	EVER	202
		NEVER	46
		CURRENT	76
		FORMER	126
	STAGE	I	166
		II	48
		III	34
	PAT N	N0	198
		N1	29
		N2	19
		NX	2
	PATH M	M0	243
		MX	5
	SURVIVAL	Median	69
	(months)	min_max	0-126
	YAP cytoplasmic H-score (stroma)	Median	42
		min_max	2.2-149
	YAP nuclear H-score (stroma)	Median	79.15
		min_max	29.1-138
	YAP % nuclear Positive cells (stroma)	MEDIAN	48.8
		min_max	17.8-83.5
